# Supplementary material for: The Rad9–Rad1–Hus1 DNA Repair Clamp is Found in Microsporidia
Source: Genome Biol Evol. 2022 Apr 19;14(4):evac053. doi: 10.1093/gbe/evac053 (PMC9053307; doi:10.1093/gbe/evac053)
Supplement: evac053_Supplementary_Data [file evac053_supplementary_data.zip]

Archive with 6 entries (6 files):
- Supplementary information.docx
- Supplementary_Figures.pdf
- Supplementary_Table_1.xlsx
- Supplementary_Table_2.xlsx
- Supplementary_Table_3.docx
- Supplementary_Table_4.docx
