# Supplementary material for: The Rad9–Rad1–Hus1 DNA Repair Clamp is Found in Microsporidia
Source: Genome Biol Evol. 2022 Apr 19;14(4):evac053. doi: 10.1093/gbe/evac053 (PMC9053307; doi:10.1093/gbe/evac053)
Supplement: evac053_Supplementary_Data [file evac053_supplementary_data.zip › Supplementary_Table_1.xlsx]

## Sheet: MASTER_TABLE_new
Supplementary Table 1. Genome-wide protein structure prediction and structutal homology searches of the E. cuniculi GB-M1 proteome.
				AlphaFold																			RaptorX
	Current annotations							GESAMT					MICAN					SPalign								GESAMT					MICAN					SPalign
Locus	MicrosporidiaDB	NCBI		pLDDT	VoroCNN	RCSB Code	RCSB Chain	Q-score	RMSD	Align. Length	% Id		TMscore	RMSD	Align. Length	% Id		GDT	RMSD	Align. Length	Description		VoroCNN	RCSB Code	RCSB Chain	Q-score	RMSD	Align. Length	% Id		TMscore	RMSD	Align. Length	% Id		GDT	RMSD	Align. Length	Description
ECU01_0010	Uncharacterized protein ECU01_0010/ECU01_1600/ECU04_0010	hypothetical protein		57.321	0.345	3SOK	B	0.189	2.8628	90	5.56		0.426	3.839	98	5.1		0.364	2.87	89	FIMBRIAL PROTEIN		---	---	---	---	---	---	---		---	---	---	---		---	---	---	---
						5IW9	A	0.185	2.7998	83	6.02		0.312	3.071	64	7.8		0.38	3.11	84	BASEPLATE WEDGE PROTEIN GP25
						3SOK	A	0.1822	3.1122	95	4.21		0.421	4.283	102	6.9		0.346	2.95	90	FIMBRIAL PROTEIN
						3EMO	B	0.1808	2.493	78	10.26		0.379	3.857	86	8.1		0.393	2.92	82	HIA (ADHESIN)
						3EMO	A	0.1802	2.423	77	9.09		0.381	3.674	85	7.1		0.383	3.24	84	HIA (ADHESIN)
ECU01_0020	hypothetical protein	hypothetical protein		52.401	0.387	3ZCJ	F	0.121	2.1644	84	8.33		0.27	4.064	91	11		0.334	3.23	80	CAGL		0.368	5XNM	4	0.1184	3.5115	113	7.08		0.296	4.866	110	4.5		0.212	3.44	71	LIGHT HARVESTING CHLOROPHYLL A/B-BINDING PROTEIN LHCB6, CP24
						6FPD	A	0.1191	2.5407	95	5.26		0.321	3.738	98	3.1		0.313	2.85	99	PROTEIN AB21			5XNL	8	0.1181	3.5713	114	7.89		0.295	4.83	109	4.6		0.213	3.47	71	LIGHT HARVESTING CHLOROPHYLL A/B-BINDING PROTEIN LHCB6, CP24
						3ZCJ	C	0.1141	2.6395	93	9.68		0.283	4.2	95	10.5		0.331	3.28	92	CAGL			5XNL	4	0.1181	3.5713	114	7.89		0.295	4.83	109	4.6		0.213	3.47	71	LIGHT HARVESTING CHLOROPHYLL A/B-BINDING PROTEIN LHCB6, CP24
						3ZCI	A	0.1121	3.3256	105	11.43		0.323	4.408	106	13.2		0.302	3.13	100	CAG PATHOGENICITY ISLAND PROTEIN (CAG18)			5XNN	4	0.1181	3.5714	114	7.89		0.295	4.83	109	4.6		0.213	3.47	71	LIGHT HARVESTING CHLOROPHYLL A/B-BINDING PROTEIN LHCB6, CP24
						3ZCJ	B	0.105	2.9232	97	10.31		0.306	4.17	100	12		0.315	3.06	89	CAGL			5ZGB	3	0.1127	4.0632	112	7.14		0.255	4.906	100	10		0.225	3.62	72	LHCR3
ECU01_0030	Uncharacterized protein ECU01_0030	hypothetical protein		39.4451	0.406	6E1F	D	0.1997	3.5969	73	4.11		0.257	4.328	61	1.6		0.421	3.46	69	LYSINE-SPECIFIC HISTONE DEMETHYLASE 1A		0.292	4G6V	D	0.3315	0.7882	67	14.93		0.527	1.917	71	14.1		0.629	1.36	69	CDII
						6L9J	B	0.1954	3.1562	69	7.25		0.262	3.773	54	9.3		0.418	3.22	69	SWI/SNF COMPLEX SUBUNIT SWI3			4G6V	B	0.3314	0.789	67	14.93		0.527	1.917	71	14.1		0.629	1.36	69	CDII
						6L9J	H	0.1951	3.3239	72	6.94		0.279	4.205	62	8.1		0.394	3.04	68	SWI/SNF COMPLEX SUBUNIT SWI3			4G6V	F	0.3265	0.9796	67	14.93		0.514	2.274	72	13.9		0.614	1.44	69	CDII
						6L9J	I	0.1947	3.1367	69	7.25		0.267	4.301	60	6.7		0.416	3.16	68	SWI/SNF COMPLEX SUBUNIT SWI3			4G6V	H	0.3265	0.9797	67	14.93		0.514	2.273	72	13.9		0.614	1.44	69	CDII
						6L9J	E	0.1941	3.2777	72	6.94		0.283	3.982	59	10.2		0.396	3.21	70	SWI/SNF COMPLEX SUBUNIT SWI3			2AYG	A	0.1686	2.6848	57	0		0.311	3.349	58	1.7		0.408	2.57	55	REGULATORY PROTEIN E2
ECU01_0040	Uncharacterized protein ECU01_0040	hypothetical protein		43.2327	0.347	---	---	---	---	---	---		---	---	---	---		---	---	---	---		0.287	---	---	---	---	---	---		---	---	---	---		---	---	---	---
ECU01_0050	UPF0328 protein ECU01_0050/ECU01_1560	hypothetical protein		54.4115	0.328	---	---	---	---	---	---		---	---	---	---		---	---	---	---		0.274	---	---	---	---	---	---		---	---	---	---		---	---	---	---
ECU01_0060	Uncharacterized protein ECU01_0060/ECU01_1550/ECU02_1580/ECU04_0070/ ECU08_2110	hypothetical protein		43.1374	0.523	7NMM	F	0.2815	2.8544	65	6.15		0.354	3.917	64	4.7		0.497	2.96	65	SHMAX		0.323	3ZIG	B	0.203	2.718	56	7.14		0.269	4.11	49	10.2		0.401	2.74	55	SEPF-LIKE PROTEIN
						7NMM	C	0.268	3.1324	66	10.61		0.366	3.997	68	5.9		0.523	2.96	66	SHMAX			4ADZ	B	0.202	3.2337	63	4.76		0.286	3.358	43	4.7		0.383	3.13	60	CSOR
						6R8M	E	0.2671	3.0227	63	4.76		0.343	3.539	62	9.7		0.514	3.48	67	NBS-LRR CLASS DISEASE RESISTANCE PROTEIN PIKH-1			2MME	b	0.1992	2.8108	56	7.14		0.296	3.281	43	11.6		0.416	3.29	77	MXIH
						5ZNE	A	0.2666	3.0291	63	20.63		0.346	4.167	72	15.3		0.5	3.11	64	NBS-LRR TYPE PROTEIN			2MME	G	0.1992	2.8108	56	7.14		0.269	2.733	35	11.4		0.406	3.07	75	MXIH
						1P8G	A	0.2656	3.4106	67	14.93		0.411	4.331	75	10.7		0.45	3.59	90	SIMILAR TO MERCURIC TRANSPORT PROTEIN			2MME	Y	0.1992	2.8108	56	7.14		0.295	3.288	43	11.6		0.418	3.3	77	MXIH
ECU01_0070	UPF0328 protein ECU01_0070/ECU01_1540/ECU02_1570/ECU04_0080/ECU08_2100	hypothetical protein		82.1448	0.629	4BG0	A	0.1681	2.9866	132	6.06		0.386	3.9	135	6.7		0.349	3.22	126	COMPLEMENT REGULATOR-ACQUIRING SURFACE PROTEIN 2 (CRASP-2 (CRASP-2)		0.404	6G2J	N	0.2565	1.855	176	10.8		0.632	2.76	184	10.9		0.515	2.25	183	NADH-UBIQUINONE OXIDOREDUCTASE CHAIN 2
						4CBE	A	0.1637	3.0066	132	6.06		0.388	3.946	136	7.4		0.347	3.27	127	COMPLEMENT REGULATOR-ACQUIRING SURFACE PROTEIN 2 (CRASP-2)			5LUF	N	0.2521	1.8993	171	0		0.605	2.549	175	0		0.5	2.38	180	COMPLEX I
						1R0D	F	0.1505	2.8725	118	5.93		0.344	3.722	120	6.7		0.37	3.12	115	HUNTINGTIN INTERACTING PROTEIN 12			4UQ8	N	0.2521	1.8993	171	0		0.605	2.549	175	0		0.5	2.38	180	NADH UBIQUINONE OXIDOREDUCTASE CHAIN 2
						1R0D	E	0.1499	2.9354	119	6.72		0.344	3.711	120	6.7		0.363	3.1	115	HUNTINGTIN INTERACTING PROTEIN 12			5LNK	N	0.2521	1.9213	177	9.04		0.629	3.05	186	9.1		0.508	2.18	182	MITOCHONDRIAL COMPLEX I, ND2 SUBUNIT
						1R0D	B	0.149	3.0545	121	7.44		0.345	3.691	120	6.7		0.367	3.11	115	HUNTINGTIN INTERACTING PROTEIN 12			6G72	N	0.2518	1.8785	175	10.86		0.629	2.684	183	10.9		0.51	2.32	182	NADH-UBIQUINONE OXIDOREDUCTASE CHAIN 2
ECU01_0080	UPF0329 protein ECU01_0080/ECU01_1530/ECU02_1560/ECU04_0090/ECU08_0010/ECU08_2090	hypothetical protein		82.1907	0.635	---	---	---	---	---	---		---	---	---	---		---	---	---	---		0.419	4U3J	C	0.2908	2.6433	203	5.42		0.509	3.588	214	6.1		0.517	2.81	206	PROTEIN STU2
																								2QK1	A	0.2846	2.7516	207	3.86		0.493	3.773	212	6.6		0.511	2.85	204	PROTEIN STU2
																								6MQ7	B	0.2815	2.7629	205	9.76		0.506	3.382	212	8		0.507	2.94	209	CLIP-ASSOCIATING PROTEIN 1
																								3WOY	A	0.2677	2.9775	208	8.65		0.499	3.67	214	7.9		0.504	2.91	207	CLIP-ASSOCIATING PROTEIN 2
																								4K92	B	0.2666	3.0268	208	8.65		0.481	3.686	211	8.1		0.493	2.99	201	CLIP-ASSOCIATING PROTEIN 1
ECU01_0090	UPF0328 protein ECU01_0090/ECU01_1520/ECU02_1550/ECU08_0020	hypothetical protein		73.7841	0.575	4BG0	A	0.1538	3.3144	139	4.32		0.359	3.849	136	5.9		0.361	3.33	135	COMPLEMENT REGULATOR-ACQUIRING SURFACE PROTEIN 2 (CRASP-2 (CRASP-2)		0.381	6G2J	N	0.2888	1.7248	191	9.42		0.628	2.171	191	9.4		0.527	2.06	198	NADH-UBIQUINONE OXIDOREDUCTASE CHAIN 2
						3MAC	A	0.1523	3.8273	146	6.16		0.349	4.69	152	8.6		0.36	3.39	134	TRANSMEMBRANE GLYCOPROTEIN			5XTD	i	0.2862	1.7258	191	10.47		0.624	2.212	189	10.6		0.536	2.17	199	NADH-UBIQUINONE OXIDOREDUCTASE CHAIN 2
						3O40	A	0.1517	3.7598	146	6.85		0.358	4.923	157	6.4		0.354	3.8	136	GP41-5			5XTC	i	0.2862	1.7258	191	10.47		0.624	2.212	189	10.6		0.536	2.17	199	NADH-UBIQUINONE OXIDOREDUCTASE CHAIN 2
						2XRA	A	0.1516	3.6439	145	6.9		0.363	4.138	147	6.8		0.347	3.46	136	TRANSMEMBRANE PROTEIN GP41			6G72	N	0.284	1.8523	193	9.33		0.622	2.117	189	9.5		0.514	2.03	197	NADH-UBIQUINONE OXIDOREDUCTASE CHAIN 2
						1R0D	I	0.1511	3.358	135	3.7		0.33	4.101	131	4.6		0.382	3.15	124	HUNTINGTIN INTERACTING PROTEIN 12			4UQ8	N	0.282	1.881	188	0		0.611	2.446	189	0		0.495	2.13	194	NADH UBIQUINONE OXIDOREDUCTASE CHAIN 2
ECU01_0100	UPF0329 protein ECU01_0100/ECU01_1510/ECU08_0030	hypothetical protein		74.0604	0.615	---	---	---	---	---	---		---	---	---	---		---	---	---	---		0.319	1CII	A	0.1876	3.0017	374	6.15		0.559	3.803	403	6.5		0.348	3.08	372	COLICIN IA
ECU01_0110	UPF0329 protein ECU01_0110/ECU01_1500/ECU08_0040	glypican-4		72.1065	0.615	---	---	---	---	---	---		---	---	---	---		---	---	---	---		0.334	1CII	A	0.2008	3.09	384	6.77		0.565	3.154	377	8.5		0.346	2.93	367	COLICIN IA
ECU01_0120	UPF0329 protein ECU01_0120/ECU01_1490/ECU08_0050	hypothetical protein		80.4872	0.656	1YOC	A	0.1384	2.77	86	4.65		0.264	4.327	80	6.2		0.222	3.51	65	HYPOTHETICAL PROTEIN PA1835		0.265	3TCV	A	0.1685	1.2275	93	8.6		0.449	2.082	97	8.2		0.432	1.71	97	GCN5-RELATED N-ACETYLTRANSFERASE
						4QDA	A	0.1346	3.0498	87	4.6		0.314	4.221	92	5.4		0.371	3.22	88	THIOESTERASE PA1618			3TCV	B	0.1679	1.2035	93	8.6		0.451	2.142	98	8.2		0.431	1.63	97	GCN5-RELATED N-ACETYLTRANSFERASE
						4QDA	D	0.1341	3.0612	87	5.75		0.292	3.919	86	5.8		0.376	3.21	88	THIOESTERASE PA1618			3R96	B	0.1594	2.1411	91	9.89		0.393	3.369	99	9.1		0.377	2.3	93	MCCE PROTEIN
						1YOC	B	0.1331	2.7746	85	4.71		0.258	4.175	76	6.6		0.221	3.99	68	HYPOTHETICAL PROTEIN PA1835			3R9G	B	0.1587	2.1366	91	9.89		0.397	3.27	99	9.1		0.377	2.29	93	MCCE PROTEIN
						4KF5	B	0.132	3.9237	116	8.62		0.351	4.982	114	6.1		0.284	3.66	111	FLUORESCENT PROTEIN GFP1-9			1S7L	A	0.1571	2.0433	90	8.89		0.398	3.265	98	8.2		0.363	2.29	93	ACETYL TRANSFERASE
ECU01_0130	UPF0329 protein ECU01_0130/ECU01_1480/ECU08_0060	hypothetical protein		80.5948	0.642	---	---	---	---	---	---		---	---	---	---		---	---	---	---		---	5MFF	D	0.3099	2.6913	239	9.21		0.546	3.435	248	8.1		0.523	2.76	238	YIIIM5AII
																								5MFF	B	0.308	2.6743	238	8.4		0.542	3.51	246	8.9		0.512	2.75	239	YIIIM5AII
																								5MFF	A	0.307	2.6837	238	8.4		0.543	3.586	249	8		0.504	2.79	240	YIIIM5AII
																								4PLQ	A	0.2958	2.7274	237	7.17		0.543	3.501	247	7.3		0.497	2.8	236	ARM00011
																								5AEI	B	0.2943	2.7902	238	7.56		0.548	3.613	252	8.3		0.488	2.71	234	DESIGNED ARMADILLO REPEAT PROTEIN YIIIM5AII
ECU01_0140	Probable M1 family aminopeptidase 1	glutamyl-aminopeptidase		92.6166	0.708	4KX7	A	0.6784	1.4939	800	28.75		0.917	1.904	818	28.2		0.762	1.59	809	GLUTAMYL AMINOPEPTIDASE		0.542	3SE6	A	0.8807	0.4808	824	28.03		0.951	0.987	828	28.3		0.943	0.6	828	ENDOPLASMIC RETICULUM AMINOPEPTIDASE 2
						4KXA	A	0.6777	1.493	800	28.75		0.917	1.891	818	28.4					GLUTAMYL AMINOPEPTIDASE			3SE6	B	0.8767	0.4717	817	28.15		0.945	0.824	821	28.3					ENDOPLASMIC RETICULUM AMINOPEPTIDASE 2
						4KXB	A	0.6774	1.4803	798	28.7		0.92	1.862	820	28.3		0.761	1.59	809	GLUTAMYL AMINOPEPTIDASE			4e+36	A	0.876	0.5073	823	27.83		0.951	0.996	828	28.1		0.941	0.6	822	ENDOPLASMIC RETICULUM AMINOPEPTIDASE 2
						4KX9	A	0.6774	1.476	798	28.82		0.916	1.916	818	28.4					GLUTAMYL AMINOPEPTIDASE			4e+36	B	0.8739	0.5241	818	28		0.945	0.835	821	28.1					ENDOPLASMIC RETICULUM AMINOPEPTIDASE 2
						4KXC	A	0.676	1.4841	798	28.7		0.918	2.01	821	28.3		0.758	1.6	809	GLUTAMYL AMINOPEPTIDASE			4JBS	A	0.8731	0.5669	824	27.79		0.95	1.043	828	28.1		0.941	0.62	828	ENDOPLASMIC RETICULUM AMINOPEPTIDASE 2
ECU01_0170	Dihydrofolate reductase	dihydrofolate reductase		94.9929	0.697	1DIU	A	0.5755	1.206	149	25.5		0.704	2.164	159	23.9		0.695	2.32	179	DIHYDROFOLATE REDUCTASE		---	3VCO	A	0.7864	0.4865	174	37.36		0.84	0.584	174	37.9		0.939	0.49	174	DIHYDROFOLATE REDUCTASE
						3DFR	A	0.5755	1.2371	150	24.67		0.694	2.157	159	22.6					DIHYDROFOLATE REDUCTASE			1KMS	A	0.5828	1.555	167	29.94		0.763	2.29	177	30.5		0.754	1.77	171	DIHYDROFOLATE REDUCTASE
						1DIS	A	0.575	1.2096	149	25.5		0.704	1.966	159	23.9		0.835	1.66	157	DIHYDROFOLATE REDUCTASE			1KMV	A	0.5647	1.6491	167	29.94		0.753	2.26	175	28.6		0.739	1.82	170	DIHYDROFOLATE REDUCTASE
						4GH8	A	0.5747	1.3519	152	32.89		0.698	2.021	159	32.7					DIHYDROFOLATE REDUCTASE			4DDR	A	0.5641	1.6764	168	29.76		0.752	2.348	176	30.7		0.733	1.89	172	DIHYDROFOLATE REDUCTASE
						4KJL	A	0.5708	1.3758	151	32.45		0.603	3.936	163	22.1		0.832	1.75	158	DIHYDROFOLATE REDUCTASE			5HVE	A	0.5632	1.5966	166	30.12		0.754	2.357	176	30.7		0.734	1.86	171	DIHYDROFOLATE REDUCTASE
ECU01_0180	Thymidylate synthase 1/2	thymidylate synthase		96.1973	0.673	6OJU	A	0.9043	0.7165	283	60.07		0.952	0.818	284	59.9		0.966	0.81	284	THYMIDYLATE SYNTHASE,THYMIDYLATE SYNTHASE		0.567	5X67	A	0.9162	0.6997	285	60.35		0.957	0.735	285	60		0.969	0.7	285	THYMIDYLATE SYNTHASE
						6F6Z	B	0.9038	0.7433	285	61.05		0.957	0.872	286	60.8		0.967	0.84	286	THYMIDYLATE SYNTHASE			6OJU	D	0.91	0.7212	284	59.86		0.952	0.756	284	59.9		0.968	0.72	284	THYMIDYLATE SYNTHASE,THYMIDYLATE SYNTHASE
						6OJU	D	0.9038	0.72	283	60.07		0.952	0.82	284	59.9		0.967	0.81	284	THYMIDYLATE SYNTHASE,THYMIDYLATE SYNTHASE			5FCT	B	0.9095	0.7477	286	61.19		0.965	0.894	289	60.6		0.964	0.75	286	THYMIDYLATE SYNTHASE
						6OJV	C	0.9035	0.7217	283	60.07		0.952	0.82	284	59.9		0.965	0.82	284	THYMIDYLATE SYNTHASE,THYMIDYLATE SYNTHASE			6OJU	A	0.909	0.7284	284	59.86		0.952	0.764	284	59.9		0.965	0.73	284	THYMIDYLATE SYNTHASE,THYMIDYLATE SYNTHASE
						5FCT	B	0.9026	0.7521	285	61.4		0.96	1.053	288	60.4		0.961	0.85	286	THYMIDYLATE SYNTHASE			5FCT	A	0.9079	0.7592	286	61.19		0.961	0.934	288	60.4		0.962	0.76	286	THYMIDYLATE SYNTHASE
ECU01_0190	Serine hydroxymethyltransferase%2C cytosolic	serine hydroxymethyltransferase		95.1694	0.694	6CD1	D	0.8473	0.8409	433	51.96		0.941	1.372	443	50.8		0.926	1.04	440	SERINE HYDROXYMETHYLTRANSFERASE		---	5X3V	A	0.9013	0.3817	433	49.19		0.94	0.875	436	48.4		0.967	0.66	437	SERINE HYDROXYMETHYLTRANSFERASE, MITOCHONDRIAL
						6CD0	C	0.8468	0.847	436	51.38		0.932	1.983	447	48.3		0.922	1.13	446	SERINE HYDROXYMETHYLTRANSFERASE			5X3V	B	0.8832	0.5165	430	49.3		0.933	0.812	433	48.7		0.959	0.77	434	SERINE HYDROXYMETHYLTRANSFERASE, MITOCHONDRIAL
						6CD1	A	0.8458	0.8667	437	51.26		0.951	1.468	449	49.9		0.913	1.02	444	SERINE HYDROXYMETHYLTRANSFERASE			6QVL	A	0.8348	0.5877	425	48.71		0.927	1.026	432	48.1		0.928	1.06	436	SERINE HYDROXYMETHYLTRANSFERASE, MITOCHONDRIAL
						5YG4	A	0.8437	0.9027	433	44.34		0.938	1.39	442	43.7		0.925	1.06	439	SERINE HYDROXYMETHYLTRANSFERASE			6QVG	A	0.8332	0.5669	425	48.71		0.928	1.044	433	48.3		0.93	1.05	436	SERINE HYDROXYMETHYLTRANSFERASE, MITOCHONDRIAL
						5YG4	C	0.8431	0.9063	433	44.11		0.937	1.311	441	43.8		0.925	1.06	439	SERINE HYDROXYMETHYLTRANSFERASE			4PVF	A	0.8294	0.6882	427	48.24		0.923	1.147	432	47.9		0.923	1.11	436	SERINE HYDROXYMETHYLTRANSFERASE, MITOCHONDRIAL
ECU01_0200	Probable ABC transporter ECU01_0200/ECU01_1410	ABC transporter		---	---	---	---	---	---	---	---		---	---	---	---		---	---	---	---		---	4AYX	A	0.3773	2.3694	457	20.13		0.741	3.883	509	21.2		0.543	2.53	462	ATP-BINDING CASSETTE SUB-FAMILY B MEMBER 10
																								3ZDQ	A	0.3758	2.3185	452	19.91		0.735	3.729	501	21.8		0.55	2.55	462	ATP-BINDING CASSETTE SUB-FAMILY B MEMBER 10, MITOCHONDRIAL
																								5U1D	A	0.3736	2.7187	477	18.45		0.754	3.683	521	18.2		0.512	2.94	484	ANTIGEN PEPTIDE TRANSPORTER 1
																								5MKK	B	0.3731	2.4568	463	21.81		0.73	3.385	489	21.3		0.512	2.65	471	MULTIDRUG RESISTANCE ABC TRANSPORTER ATP-BINDING AND PERMEASE PROTEIN
																								4Q4J	B	0.3699	2.4122	460	20.87		0.738	3.461	499	19.8		0.515	2.67	473	UNCHARACTERIZED ABC TRANSPORTER ATP-BINDING PROTEIN TM_0288
ECU01_0210	Uncharacterized protein ECU01_0210/ECU01_1400	hypothetical protein		92.7326	0.657	5ZB5	A	0.3259	2.4477	138	15.94		0.644	3.996	155	18.1		0.528	2.67	142	NAP FAMILY HISTONE CHAPERONE VPS75		0.505	5X7V	D	0.5271	2.0796	155	22.58		0.741	2.574	158	22.8		0.648	2.07	153	NUCLEOSOME ASSEMBLY PROTEIN
						5ZB5	B	0.3256	2.2887	132	16.67		0.624	3.828	150	18		0.513	2.78	141	NAP FAMILY HISTONE CHAPERONE VPS75			2e+50	B	0.4829	1.7452	139	16.55		0.696	2.944	153	19		0.704	1.76	136	PROTEIN SET
						5YPS	D	0.3246	2.3075	136	16.18		0.631	3.961	152	17.8		0.522	2.71	140	VACUOLAR PROTEIN SORTING-ASSOCIATED PROTEIN 75			2e+50	A	0.4829	1.128	134	17.16		0.732	2.648	153	17.6		0.686	1.64	139	PROTEIN SET
						5YPS	B	0.3221	2.1927	133	16.54		0.626	3.92	151	17.9		0.514	2.77	140	VACUOLAR PROTEIN SORTING-ASSOCIATED PROTEIN 75			2e+50	P	0.478	1.2701	137	16.79		0.733	2.604	152	17.8		0.696	1.6	140	PROTEIN SET
						5YPS	A	0.3219	2.3482	137	16.79		0.633	3.915	152	16.4		0.527	2.76	142	VACUOLAR PROTEIN SORTING-ASSOCIATED PROTEIN 75			2e+50	Q	0.4689	2.2327	144	16.67		0.669	3.232	152	17.8		0.701	1.75	130	PROTEIN SET
ECU01_0220	hypothetical protein	hypothetical protein		70.8388	0.579	2I0M	A	0.144	2.6614	114	1.75		0.372	3.968	122	2.5		0.35	2.81	115	PHOSPHATE TRANSPORT SYSTEM PROTEIN PHOU		0.351	2NCJ	A	0.1541	3.7321	128	4.69		0.393	4.785	142	5.6		0.349	3.46	157	UNCHARACTERIZED PROTEIN
						6Y7F	B	0.141	3.4489	143	6.29		0.433	4.197	147	7.5		0.325	3.06	134	ELONGATION OF VERY LONG CHAIN FATTY ACIDS PROTEIN 7			2V0X	B	0.1536	3.2854	130	3.85		0.36	4.005	123	4.1		0.335	3.03	120	LAMINA-ASSOCIATED POLYPEPTIDE 2 ISOFORMS ALPHA/ZETA
						4Q25	A	0.1388	2.7664	115	1.74		0.366	3.832	118	2.5		0.347	2.63	112	PHOSPHATE-SPECIFIC TRANSPORT SYSTEM ACCESSORY PROTEIN PHOU HOMOLOG			2V0X	A	0.1518	3.2359	125	3.2		0.348	3.883	119	5		0.359	3	121	LAMINA-ASSOCIATED POLYPEPTIDE 2 ISOFORMS ALPHA/ZETA
						5YS3	A	0.1364	3.8957	130	6.92		0.238	4.192	85	5.9		0.327	3.61	121	SUCCINATE-ACETATE PERMEASE			2JAA	B	0.142	2.7089	107	6.54		0.302	4.22	108	3.7		0.357	2.94	104	INVASIN IPAD
						1T72	G	0.1312	2.7238	111	5.41		0.345	3.729	112	6.2		0.321	3.23	112	PHOSPHATE TRANSPORT SYSTEM PROTEIN PHOU HOMOLOG			2J0N	B	0.1405	2.7153	108	7.41		0.326	3.621	107	5.6		0.365	3.05	111	INVASIN IPAD
ECU01_0230	UBA domain-containing protein	hypothetical protein		80.4994	0.608	4XA3	B	0.2357	2.3667	105	8.57		0.392	3.158	100	11		0.486	2.35	100	GP7-MYH7(1361-1425)-EB1 CHIMERA PROTEIN		0.257	5IFS	C	0.1062	2.3644	78	15.38		0.312	3.86	83	13.3		0.32	2.32	77	TETHER CONTAINING UBX DOMAIN FOR GLUT4
						3O0Z	A	0.2328	2.1328	104	10.58		0.397	2.61	98	5.1		0.478	2.56	107	RHO-ASSOCIATED PROTEIN KINASE 1			6OAT	B	0.1045	2.9179	80	12.5		0.263	3.93	75	13.3		0.323	3.19	82	INTERFERON STIMULATED GENE 17
						2OCY	A	0.2323	2.1424	103	11.65		0.412	3.723	112	10.7		0.488	2.53	106	RAB GUANINE NUCLEOTIDE EXCHANGE FACTOR SEC2			5TLA	G	0.1044	2.777	75	16		0.24	3.69	66	16.7		0.339	3.11	77	UBIQUITIN-LIKE PROTEIN ISG15
						4CPC	B	0.2305	2.087	100	7		0.397	3.594	105	5.7		0.486	2.87	106	SYNAPTONEMAL COMPLEX PROTEIN 3			6OAT	D	0.104	2.9725	80	13.75		0.264	4.169	77	14.3		0.319	3.03	80	INTERFERON STIMULATED GENE 17
						4CPC	C	0.2217	2.4542	104	7.69		0.354	3.076	96	6.2		0.441	2.09	88	SYNAPTONEMAL COMPLEX PROTEIN 3			5IFW	A	0.1015	2.4273	79	16.46		0.317	3.918	84	13.1		0.311	2.5	78	TETHER CONTAINING UBX DOMAIN FOR GLUT4
ECU01_0240	Fructose-bisphosphate aldolase	fructose biphosphate aldolase B		96.8295	0.679	3MBD	A	0.9706	0.4668	336	99.7		0.992	0.637	338	99.1		0.992	0.47	336	FRUCTOSE-BISPHOSPHATE ALDOLASE		0.618	1EPX	C	0.9367	0.3116	338	34.91		0.998	0.34	338	35.2		0.996	0.31	338	FRUCTOSE-1,6-BISPHOSPHATE ALDOLASE
						3QRH	A	0.9688	0.4553	336	99.7		0.991	0.555	337	100		0.99	0.46	336	FRUCTOSE-BISPHOSPHATE ALDOLASE			1EPX	A	0.9367	0.3116	338	34.91		0.998	0.34	338	35.2		0.996	0.31	338	FRUCTOSE-1,6-BISPHOSPHATE ALDOLASE
						3MBF	A	0.9561	0.5741	336	99.7		0.988	0.663	337	100		0.978	0.57	336	FRUCTOSE-BISPHOSPHATE ALDOLASE			1EPX	B	0.9367	0.3117	338	34.91		0.998	0.34	338	35.2		0.996	0.31	338	FRUCTOSE-1,6-BISPHOSPHATE ALDOLASE
						3BV4	A	0.8911	0.8467	333	38.44		0.97	1.103	335	38.2		0.928	0.85	333	FRUCTOSE-BISPHOSPHATE ALDOLASE A			1EPX	D	0.9367	0.3117	338	34.91		0.998	0.34	338	35.2		0.996	0.31	338	FRUCTOSE-1,6-BISPHOSPHATE ALDOLASE
						1XFB	F	0.8837	0.8771	333	40.84		0.969	1.016	334	40.7		0.924	0.88	333	ALDOLASE C			2QAP	A	0.933	0.2313	337	35.01		0.997	0.379	338	34.9		0.996	0.3	338	FRUCTOSE-1,6-BISPHOSPHATE ALDOLASE
ECU01_0250	Uncharacterized protein ECU01_0250	hypothetical protein		90.5709	0.677	5ZLQ	A	0.5271	1.9603	143	13.99		0.729	2.499	149	12.8		0.67	2.23	148	UPF0587 PROTEIN C1ORF123		---	5ZRT	A	0.7201	1.1306	150	13.33		0.834	1.406	152	13.8		0.844	1.22	152	UPF0587 PROTEIN C1ORF123
						5ZRT	B	0.5023	2.1836	145	13.79		0.706	2.668	149	12.8		0.616	2.34	148	UPF0587 PROTEIN C1ORF123			5ZRT	B	0.7113	1.2979	152	13.16		0.829	1.459	153	13.7		0.819	1.3	152	UPF0587 PROTEIN C1ORF123
						1ZSO	A	0.5014	2.0922	141	14.18		0.677	2.978	146	15.1		0.649	2.42	144	HYPOTHETICAL PROTEIN			5ZLQ	A	0.6753	1.3182	148	13.51		0.814	1.584	152	13.8		0.794	1.52	152	UPF0587 PROTEIN C1ORF123
						5ZRT	A	0.4964	2.2208	145	13.1		0.709	2.686	149	12.1		0.623	2.38	148	UPF0587 PROTEIN C1ORF123			1ZSO	B	0.5951	1.541	143	13.99		0.76	2.17	148	12.8		0.742	1.68	144	HYPOTHETICAL PROTEIN
						1ZSO	B	0.4881	2.1173	141	14.89		0.681	3.081	148	14.9		0.628	2.44	144	HYPOTHETICAL PROTEIN			1ZSO	A	0.5903	1.6887	144	13.89		0.749	2.239	148	12.8		0.74	1.78	144	HYPOTHETICAL PROTEIN
ECU01_0260	DYNEIN LIGHT CHAIN 1	dynein light chain		85.0392	0.534	4D07	A	0.4596	1.6551	85	18.82		0.54	2.764	90	17.8		0.747	1.96	87	DYNEIN LIGHT CHAIN 2, CYTOPLASMIC		---	4D07	A	0.5564	0.6862	84	17.86		0.62	1.792	89	19.1		0.891	1.1	86	DYNEIN LIGHT CHAIN 2, CYTOPLASMIC
						1RE6	B	0.4434	1.4436	82	19.51		0.587	2.132	87	18.4		0.588	1.98	92	DYNEIN LIGHT CHAIN 2			1RE6	A	0.5	1.3456	86	18.6		0.614	2.095	90	18.9		0.618	2	96	DYNEIN LIGHT CHAIN 2
						1RE6	A	0.4353	1.4203	81	19.75		0.584	2.058	86	18.6		0.584	2.02	91	DYNEIN LIGHT CHAIN 2			1RE6	B	0.4858	1.2714	84	17.86		0.616	2.229	91	18.7		0.616	1.69	94	DYNEIN LIGHT CHAIN 2
						6ZYX	K	0.3995	1.8626	83	16.87		0.527	2.27	85	16.5		0.695	1.88	83	DYNEIN LIGHT CHAIN			5FWZ	A	0.4542	1.5058	85	11.76		0.567	2.011	87	12.6		0.727	1.62	86	CALCIUM BINDING PROTEIN
						6ZYW	K	0.3995	1.8626	83	16.87		0.527	2.27	85	16.5		0.695	1.88	83	DYNEIN LIGHT CHAIN			1PWK	A	0.4452	1.458	81	14.81		0.628	2.087	94	14.9		0.588	1.62	95	DYNEIN LIGHT CHAIN-2
ECU01_0280	hypothetical protein	hypothetical protein		45.9146	0.459	---	---	---	---	---	---		---	---	---	---		---	---	---	---		0.25	---	---	---	---	---	---		---	---	---	---		---	---	---	---
ECU01_0290	C2H2-type domain-containing protein	hypothetical protein		86.3349	0.546	2KPM	A	0.2168	2.2016	72	5.56		0.399	2.858	73	6.8		0.404	2.52	85	UNCHARACTERIZED PROTEIN		0.392	2V1N	A	0.5103	0.9457	96	14.58		0.618	2.455	104	14.4		0.625	1.85	105	PROTEIN KIN HOMOLOG
						5MEB	A	0.2157	1.9206	71	7.04		0.357	3.116	72	4.2		0.475	2.24	71	CELL DIVISION CYCLE PROTEIN CDT1			3A4C	A	0.2157	2.3595	74	5.41		0.366	3.395	78	5.1		0.458	2.51	75	DNA REPLICATION FACTOR CDT1
						2V1N	A	0.2136	2.4118	76	13.16		0.409	3.169	82	13.4		0.36	2.76	90	PROTEIN KIN HOMOLOG			5ZUZ	A	0.2117	1.9744	68	4.41		0.411	3.407	77	3.9		0.383	2.61	84	ROK
						5MEB	B	0.2078	2.13	71	7.04		0.35	3.702	74	5.4		0.476	2.39	71	CELL DIVISION CYCLE PROTEIN CDT1			3ELK	A	0.2048	2.292	71	2.82		0.336	3.487	75	5.3		0.436	2.62	70	PUTATIVE TRANSCRIPTIONAL REGULATOR TA0346
						5ZUZ	A	0.2052	2.2572	70	4.29		0.387	2.838	72	4.2		0.378	3.01	92	ROK			6FAQ	B	0.2015	2.1073	70	8.57		0.344	3.647	78	7.7		0.45	2.89	77	DNA BINDING PROTEIN
ECU01_0295	ECU01_0295 protein	---		88.189	0.403	4BL6	C	0.6073	2.2008	86	2.33		0.642	2.17	78	3.8		0.686	1.94	78	PROTEIN BICAUDAL D		0.382	2M6U	A	0.4823	2.3336	76	6.58		0.643	3.113	82	6.1		0.684	2.48	90	CHOLINE BINDING PROTEIN A
						1JTH	C	0.6008	1.1796	66	3.03		0.625	1.356	66	3		0.837	1.18	66	SNAP25			4K12	B	0.4773	2.4461	77	6.49		0.607	3.402	80	8.8		0.643	2.31	75	CHOLINE BINDING PROTEIN A
						4BL6	D	0.5966	2.219	84	2.38		0.634	2.163	78	3.8		0.657	2.2	79	PROTEIN BICAUDAL D			2MI7	A	0.4551	1.9684	63	6.35		0.561	3.426	78	7.7		0.613	2.89	89	DE NOVO PROTEIN A3Y
						1JTH	B	0.5912	1.2444	65	9.23		0.619	0.939	62	9.7		0.869	1.23	65	SYNTAXIN 1A			2LD3	A	0.4249	2.4249	75	8		0.606	3.196	82	8.5		0.632	2.5	88	MYOSIN VI
						4WY4	A	0.59	1.3145	64	7.81		0.588	1.447	64	7.8		0.844	1.31	64	VESICLE-ASSOCIATED MEMBRANE PROTEIN 8			5J0L	E	0.4226	2.1987	81	4.94		0.682	2.484	80	8.8		0.582	2.04	74	DESIGNED PROTEIN 3L6HC2_2
ECU01_0310	60S ribosomal protein L8	60S ribosomal protein L8		93.7117	0.541	4V7F	B	0.7945	0.9745	230	41.3		0.937	1.633	234	41.5		0.908	1.22	235	60S RIBOSOMAL PROTEIN L2		---	4V7F	B	0.5204	0.9098	185	35.14		0.8	2.996	227	41.4		0.752	1.9	204	60S RIBOSOMAL PROTEIN L2
						1VQL	A	0.7764	1.2054	226	39.38		0.899	1.635	227	39.6		0.852	1.33	228	50S RIBOSOMAL PROTEIN L2P			1NJI	C	0.5024	1.3066	184	35.33		0.773	3.007	222	40.1		0.69	1.9	195	50S RIBOSOMAL PROTEIN L2P
						1VQM	A	0.7757	1.209	226	38.94		0.899	1.639	227	39.6		0.851	1.33	228	50S RIBOSOMAL PROTEIN L2P			1KC8	C	0.5023	1.3078	184	35.33		0.775	2.982	222	40.1		0.688	1.9	195	RIBOSOMAL PROTEIN L2
						1VQ8	A	0.7752	1.212	226	38.94		0.898	1.645	227	39.6		0.844	1.34	228	50S RIBOSOMAL PROTEIN L2P			1KD1	C	0.5023	1.3079	184	35.33		0.774	2.986	222	40.1		0.688	1.9	195	RIBOSOMAL PROTEIN L2
						1VQK	A	0.7749	1.2134	226	38.94		0.898	1.644	227	39.6		0.849	1.34	228	50S RIBOSOMAL PROTEIN L2P			1K8A	C	0.5022	1.3082	184	35.33		0.775	2.98	222	40.1		0.69	1.9	195	RIBOSOMAL PROTEIN L2
ECU01_0320	hypothetical protein	hypothetical protein		67.2301	0.422	1OXZ	A	0.1248	2.8477	71	8.45		0.25	1.536	45	4.4		0.345	2.91	71	ADP-RIBOSYLATION FACTOR BINDING PROTEIN GGA1		0.325	1QBZ	B	0.2933	2.2698	92	3.26		0.412	2.507	88	2.3		0.513	2.42	94	PROTEIN (SIV GP41 ECTODOMAIN)
						1NAF	A	0.1233	2.9003	69	7.25		0.238	1.473	43	4.7		0.365	3.44	70	ADP-RIBOSYLATION FACTOR BINDING PROTEIN GGA1			1QBZ	C	0.2794	2.3946	94	3.19		0.415	2.94	92	3.3		0.481	2.85	94	PROTEIN (SIV GP41 ECTODOMAIN)
						5C3L	C	0.1131	1.6788	54	3.7		0.273	3.787	59	6.8		0.371	2.72	62	NUCLEOPORIN NUP62			1ENV	A	0.2625	2.713	94	5.32		0.431	2.874	94	8.5		0.504	2.72	92	HIV-1 ENVELOPE PROTEIN CHIMERA CONSISTING OF A FRAGMENT OF GCN4 ZIPPER CLONED N-TERMINAL TO TWO FRAGMENTS OF GP41
						3LBX	A	0.1128	2.6249	67	13.43		0.262	2.86	53	7.5		0.309	2.57	66	SPECTRIN ALPHA CHAIN, ERYTHROCYTE			1QCE	B	0.2576	2.5666	94	4.26		0.432	2.842	88	4.5		0.441	3.12	118	PROTEIN (GP41)
						6NUW	X	0.1112	1.7524	55	0		0.273	3.174	58	0		0.361	2.82	63	INNER KINETOCHORE SUBUNIT MCM22			1QCE	A	0.2576	2.5666	94	4.26		0.431	2.845	88	4.5		0.438	3.11	118	PROTEIN (GP41)
ECU01_0330	hypothetical protein	hypothetical protein		78.5954	0.329	---	---	---	---	---	---		---	---	---	---		---	---	---	---		0.267	---	---	---	---	---	---		---	---	---	---		---	---	---	---
ECU01_0340	FCP1 homology domain-containing protein	hypothetical protein		92.9625	0.671	2HHL	D	0.4785	1.9151	146	23.29		0.702	2.383	150	22.7		0.654	2.01	148	CTD SMALL PHOSPHATASE-LIKE PROTEIN		0.433	1TA0	A	0.7774	0.6813	165	18.79		0.867	1.01	164	18.9		0.879	0.68	164	CARBOXY-TERMINAL DOMAIN RNA POLYMERASE II POLYPEPTIDE A SMALL PHOSPHATASE 1
						4YH1	B	0.4756	1.802	146	20.55		0.708	2.236	149	20.1		0.645	1.98	149	CARBOXY-TERMINAL DOMAIN RNA POLYMERASE II POLYPEPTIDE A SMALL PHOSPHATASE 1			1T9Z	A	0.7772	0.6826	165	19.39		0.848	1.022	161	19.3		0.879	0.69	161	CARBOXY-TERMINAL DOMAIN RNA POLYMERASE II POLYPEPTIDE A SMALL PHOSPHATASE 1
						4YGY	B	0.4756	1.8022	146	20.55		0.709	2.234	149	20.1		0.64	1.98	149	CARBOXY-TERMINAL DOMAIN RNA POLYMERASE II POLYPEPTIDE A SMALL PHOSPHATASE 1			6DU3	A	0.7657	0.8139	165	18.79		0.867	1.097	165	18.8		0.871	0.81	165	CARBOXY-TERMINAL DOMAIN RNA POLYMERASE II POLYPEPTIDE A SMALL PHOSPHATASE 1
						3L0Y	B	0.475	1.7597	145	21.38		0.705	2.235	148	20.3		0.647	1.98	149	CARBOXY-TERMINAL DOMAIN RNA POLYMERASE II POLYPEPTIDE A SMALL PHOSPHATASE 1			3L0Y	A	0.7633	0.8641	165	19.39		0.865	1.125	165	19.4		0.869	0.86	165	CARBOXY-TERMINAL DOMAIN RNA POLYMERASE II POLYPEPTIDE A SMALL PHOSPHATASE 1
						1TA0	A	0.4748	1.7695	146	20.55		0.705	2.297	149	20.1		0.625	1.93	148	CARBOXY-TERMINAL DOMAIN RNA POLYMERASE II POLYPEPTIDE A SMALL PHOSPHATASE 1			4YH1	A	0.7627	0.8681	165	18.79		0.866	1.113	165	18.8		0.872	0.87	165	CARBOXY-TERMINAL DOMAIN RNA POLYMERASE II POLYPEPTIDE A SMALL PHOSPHATASE 1
ECU01_0350	Similarity to CHROMODOMAIN HELICASE DNA-BINDING PROTEIN 2	helicase DNA-binding protein		72.3919	0.609	6G0L	W	0.1871	1.9663	542	40.22		0.43	2.876	575	41		0.443	2.27	561	CHROMO DOMAIN-CONTAINING PROTEIN 1		0.336	6G0L	W	0.2078	2.0548	579	39.38		0.488	4.655	713	36		0.475	2.6	619	CHROMO DOMAIN-CONTAINING PROTEIN 1
						6FTX	W	0.1871	1.9663	542	40.22		0.43	2.877	575	41		0.443	2.27	561	CHROMATIN-REMODELING ATPASE			6FTX	W	0.2076	2.0571	579	39.38		0.488	4.655	713	36		0.475	2.6	619	CHROMATIN-REMODELING ATPASE
ECU01_0360	Brix domain-containing protein	hypothetical protein		88.0342	0.67	6EM5	A	0.6776	1.4022	179	32.96		0.857	1.62	181	33.1		0.772	1.5	181	RIBOSOME BIOGENESIS PROTEIN BRX1		0.573	5Z1G	B	0.8358	0.5956	190	30		0.963	1.066	193	29.5		0.95	0.87	192	RIBOSOME BIOGENESIS PROTEIN BRX1
						5Z1G	D	0.6601	1.2775	180	32.22		0.88	1.829	186	31.7		0.804	1.57	185	RIBOSOME BIOGENESIS PROTEIN BRX1			5Z1G	D	0.8337	0.6156	190	30		0.964	1.038	193	29.5		0.949	0.76	192	RIBOSOME BIOGENESIS PROTEIN BRX1
						5Z1G	B	0.6592	1.2829	180	32.22		0.878	1.55	184	32.1		0.812	1.57	185	RIBOSOME BIOGENESIS PROTEIN BRX1			6EM5	A	0.7779	0.8759	181	31.49		0.896	1.161	182	30.8		0.87	0.94	182	RIBOSOME BIOGENESIS PROTEIN BRX1
						5Z3G	a	0.6433	1.4673	182	31.87		0.869	1.903	186	31.7		0.765	1.58	184	RIBOSOME BIOGENESIS PROTEIN BRX1			5Z3G	a	0.7738	1.0514	190	30		0.938	1.341	193	29.5		0.881	1.21	193	RIBOSOME BIOGENESIS PROTEIN BRX1
						6C0F	b	0.538	1.5169	179	30.73		0.863	2.064	187	29.9		0.747	1.83	185	RIBOSOME BIOGENESIS PROTEIN BRX1			6C0F	b	0.6447	1.2747	190	26.84		0.922	1.6	193	27.5		0.851	1.44	193	RIBOSOME BIOGENESIS PROTEIN BRX1
ECU01_0370	Myb-like domain-containing protein	zuotin		90.9369	0.65	---	---	---	---	---	---		---	---	---	---		---	---	---	---		0.319	---	---	---	---	---	---		---	---	---	---		---	---	---	---
ECU01_0380	similarity to HYPOTHETICAL PROTEIN: YN28_yeast	hypothetical protein		93.2281	0.691	5ONA	E	0.7152	1.5721	263	28.52		0.894	1.859	270	27.8		0.772	1.66	266	CCR4-NOT TRANSCRIPTION COMPLEX SUBUNIT 9		0.579	4CRU	B	0.9517	0.228	269	27.88		0.959	0.229	269	27.9		0.995	0.23	269	CELL DIFFERENTIATION PROTEIN RCD1 HOMOLOG
						5ONB	E	0.7067	1.3812	254	28.35		0.882	2.015	268	28		0.795	1.55	259	CCR4-NOT TRANSCRIPTION COMPLEX SUBUNIT 9			4CT6	B	0.9484	0.3412	269	27.88		0.958	0.342	269	27.9		0.996	0.34	269	CELL DIFFERENTIATION PROTEIN RCD1 HOMOLOG
						5ONA	B	0.7052	1.5685	262	29.01		0.897	1.93	272	27.6		0.772	1.76	268	CCR4-NOT TRANSCRIPTION COMPLEX SUBUNIT 9			4CT7	B	0.9482	0.2913	269	27.88		0.959	0.292	269	27.9		0.996	0.29	269	CELL DIFFERENTIATION PROTEIN RCD1 HOMOLOG
						6HON	A	0.6962	1.4417	255	28.63		0.885	2.037	270	27.8		0.776	1.61	261	CCR4-NOT TRANSCRIPTION COMPLEX SUBUNIT 9			4CRV	B	0.9365	0.3614	269	27.88		0.959	0.65	270	27.8		0.988	0.36	269	CELL DIFFERENTIATION PROTEIN RCD1 HOMOLOG
						5LSW	A	0.6942	1.4241	255	28.24		0.88	2.05	268	28		0.775	1.56	259	CELL DIFFERENTIATION PROTEIN RCD1 HOMOLOG			5ONB	A	0.9365	0.4453	269	27.88		0.956	0.447	269	27.9		0.994	0.45	269	CCR4-NOT TRANSCRIPTION COMPLEX SUBUNIT 9
ECU01_0390	hypothetical protein	hypothetical protein		68.0979	0.454	1LJ2	A	0.1935	3.5326	81	2.47		0.359	4.628	83	1.2		0.406	3.1	70	NONSTRUCTURAL RNA-BINDING PROTEIN 34		0.377	6DS9	A	0.3767	2.4177	88	7.95		0.494	2.801	90	4.4		0.651	1.99	84	DE NOVO DESIGNED THREE HELIX BUNDLE GRA3D
						1LJ2	B	0.1878	3.5119	81	2.47		0.364	4.517	88	2.3		0.382	2.89	68	NONSTRUCTURAL RNA-BINDING PROTEIN 34			5AQQ	F	0.3646	2.243	89	2.25		0.493	2.66	90	8.9		0.584	2.36	88	BAG FAMILY MOLECULAR CHAPERONE REGULATOR 1
						3O2B	C	0.1818	3.3645	76	1.32		0.299	3.812	65	7.7		0.376	3.25	73	ATP-DEPENDENT CLP PROTEASE ADAPTOR PROTEIN CLPS			5AQQ	B	0.3523	1.9983	85	10.59		0.499	2.627	90	8.9		0.575	2.28	87	BAG FAMILY MOLECULAR CHAPERONE REGULATOR 1
						2WA8	C	0.1761	3.44	75	1.33		0.284	3.521	58	1.7		0.381	3.33	73	ATP-DEPENDENT CLP PROTEASE ADAPTER PROTEIN CLPS			2LRL	C	0.3474	2.4911	90	6.67		0.517	3.95	101	5.9		0.498	2.53	102	N,N'-DIACETYLCHITOBIOSE-SPECIFIC PHOSPHOTRANSFERASE ENZYME IIA COMPONENT
						5AJ3	h	0.1738	3.951	81	9.88		0.307	4.583	74	12.2		0.396	3.37	69	MITORIBOSOMAL PROTEIN MS31, MRPS31			4L8I	B	0.3474	2.0167	87	9.2		0.535	2.743	90	7.8		0.576	2.04	87	RSV EPITOPE SCAFFOLD FFL_005
ECU01_0400	hypothetical protein	hypothetical protein		89.9564	0.643	4C9Q	B	0.1211	4.3939	212	6.6		0.348	5.252	218	6.9		0.314	3.36	171	ADP, ATP CARRIER PROTEIN 3		0.369	3RKO	M	0.4876	1.7094	364	9.07		0.839	2.33	368	9		0.709	1.83	367	NADH-QUINONE OXIDOREDUCTASE SUBUNIT M
						4C9Q	A	0.1177	4.2503	203	5.42		0.352	4.903	210	8.1		0.316	3.35	170	ADP, ATP CARRIER PROTEIN 3			3RKO	C	0.4875	1.7098	364	9.07		0.839	2.33	368	9		0.709	1.83	367	NADH-QUINONE OXIDOREDUCTASE SUBUNIT M
						2C3E	A	0.1116	4.1534	197	7.11		0.336	5.479	217	10.1		0.282	3.31	155	ADP/ATP TRANSLOCASE 1			6RFS	4	0.4378	1.9507	351	8.26		0.801	2.697	360	8.6		0.638	2.18	360	SUBUNIT NU4M OF NADH:UBIQUINONE OXIDOREDUCTASE (COMPLEX I)
						1OKC	A	0.1102	4.2045	197	7.61		0.335	5.464	216	9.7		0.283	3.42	157	ADP, ATP CARRIER PROTEIN HEART ISOFORM T1			6RFR	4	0.4377	1.8947	348	7.47		0.8	2.646	359	8.4		0.639	2.13	358	SUBUNIT NU4M OF NADH:UBIQUINONE OXIDOREDUCTASE (COMPLEX I)
																								6RFQ	4	0.4368	1.8819	347	7.49		0.801	2.65	359	8.6		0.645	2.16	359	SUBUNIT NU4M OF NADH:UBIQUINONE OXIDOREDUCTASE (COMPLEX I)
ECU01_0410	hypothetical protein	hypothetical protein		69.1718	0.382	---	---	---	---	---	---		---	---	---	---		---	---	---	---		0.297	5OT4	D	0.461	1.3659	560	9.46		0.838	2.002	588	9.5		0.725	1.59	574	INTERAPTIN
																								5OT4	A	0.4541	1.2615	552	9.42		0.857	2.44	611	9.5		0.727	1.76	585	INTERAPTIN
																								5OT4	C	0.3577	1.6486	497	9.66		0.721	2.436	514	10.1		0.582	1.87	509	INTERAPTIN
																								5OT4	B	0.3083	2.1298	513	8.97		0.771	3.439	579	9.5		0.549	2.47	532	INTERAPTIN
ECU01_0420	Spore wall protein 12	hypothetical protein		89.8572	0.602	2D4C	A	0.399	2.1255	178	9.55		0.678	3.05	194	9.8		0.547	2.24	181	SH3-CONTAINING GRB2-LIKE PROTEIN 2		---	2C08	A	0.4502	2.075	179	12.85		0.633	2.722	180	13.3		0.617	2.28	176	SH3-CONTAINING GRB2-LIKE PROTEIN 2
						2D4C	B	0.3705	2.262	178	9.55		0.671	3.263	195	9.2		0.519	2.51	183	SH3-CONTAINING GRB2-LIKE PROTEIN 2			1ZWW	A	0.434	2.1266	175	13.71		0.646	2.806	185	14.1		0.616	2.25	177	SH3-CONTAINING GRB2-LIKE PROTEIN 2
						1WDZ	A	0.3442	2.4205	176	9.09		0.64	2.727	180	7.8		0.497	2.4	172	INSULIN RECEPTOR SUBSTRATE P53			1I49	A	0.4337	1.9474	171	10.53		0.643	2.549	177	10.2		0.611	2.19	175	ARFAPTIN 2
						2D4C	D	0.3437	2.3304	168	9.52		0.621	3.394	188	10.1		0.499	2.57	173	SH3-CONTAINING GRB2-LIKE PROTEIN 2			4DCN	C	0.4326	2.1975	174	10.92		0.635	2.627	179	11.2		0.62	2.24	174	ARFAPTIN-2
						3OK8	A	0.3357	2.6241	175	6.29		0.606	3.248	180	6.7		0.502	2.66	174	BRAIN-SPECIFIC ANGIOGENESIS INHIBITOR 1-ASSOCIATED PROTEIN 2-LIKE PROTEIN 2			4DCN	D	0.4261	2.1601	173	10.98		0.638	2.64	180	11.1		0.599	2.32	176	ARFAPTIN-2
ECU01_0430	ZINC FINGER PROTEIN	hypothetical protein		83.2323	0.399	---	---	---	---	---	---		---	---	---	---		---	---	---	---		0.246	---	---	---	---	---	---		---	---	---	---		---	---	---	---
ECU01_0440	Uncharacterized protein ECU01_0440	hypothetical protein		64.5794	0.43	5WME	C	0.3382	1.9133	77	14.29		0.459	2.179	78	14.1		0.61	1.99	78	CAPSID ASSEMBLY SCAFFOLDING PROTEIN,MYOSIN-7		0.354	2LM9	A	0.2871	2.4141	78	7.69		0.478	3.185	86	7		0.448	3.12	92	BLO T 21 ALLERGEN
						5CJ1	F	0.3315	1.6577	75	12		0.474	2.345	78	12.8		0.59	1.95	77	GP7-MYH7-(1526-1571) CHIMERA PROTEIN			4CQI	A	0.2779	2.9818	89	6.74		0.442	3.463	92	7.6		0.481	2.85	82	TUBULIN-BINDING COFACTOR A
						5CJ1	C	0.3207	1.8288	76	11.84		0.469	2.344	78	12.8		0.577	2.08	78	GP7-MYH7-(1526-1571) CHIMERA PROTEIN			1QSD	A	0.2484	2.9703	82	6.1		0.398	3.291	83	8.4		0.456	3.15	82	PROTEIN (BETA-TUBULIN BINDING POST-CHAPERONIN COFACTOR)
						5CJ1	H	0.3192	1.8242	75	12		0.459	2.386	77	11.7		0.581	2	76	GP7-MYH7-(1526-1571) CHIMERA PROTEIN			1QSD	B	0.2476	2.9061	81	6.17		0.395	3.322	83	8.4		0.458	3.04	80	PROTEIN (BETA-TUBULIN BINDING POST-CHAPERONIN COFACTOR)
						2WTY	B	0.3178	1.1717	69	7.25		0.473	2.888	79	3.8		0.66	1.94	74	TRANSCRIPTION FACTOR MAFB			4DND	A	0.2397	2.9904	78	3.85		0.364	2.905	73	6.8		0.508	2.62	73	SYNTAXIN-10
ECU01_0450	BHD_1 domain-containing protein	hypothetical protein		86.5905	0.606	2QSG	A	0.2099	3.5792	318	14.47		0.633	4.502	332	16.6		0.4	3.36	298	DNA REPAIR PROTEIN RAD4		---	2QSF	A	0.151	1.8409	200	14		0.474	3.488	216	13.9		0.396	2.21	210	DNA REPAIR PROTEIN RAD4
						6CFI	A	0.2094	3.5069	312	13.78		0.639	4.47	335	17		0.396	3.4	302	DNA REPAIR PROTEIN RAD4			2QSH	A	0.1485	1.9199	204	14.22		0.492	3.573	226	13.3		0.41	2.54	217	DNA REPAIR PROTEIN RAD4
						4YIR	A	0.2091	3.5518	315	14.92		0.636	4.495	334	16.8		0.397	3.41	303	DNA REPAIR PROTEIN RAD4			4YIR	A	0.1472	2.3023	215	14.88		0.49	4.558	249	17.7		0.395	2.53	218	DNA REPAIR PROTEIN RAD4
						6UIN	A	0.2078	3.5651	308	13.31		0.616	4.621	327	16.8		0.393	3.33	289	DNA REPAIR PROTEIN RAD4			2QSG	A	0.1462	2.1889	211	15.17		0.492	3.514	226	13.3		0.405	2.58	218	DNA REPAIR PROTEIN RAD4
						2QSH	A	0.2071	3.4259	308	13.96		0.63	4.527	332	16.9		0.405	3.07	280	DNA REPAIR PROTEIN RAD4			6CFI	A	0.144	2.2444	210	15.24		0.486	4.567	249	17.3		0.391	2.56	215	DNA REPAIR PROTEIN RAD4
ECU01_0460	Actin	actin		94.0487	0.697	2VYP	A	0.8979	0.7541	358	77.09		0.944	0.916	359	76.6		0.965	0.71	357	ACTIN, ALPHA SKELETAL MUSCLE		0.616	5NW4	V	0.9823	0.1998	370	78.38		0.986	0.201	370	78.4		0.998	0.2	370	BETA-ACTIN
						7C2F	C	0.8969	0.7787	360	76.67		0.949	0.865	361	76.2		0.957	0.82	360	ACTIN, ALPHA SKELETAL MUSCLE			5ADX	H	0.9823	0.1998	370	78.38		0.986	0.201	370	78.4		0.998	0.2	370	ACTIN, CYTOPLASMIC 1
						4B1W	B	0.8963	0.8164	361	76.73		0.948	0.961	361	77		0.952	0.82	361	ACTIN, ALPHA SKELETAL MUSCLE			5AFU	H	0.9823	0.1998	370	78.38		0.986	0.201	370	78.4		0.998	0.2	370	ACTIN, CYTOPLASMIC 1
						1T44	A	0.8942	0.7799	358	77.37		0.941	0.899	358	77.1		0.963	0.78	358	ACTIN, ALPHA			6F1T	H	0.9608	0.4921	370	78.38		0.982	0.493	370	78.4		0.99	0.49	370	ACTIN, CYTOPLASMIC 1
						2FF6	A	0.8938	0.8166	360	77.22		0.947	0.818	360	77.2		0.957	0.82	360	ACTIN, ALPHA SKELETAL MUSCLE			6DJN	D	0.9168	0.7283	368	75.82		0.973	0.959	370	75.9		0.964	0.81	369	ACTIN, ALPHA SKELETAL MUSCLE
ECU01_0470	Fork-head domain-containing protein	transcription factor		70.8237	0.428	4MNU	A	0.1105	2.4093	77	15.58		0.276	3.799	83	8.4		0.344	2.83	81	SLYA-LIKE TRANSCRIPTION REGULATOR		---	4MNU	A	0.1227	2.3992	81	12.35		0.279	2.725	74	6.8		0.362	2.43	80	SLYA-LIKE TRANSCRIPTION REGULATOR
						3BJ6	B	0.1083	2.3899	76	6.58		0.293	3.909	91	4.4		0.351	2.86	80	TRANSCRIPTIONAL REGULATOR, MARR FAMILY			3BJ6	B	0.1134	2.1662	75	5.33		0.288	2.625	75	8		0.367	2.37	76	TRANSCRIPTIONAL REGULATOR, MARR FAMILY
						3BJ6	A	0.1078	2.3854	76	6.58		0.278	4.007	87	5.7		0.351	2.89	80	TRANSCRIPTIONAL REGULATOR, MARR FAMILY			3BJ6	A	0.1127	2.1625	75	5.33		0.284	2.508	73	8.2		0.364	2.37	76	TRANSCRIPTIONAL REGULATOR, MARR FAMILY
						4QI2	C	0.1056	2.1988	73	16.44		0.277	2.819	75	17.3		0.345	3.04	80	ROQUIN-1			5ERI	A	0.1124	2.5518	80	8.75		0.274	2.655	73	6.8		0.328	2.68	81	MARR FAMILY TRANSCRIPTIONAL REGULATOR
						6TQA	A	0.1045	2.2317	73	16.44		0.275	2.865	75	17.3		0.342	2.92	80	ROQUIN-1			3ZPL	F	0.1069	2.6834	80	10		0.288	3.067	78	10.3		0.326	2.79	80	PUTATIVE MARR-FAMILY TRANSCRIPTIONAL REPRESSOR
ECU01_0480	hypothetical protein	hypothetical protein		90.628	0.721	5TZS	j	0.6465	1.2905	172	28.49		0.884	2.053	177	28.2		0.818	1.63	179	RIBOSOMAL RNA SMALL SUBUNIT METHYLTRANSFERASE NEP1		0.524	3OII	A	0.7478	0.8431	179	25.7		0.95	1.269	181	26		0.926	1.01	181	ESSENTIAL FOR MITOTIC GROWTH 1
						5JPQ	e	0.6465	1.2906	172	28.49		0.884	2.053	177	28.2		0.817	1.63	179	EMG1			3OIN	A	0.746	0.8572	179	26.26		0.944	1.349	181	25.4		0.921	0.98	180	RIBOSOMAL RNA SMALL SUBUNIT METHYLTRANSFERASE NEP1
						3OIJ	A	0.6435	1.2906	172	28.49		0.884	2.053	177	28.2		0.817	1.63	179	ESSENTIAL FOR MITOTIC GROWTH 1			5JPQ	f	0.7351	0.9715	180	25.56		0.949	1.436	182	25.8		0.921	0.97	180	EMG1
						3OII	A	0.6361	1.2898	173	28.32		0.88	2.07	176	27.8		0.837	1.6	179	ESSENTIAL FOR MITOTIC GROWTH 1			2V3J	A	0.7338	0.8226	177	25.42		0.919	1.372	175	26.3		0.913	0.9	175	ESSENTIAL FOR MITOTIC GROWTH 1
						3OII	B	0.6342	1.2636	169	28.99		0.873	2.005	173	28.3		0.811	1.51	174	ESSENTIAL FOR MITOTIC GROWTH 1			5TZS	k	0.7323	0.9332	179	25.7		0.949	1.44	182	25.8		0.921	0.97	180	RIBOSOMAL RNA SMALL SUBUNIT METHYLTRANSFERASE NEP1
ECU01_0490	similarity to HYPOTHETICAL PROTEIN YQBP_BACSU	hypothetical protein		69.4924	0.485	3U0C	A	0.2648	1.4648	101	10.89		0.469	2.603	115	10.4		0.578	2.13	114	INVASIN IPAB		---	1CUN	B	0.1504	1.9577	97	6.19		0.424	3.603	110	8.2		0.354	2.49	103	PROTEIN (ALPHA SPECTRIN)
						3U0C	B	0.2623	1.5013	101	10.89		0.462	2.424	112	10.7		0.584	2.03	112	INVASIN IPAB			1CUN	C	0.1499	2.0353	98	6.12		0.423	3.621	110	8.2					PROTEIN (ALPHA SPECTRIN)
						5WKQ	B	0.2434	1.4844	99	12.12		0.459	2.512	113	12.4		0.53	1.91	104	INVASIN IPAB			4FZS	A	0.149	3.6439	126	7.94		0.442	4.295	132	7.6		0.347	2.4	102	SORTING NEXIN-1
						5NEN	B	0.2125	1.7636	112	8.93		0.481	2.139	110	10		0.422	2.15	116	LIPASE C			6H2D	R	0.143	1.8625	85	1.18		0.35	2.455	83	1.2					AHLC
						5IJH	B	0.2086	2.1276	109	11.01		0.453	2.999	116	10.3		0.421	2.57	115	XENOTROPIC AND POLYTROPIC RETROVIRUS RECEPTOR 1			1CUN	A	0.1415	2.0868	96	6.25		0.408	3.917	109	6.4		0.299	3.26	112	PROTEIN (ALPHA SPECTRIN)
ECU01_0500	Mediator of RNA polymerase II transcription subunit 6	hypothetical protein		83.5678	0.58	4H63	F	0.5572	1.0731	123	28.46		0.664	2.341	132	28		0.835	1.38	127	MEDIATOR OF RNA POLYMERASE II TRANSCRIPTION SUBUNIT 6		0.404	4H61	B	0.3765	1.1866	102	35.29		0.54	2.093	106	34.9		0.68	1.57	105	MEDIATOR OF RNA POLYMERASE II TRANSCRIPTION SUBUNIT 6
						7NVR	a	0.5232	1.5764	130	36.92		0.663	2.295	137	34.3		0.727	1.98	136	MEDIATOR OF RNA POLYMERASE II TRANSCRIPTION SUBUNIT 6			4H61	A	0.3723	1.0815	101	35.64		0.545	2.121	107	33.6		0.668	1.72	106	MEDIATOR OF RNA POLYMERASE II TRANSCRIPTION SUBUNIT 6
						4V1O	S	0.5061	1.6305	127	29.92		0.635	2.277	131	31.3		0.701	2.14	133	MEDIATOR OF RNA POLYMERASE II TRANSCRIPTION SUBUNIT 6			4H63	F	0.3675	1.1734	101	32.67		0.542	2.383	111	31.5		0.66	1.92	108	MEDIATOR OF RNA POLYMERASE II TRANSCRIPTION SUBUNIT 6
						5N9J	S	0.482	1.4412	134	29.85		0.708	2.311	143	30.8					MEDIATOR OF RNA POLYMERASE II TRANSCRIPTION SUBUNIT 6			5N9J	S	0.3477	1.0769	109	33.94		0.602	2.085	117	33.3		0.598	1.6	114	MEDIATOR OF RNA POLYMERASE II TRANSCRIPTION SUBUNIT 6
						7EMF	F	0.4299	1.7756	131	37.4		0.664	2.438	137	35		0.665	1.87	140	MEDIATOR OF RNA POLYMERASE II TRANSCRIPTION SUBUNIT 6			4V1O	S	0.3467	1.5528	104	31.73		0.53	2.381	111	30.6		0.599	1.92	108	MEDIATOR OF RNA POLYMERASE II TRANSCRIPTION SUBUNIT 6
ECU01_0510	Iron sulfur cluster assembly protein 1	NifU		91.3519	0.612	5WLW	D	0.8548	0.7917	128	67.97		0.885	0.873	128	68		0.971	0.79	128	IRON-SULFUR CLUSTER ASSEMBLY ENZYME ISCU, MITOCHONDRIAL		0.569	2Z7E	A	0.8089	0.4703	127	48.03		0.898	0.754	128	46.9		0.897	0.7	128	NIFU-LIKE PROTEIN
						5WLW	H	0.8444	0.6633	124	70.16		0.865	0.666	124	70.2		0.976	0.66	124	IRON-SULFUR CLUSTER ASSEMBLY ENZYME ISCU, MITOCHONDRIAL			2Z7E	B	0.631	1.1427	119	47.9		0.812	1.532	123	45.5		0.777	1.54	123	NIFU-LIKE PROTEIN
						3LVL	A	0.8308	0.8199	125	66.4		0.865	0.819	125	66.4		0.962	0.82	125	NIFU-LIKE PROTEIN			2Z7E	C	0.6159	1.037	115	45.22		0.792	2.093	122	48.4		0.783	1.4	118	NIFU-LIKE PROTEIN
						5WKP	H	0.7971	0.827	123	69.11		0.858	1.299	126	69.8		0.948	1.07	125	IRON-SULFUR CLUSTER ASSEMBLY ENZYME ISCU, MITOCHONDRIAL			4EB5	C	0.5706	1.4749	117	52.14		0.77	2.167	123	51.2		0.726	1.78	120	NIFU PROTEIN (NIFU-1)
						6WI2	D	0.768	1.0251	123	69.92		0.846	1.419	126	68.3		0.919	1.25	125	IRON-SULFUR CLUSTER ASSEMBLY ENZYME ISCU, MITOCHONDRIAL			5WKP	H	0.5647	1.5926	113	69.91		0.721	2.773	123	69.9		0.724	2.06	118	IRON-SULFUR CLUSTER ASSEMBLY ENZYME ISCU, MITOCHONDRIAL
ECU01_0520	hypothetical protein	hypothetical protein		80.5309	0.64	5TZS	t	0.1959	2.8719	156	0		0.473	4.297	161	0		0.379	3.12	161	BETA-PROPELLER 1		0.356	6R60	A	0.2112	0.8923	105	9.52		0.425	1.449	107	8.4		0.503	1.03	106	WD-40 REPEAT PROTEIN
						6SRS	p	0.1954	2.9542	160	0		0.464	4.128	155	0		0.384	3.24	164	UNASSIGNED SECONDARY STRUCTURE ELEMENTS (PROPOSED FAAP100)			6R60	C	0.2111	0.8954	105	9.52		0.426	1.431	107	8.4		0.504	1.03	106	WD-40 REPEAT PROTEIN
						6SRI	P	0.1954	2.9543	160	0		0.464	4.128	155	0		0.384	3.24	164	UNASSIGNED SECONDARY STRUCTURE ELEMENTS (PROPOSED FAAP100)			6R60	D	0.1684	1.4214	93	4.3		0.425	1.451	107	8.4		0.576	1.01	106	WD-40 REPEAT PROTEIN
						6SRS	P	0.1954	2.9543	160	0		0.464	4.128	155	0		0.384	3.24	164	UNASSIGNED SECONDARY STRUCTURE ELEMENTS (PROPOSED FAAP100)			6R60	B	0.1662	1.4299	93	4.3		0.424	1.122	106	8.5		0.57	1.04	106	WD-40 REPEAT PROTEIN
						2W18	A	0.1903	2.8716	164	5.49		0.528	4.128	174	5.2		0.384	3.14	168	PARTNER AND LOCALIZER OF BRCA2			5YZV	E	0.1378	1.1718	105	12.38		0.419	1.77	107	7.5		0.4	1.24	106	PROBABLE SERINE/THREONINE-PROTEIN KINASE PKWA
ECU01_0525	ECU01_0525 protein	---		57.2444	0.376	4WPX	B	0.2883	2.6016	60	11.67		0.393	3.189	54	14.8		0.46	2.54	58	PUTATIVE SAC3 FAMILY PROTEIN		0.244	5CVA	A	0.1506	4.437	52	0		0.174	3.165	29	3.4		0.331	4.62	46	COLLAGEN ALPHA-2(I) CHAIN,COLLAGEN ALPHA-1(IX) CHAIN
						4WPX	E	0.2861	2.6241	60	11.67		0.391	3.284	54	14.8		0.466	2.69	60	PUTATIVE SAC3 FAMILY PROTEIN			5LSJ	N	0.1408	3.6815	56	3.57		0.123	3.039	17	11.8		0.301	3.59	54	KINETOCHORE-ASSOCIATED PROTEIN NSL1 HOMOLOG
						6YIP	B	0.2793	2.1466	48	4.17		0.347	3.338	48	6.2		0.573	2.52	49	KINESIN-LIKE PROTEIN KIF20A			3UL5	A	0.1303	2.3589	39	2.56		0.3	2.575	37	0		0.192	2.81	27	CANECYSTATIN-1
						6J5I	e	0.2764	2.5053	51	0		0.316	3.452	49	0		0.54	2.59	51	ATP SYNTHASE SUBUNIT E			3UL6	B	0.1302	2.2757	38	2.63		0.298	2.599	37	0		0.209	2.45	23	CANECYSTATIN-1
						5Y5Y	I	0.2728	2.2717	48	12.5		0.324	2.619	44	11.4		0.533	2.61	49	V-TYPE ATP SYNTHASE, SUBUNIT (VAPC-THERM)			5CTD	C	0.129	4.4322	51	5.88		0.191	3.253	30	3.3		0.292	4.22	44	COLLAGEN ALPHA-1(I) CHAIN,COLLAGEN ALPHA-3(IX) CHAIN
ECU01_0530	PDZ domain-containing protein	hypothetical protein		58.9282	0.446	---	---	---	---	---	---		---	---	---	---		---	---	---	---		0.334	---	---	---	---	---	---		---	---	---	---		---	---	---	---
ECU01_0540	RRM domain-containing protein	RNA-binding protein		84.3962	0.615	3B4M	C	0.5911	0.8673	73	35.62		0.668	1.565	76	34.2		0.875	1.77	77	POLYADENYLATE-BINDING PROTEIN 2		0.45	2JWN	A	0.6348	0.7136	93	33.33		0.866	1.506	96	32.3		0.889	1.26	98	EMBRYONIC POLYADENYLATE-BINDING PROTEIN 2-B
						1H6K	X	0.5895	0.9395	72	20.83		0.646	0.988	72	20.8		0.886	1.21	73	20 KDA NUCLEAR CAP BINDING PROTEIN			3B4M	C	0.5872	1.2805	76	32.89		0.643	1.565	77	33.8		0.809	1.41	77	POLYADENYLATE-BINDING PROTEIN 2
						3B4M	B	0.5891	0.8859	73	35.62		0.664	1.319	75	34.7		0.869	1.51	76	POLYADENYLATE-BINDING PROTEIN 2			3B4M	A	0.5871	1.2818	76	32.89		0.643	1.576	77	33.8		0.812	1.42	77	POLYADENYLATE-BINDING PROTEIN 2
						3B4M	A	0.5885	0.8921	73	35.62		0.666	1.593	76	34.2		0.875	1.8	77	POLYADENYLATE-BINDING PROTEIN 2			3B4M	B	0.5817	1.3196	76	31.58		0.635	1.555	77	33.8		0.794	1.32	76	POLYADENYLATE-BINDING PROTEIN 2
						1H6K	Y	0.5814	0.9343	71	21.13		0.637	1.034	71	21.1		0.875	0.91	71	20 KDA NUCLEAR CAP BINDING PROTEIN			5D77	A	0.5807	1.3323	77	16.88		0.648	1.471	77	18.2		0.821	1.66	79	RNA-BINDING PROTEIN MIP6
ECU01_0545	Sm domain-containing protein	small nuclear ribonucleoprotein		86.7547	0.604	5MQF	g	0.6883	0.7418	77	40.26		0.741	0.744	77	40.3		0.902	0.74	77	SMALL NUCLEAR RIBONUCLEOPROTEIN SM D1		---	1B34	A	0.6661	0.5844	74	39.19		0.731	0.819	75	38.7		0.912	0.81	75	PROTEIN (SMALL NUCLEAR RIBONUCLEOPROTEIN SM D1)
						6ID1	j	0.6873	0.7511	77	40.26		0.741	0.753	77	40.3		0.896	0.75	77	SMALL NUCLEAR RIBONUCLEOPROTEIN SM D1			5XJR	A	0.6553	0.7962	75	40		0.726	0.991	76	39.5		0.898	0.99	76	SMALL NUCLEAR RIBONUCLEOPROTEIN SM D1
						6AH0	j	0.6873	0.7512	77	40.26		0.741	0.753	77	40.3		0.896	0.75	77	SMALL NUCLEAR RIBONUCLEOPROTEIN SM D1			5XJU	A	0.6546	0.8025	75	40		0.725	0.991	76	39.5		0.895	0.99	76	SMALL NUCLEAR RIBONUCLEOPROTEIN SM D1
						6ID1	c	0.6873	0.7512	77	40.26		0.741	0.753	77	40.3		0.896	0.75	77	SMALL NUCLEAR RIBONUCLEOPROTEIN SM D1			4F7U	C	0.6486	0.6899	74	39.19		0.718	1.55	76	39.5		0.892	1.25	76	SMALL NUCLEAR RIBONUCLEOPROTEIN SM D1
						6ID0	j	0.6873	0.7512	77	40.26		0.741	0.753	77	40.3		0.896	0.75	77	SMALL NUCLEAR RIBONUCLEOPROTEIN SM D1			5XJL	A	0.6486	0.8568	75	40		0.722	1.017	76	39.5		0.892	1.01	76	SMALL NUCLEAR RIBONUCLEOPROTEIN SM D1
ECU01_0550	hypothetical protein	hypothetical protein		70.6204	0.631	3L82	A	0.1826	2.9958	145	6.9		0.361	4.505	150	8		0.426	3.18	139	TELOMERIC REPEAT-BINDING FACTOR 1		0.316	---	---	---	---	---	---		---	---	---	---		---	---	---	---
						5WIR	B	0.1826	3.049	147	6.12		0.38	4.385	154	8.4		0.404	2.72	134	TELOMERIC REPEAT-BINDING FACTOR 1
						5XUP	A	0.1808	3.5191	157	8.28		0.371	3.77	141	9.2		0.425	2.77	136	TELOMERIC REPEAT-BINDING FACTOR 1
						4RQI	A	0.1798	3.1652	148	12.16		0.37	4.418	151	11.3		0.421	3.14	143	TELOMERIC REPEAT-BINDING FACTOR 2
						3BQO	A	0.1795	2.8514	140	7.14		0.369	3.821	141	9.2		0.422	3.11	142	TELOMERIC REPEAT-BINDING FACTOR 1
ECU01_0555	ECU01_0555 protein	---		61.6802	0.379	1DF4	A	0.3493	2.1148	46	6.52		0.424	2.763	48	6.2		0.566	2.71	49	HIV-1 ENVELOPE GLYCOPROTEIN GP41		0.368	3OGI	C	0.3975	1.5912	45	6.67		0.463	2.441	46	6.5		0.668	2.08	47	PUTATIVE ESAT-6-LIKE PROTEIN 6
						6HK5	H	0.3348	2.086	46	10.87		0.394	2.738	43	7		0.556	2.61	47	COOJ			4GZR	A	0.3883	1.548	45	6.67		0.46	1.98	40	7.5		0.638	2.04	47	ESAT-6-LIKE PROTEIN 6
						1I5Y	A	0.3339	2.0421	46	6.52		0.444	2.37	47	6.4		0.537	2.65	49	TRANSMEMBRANE GLYCOPROTEIN (GP41)			5IM8	A	0.3774	1.9741	48	4.17		0.514	3.305	53	3.8		0.57	2.94	64	E3 UBIQUITIN-PROTEIN LIGASE MIDLINE-1
						1I5X	A	0.333	2.0504	46	6.52		0.447	2.406	47	6.4		0.541	2.38	48	TRANSMEMBRANE GLYCOPROTEIN (GP41)			4GZR	C	0.3679	1.5616	45	6.67		0.48	1.781	40	7.5		0.594	2.03	47	ESAT-6-LIKE PROTEIN 6
						1JPX	G	0.3169	2.1978	44	9.09		0.388	2.317	44	9.1		0.513	2.2	44	GP41 ENVELOPE PROTEIN			5VOZ	d	0.3653	1.8545	44	0		0.42	2.536	45	0		0.625	2.19	45	V-TYPE PROTON ATPASE SUBUNIT F
ECU01_0560	hypothetical protein	hypothetical protein		80.9456	0.453	---	---	---	---	---	---		---	---	---	---		---	---	---	---		0.323	4UXV	A	0.1005	3.7015	279	13.98		0.401	5.307	312	14.1		0.307	3	244	SEPTATION RING FORMATION REGULATOR EZRA
ECU01_0570	DnaJ PROTEIN HOMOLOG	heat shock protein		77.0298	0.552	---	---	---	---	---	---		---	---	---	---		---	---	---	---		---	---	---	---	---	---	---		---	---	---	---		---	---	---	---
ECU01_0580	hypothetical protein	hypothetical protein		86.3265	0.663	3GNL	B	0.1209	3.8012	121	6.61		0.344	4.691	112	5.4		0.288	3.5	112	UNCHARACTERIZED PROTEIN, DUF633, LMOF2365_1472		---	4WH5	A	0.2167	2.5976	110	7.27		0.411	3.73	113	9.7		0.463	2.75	109	LINCOSAMIDE RESISTANCE PROTEIN
						6Q56	C	0.1161	3.9249	122	7.38		0.345	5.046	116	3.4		0.254	3.8	102	TRNA (ADENINE(22)-N(1))-METHYLTRANSFERASE			4WH5	B	0.2115	2.6152	109	5.5		0.401	3.939	110	9.1		0.463	3.04	112	LINCOSAMIDE RESISTANCE PROTEIN
						6Q56	D	0.1157	3.9865	123	7.32		0.34	5.206	116	4.3		0.251	3.8	101	TRNA (ADENINE(22)-N(1))-METHYLTRANSFERASE			4XJE	A	0.208	2.7852	117	4.27		0.445	3.785	122	4.9		0.407	2.89	118	AADB
						3GNL	A	0.1156	3.8891	121	4.13		0.323	4.966	109	0.9		0.282	3.53	112	UNCHARACTERIZED PROTEIN, DUF633, LMOF2365_1472			4FO1	B	0.2079	2.6673	109	7.34		0.388	4.456	110	10		0.456	3.09	111	LINCOSAMIDE RESISTANCE PROTEIN
						3RQI	A	0.1154	3.825	102	4.9		0.241	4.463	75	9.3		0.294	3.9	97	RESPONSE REGULATOR PROTEIN			4FO1	A	0.2066	2.6309	108	6.48		0.394	3.661	106	10.4		0.456	2.83	108	LINCOSAMIDE RESISTANCE PROTEIN
ECU01_0590	hypothetical protein	hypothetical protein		86.8315	0.649	4V0N	E	0.494	2.0946	144	18.75		0.738	2.932	156	16.7		0.622	2.38	149	ARF-LIKE SMALL GTPASE		---	4KAX	A	0.8129	0.7741	155	9.03		0.889	0.832	155	9		0.908	0.78	155	ADP-RIBOSYLATION FACTOR 6
						4V0O	E	0.4928	2.1466	145	18.62		0.737	2.943	156	16.7		0.614	2.47	150	ARF-LIKE SMALL GTPASE			3VHX	C	0.8044	0.7968	154	9.09		0.883	0.823	154	9.1		0.91	0.8	154	ADP-RIBOSYLATION FACTOR 6
						4V0L	B	0.4926	2.2765	148	18.24		0.738	2.822	155	18.1		0.619	2.38	149	ARF-LIKE SMALL GTPASE			2A5F	A	0.8031	0.8064	154	9.74		0.881	0.84	154	9.7		0.906	0.81	154	ADP-RIBOSYLATION FACTOR 6
						4V0N	A	0.4913	2.1121	144	18.75		0.735	2.973	156	16.7		0.61	2.32	148	ARF-LIKE SMALL GTPASE			2A5D	A	0.8025	0.8503	155	9.68		0.884	0.924	155	9.7		0.902	0.85	155	ADP-RIBOSYLATION FACTOR 6
						4V0L	A	0.491	2.1201	145	18.62		0.745	2.96	158	16.5		0.619	2.49	151	ARF-LIKE SMALL GTPASE			3VHX	E	0.8006	0.825	154	9.09		0.881	0.85	154	9.1		0.91	0.82	154	ADP-RIBOSYLATION FACTOR 6
ECU01_0600	RPOLD domain-containing protein	DNA-directed RNA polymerase I		90.2842	0.651	5N60	C	0.7326	1.0294	276	38.77		0.884	1.441	280	38.2		0.842	1.24	280	DNA-DIRECTED RNA POLYMERASES I AND III SUBUNIT RPAC1		0.526	5N61	C	0.674	1.3029	273	37.73		0.867	1.733	279	37.6		0.781	1.49	278	DNA-DIRECTED RNA POLYMERASES I AND III SUBUNIT RPAC1
						5N5Y	C	0.7326	1.0294	276	38.77		0.884	1.441	280	38.2		0.842	1.24	280	DNA-DIRECTED RNA POLYMERASES I AND III SUBUNIT RPAC1			6HLR	C	0.6715	1.3314	273	38.1		0.866	1.613	278	37.8		0.786	1.46	276	DNA-DIRECTED RNA POLYMERASES I AND III SUBUNIT RPAC1
						5N5Z	C	0.7326	1.0294	276	38.77		0.884	1.441	280	38.2		0.842	1.24	280	DNA-DIRECTED RNA POLYMERASES I AND III SUBUNIT RPAC1			4C2M	C	0.6715	1.2885	272	38.24		0.868	1.573	278	37.8		0.787	1.47	277	DNA-DIRECTED RNA POLYMERASES I AND III SUBUNIT RPAC1
						6RUI	C	0.7321	1.0134	275	38.91		0.886	1.514	281	37.7		0.845	1.31	280	DNA-DIRECTED RNA POLYMERASES I AND III SUBUNIT RPAC1			4C2M	R	0.6684	1.3072	272	38.24		0.867	1.592	278	37.8		0.782	1.49	277	DNA-DIRECTED RNA POLYMERASES I AND III SUBUNIT RPAC1
						4C2M	C	0.7293	1.0512	276	38.77		0.883	1.472	280	38.2		0.834	1.25	280	DNA-DIRECTED RNA POLYMERASES I AND III SUBUNIT RPAC1			6RWE	C	0.6673	1.2974	271	38.75		0.866	1.729	279	38		0.784	1.48	276	DNA-DIRECTED RNA POLYMERASES I AND III SUBUNIT RPAC1
ECU01_0610	WD-REPEAT PROTEIN	hypothetical protein		85.7428	0.668	5M2N	A	0.5099	1.8465	583	23.5		0.81	2.566	587	21.3		0.631	1.99	587	ELONGATOR COMPLEX PROTEIN 2		0.445	4XFV	A	0.6565	1.1246	597	22.28		0.863	1.37	599	22.2		0.781	1.15	599	ELONGATOR COMPLEX PROTEIN 2
						4XFV	A	0.4902	1.9597	577	23.05		0.818	2.701	597	22.6		0.624	2.12	588	ELONGATOR COMPLEX PROTEIN 2			5M2N	A	0.5575	1.6439	592	20.78		0.83	2.294	595	20.8		0.676	1.74	591	ELONGATOR COMPLEX PROTEIN 2
						6QK7	B	0.4693	2.0594	593	23.95		0.831	2.717	607	22.4		0.616	2.19	602	ELONGATOR COMPLEX PROTEIN 2			6QK7	B	0.5438	1.607	597	21.61		0.856	2.081	608	22.4		0.694	1.74	605	ELONGATOR COMPLEX PROTEIN 2
						1PEV	A	0.4027	2.511	533	13.88		0.728	3.144	552	14.5		0.548	2.58	534	ACTIN INTERACTING PROTEIN 1			1PEV	A	0.3809	2.7023	535	14.21		0.72	3.239	551	14.7		0.514	2.76	535	ACTIN INTERACTING PROTEIN 1
						1PGU	B	0.3989	2.4225	522	15.71		0.704	3.269	537	15.5		0.551	2.56	524	ACTIN INTERACTING PROTEIN 1			1NR0	A	0.3721	2.7845	536	14.37		0.715	3.365	551	14.5		0.502	2.84	537	ACTIN INTERACTING PROTEIN 1
ECU01_0620	CID domain-containing protein	hypothetical protein		93.0617	0.626	4NAC	B	0.4876	1.7588	119	28.57		0.625	2.051	120	26.7		0.714	1.94	121	REGULATION OF NUCLEAR PRE-MRNA DOMAIN-CONTAINING PROTEIN 1A		0.452	4NAC	A	0.7775	0.5122	134	24.63		0.807	1.007	136	24.3		0.98	0.71	136	REGULATION OF NUCLEAR PRE-MRNA DOMAIN-CONTAINING PROTEIN 1A
						4JXT	A	0.4811	1.7732	118	29.66		0.618	2.16	120	25.8		0.713	1.91	119	REGULATION OF NUCLEAR PRE-MRNA DOMAIN-CONTAINING PROTEIN 1A			4NAC	B	0.7523	0.5949	130	25.38		0.774	0.839	131	25.2		0.968	0.73	131	REGULATION OF NUCLEAR PRE-MRNA DOMAIN-CONTAINING PROTEIN 1A
						4NAC	A	0.46	1.6528	116	29.31		0.621	1.993	118	27.1		0.686	1.74	117	REGULATION OF NUCLEAR PRE-MRNA DOMAIN-CONTAINING PROTEIN 1A			4JXT	A	0.7512	0.6625	130	25.38		0.761	1.171	131	24.4		0.973	0.66	130	REGULATION OF NUCLEAR PRE-MRNA DOMAIN-CONTAINING PROTEIN 1A
						2BF0	X	0.4446	1.7196	113	13.27		0.569	1.843	109	12.8		0.638	1.84	113	PCF11			2KM4	A	0.6196	1.4821	132	21.21		0.76	1.787	139	20.1		0.694	1.79	145	REGULATOR OF TY1 TRANSPOSITION PROTEIN 103
						2KM4	A	0.4413	1.8301	117	23.08		0.642	2.235	122	22.1		0.589	2.3	133	REGULATOR OF TY1 TRANSPOSITION PROTEIN 103			4FLB	A	0.6115	1.1407	123	26.02		0.704	1.813	127	26		0.84	1.56	127	REGULATION OF NUCLEAR PRE-MRNA DOMAIN-CONTAINING PROTEIN 2
ECU01_0630	Probable cell cycle serine/threonine-protein kinase CDC5 homolog	serine/threonine protein kinase		86.8303	0.663	4GV1	A	0.3475	1.249	252	30.95		0.515	2.018	259	32		0.678	1.69	262	RAC-ALPHA SERINE/THREONINE-PROTEIN KINASE		0.432	4GV1	A	0.3494	1.356	256	29.69		0.526	2.282	267	28.8		0.676	1.66	263	RAC-ALPHA SERINE/THREONINE-PROTEIN KINASE
						4EKL	A	0.3475	1.2153	251	31.08		0.517	1.736	256	32		0.667	1.62	260	RAC-ALPHA SERINE/THREONINE-PROTEIN KINASE			4EKL	A	0.345	1.3745	255	29.8		0.521	2.084	263	29.3		0.664	1.74	263	RAC-ALPHA SERINE/THREONINE-PROTEIN KINASE
						6C0T	A	0.3443	1.4161	258	32.17		0.517	1.626	256	32.8		0.651	1.74	264	CGMP-DEPENDENT PROTEIN KINASE 1			1REJ	A	0.3439	1.2952	254	29.13		0.519	2.098	261	30.3		0.658	1.52	259	CAMP-DEPENDENT PROTEIN KINASE, ALPHA-CATALYTIC SUBUNIT
						4CRS	A	0.3423	1.4492	258	32.56		0.517	1.993	260	32.7		0.658	1.73	262	SERINE/THREONINE-PROTEIN KINASE N2			3POO	A	0.3436	1.3858	256	28.52		0.518	2.176	262	29.4		0.656	1.51	258	CAMP-DEPENDENT PROTEIN KINASE CATALYTIC SUBUNIT ALPHA
						1STC	E	0.3423	1.2358	252	31.75		0.509	1.8	253	30.8		0.645	1.61	259	CAMP-DEPENDENT PROTEIN KINASE			6FRX	A	0.3434	1.2808	253	28.85		0.515	2.157	260	30		0.658	1.52	257	CAMP-DEPENDENT PROTEIN KINASE CATALYTIC SUBUNIT ALPHA
ECU01_0640	hypothetical protein	hypothetical protein		75.5421	0.568	4DYL	A	0.1311	2.0864	183	7.65		0.373	2.99	195	6.2		0.346	2.14	183	TYROSINE-PROTEIN KINASE FES/FPS		---	4DYL	A	0.1082	2.7757	186	9.14		0.375	3.465	205	9.3		0.312	2.38	174	TYROSINE-PROTEIN KINASE FES/FPS
						5H3D	B	0.1138	2.9371	192	11.98		0.358	3.242	195	12.8		0.314	2.42	176	ARF-GAP WITH COILED-COIL, ANK REPEAT AND PH DOMAIN- CONTAINING PROTEIN 1
						4CKH	D	0.1134	2.8462	189	12.17		0.356	3.358	195	12.3		0.302	2.66	182	ARF-GAP WITH COILED-COIL, ANK REPEAT AND PH DOMAIN- CONTAINING PROTEIN 1
						4CKG	D	0.1134	2.8462	189	12.17		0.356	3.358	195	12.3		0.302	2.66	182	ARF-GAP WITH COILED-COIL, ANK REPEAT AND PH DOMAIN- CONTAINING PROTEIN 1
						4CKH	B	0.1134	2.8463	189	12.17		0.356	3.358	195	12.3		0.302	2.66	182	ARF-GAP WITH COILED-COIL, ANK REPEAT AND PH DOMAIN- CONTAINING PROTEIN 1
ECU01_0650	Probable phosphoacetylglucosamine mutase	phosphoacetyl-glucosamine mutase		93.9755	0.726	4BJU	B	0.6654	1.4563	486	36.42		0.904	2.115	504	35.7		0.772	1.72	498	N-ACETYLGLUCOSAMINE-PHOSPHATE MUTASE		0.603	4BJU	A	0.8505	0.6045	507	36.09		0.955	0.962	512	35.4		0.933	0.81	512	N-ACETYLGLUCOSAMINE-PHOSPHATE MUTASE
						4BJU	A	0.6574	1.445	485	36.49		0.906	2.061	504	35.9		0.775	1.77	500	N-ACETYLGLUCOSAMINE-PHOSPHATE MUTASE			4BJU	B	0.8203	0.8824	506	36.17		0.941	1.013	506	36.4		0.896	0.9	506	N-ACETYLGLUCOSAMINE-PHOSPHATE MUTASE
						5OAW	A	0.6382	1.5899	481	36.59		0.892	2.193	500	36		0.745	1.84	494	PHOSPHOACETYLGLUCOSAMINE MUTASE			5OAW	A	0.8061	0.9071	499	35.87		0.931	1.147	502	36.5		0.886	0.97	501	PHOSPHOACETYLGLUCOSAMINE MUTASE
						5OAW	B	0.5821	1.6212	446	35.87		0.819	2.424	464	35.3		0.722	1.91	459	PHOSPHOACETYLGLUCOSAMINE MUTASE			5OAW	B	0.7009	1.1288	460	35.65		0.851	1.573	466	35.8		0.838	1.3	466	PHOSPHOACETYLGLUCOSAMINE MUTASE
						2DKC	A	0.5821	1.9226	483	34.58		0.875	2.497	498	33.5		0.685	2.08	491	PHOSPHOACETYLGLUCOSAMINE MUTASE			2DKC	A	0.6787	1.501	491	33.2		0.905	1.894	502	33.5		0.767	1.65	498	PHOSPHOACETYLGLUCOSAMINE MUTASE
ECU01_0660	Similarity to THIOREDOXIN REDUCTASE	thioredoxin reductase		74.7382	0.361	7EKN	F	0.6934	0.8574	42	7.14		0.579	1.646	42	4.8		0.946	0.86	42	IPEP		---	2XNS	C	0.2276	2.4952	29	3.45		0.201	1.344	14	7.1		0.506	3.06	31	REGULATOR OF G-PROTEIN SIGNALING 14
						3A1Q	F	0.6925	0.7324	43	6.98		0.694	0.744	43	7		0.933	1.2	44	UBIQUITIN INTERACTION MOTIF-CONTAINING PROTEIN 1			2XNS	D	0.2276	2.4956	29	3.45		0.201	1.344	14	7.1		0.5	3.06	31	REGULATOR OF G-PROTEIN SIGNALING 14
						4L9U	B	0.686	0.9164	42	7.14		0.656	1.327	43	7		0.946	0.92	42	RAS GUANYL-RELEASING PROTEIN 1			2LP1	A	0.2137	2.391	30	3.33		0.302	2.848	27	0		0.451	2.04	35	C99
						5CWT	A	0.684	0.7962	41	2.44		0.653	0.901	41	2.4		0.963	0.8	41	NUCLEOPORIN NUP57			6H8E	A	0.2043	2.2656	32	0		0.27	2.542	23	0		0.308	2.57	28	TYPE VI SECRETION PROTEIN IMPA
						3GWO	B	0.6831	0.8041	41	0		0.622	0.923	41	4.9		0.939	0.8	41	ENVELOPE GLYCOPROTEIN GP160			2EQW	A	0.2039	1.9206	26	11.54		0.282	2.219	25	0		0.397	3.19	37	ZINC FINGER PROTEIN 484
ECU01_0670	RNA polymerase II transcription factor B subunit 2	hypothetical protein		85.3763	0.675	6RO4	C	0.315	2.802	307	25.41		0.668	4.363	352	26.4		0.505	2.86	298	GENERAL TRANSCRIPTION FACTOR IIH SUBUNIT 4		0.332	5SWF	A	0.2684	3.1788	276	6.52		0.522	4.056	285	8.8		0.443	2.91	260	SERINE/THREONINE-PROTEIN PHOSPHATASE 2A 56 KDA REGULATORY SUBUNIT GAMMA ISOFORM
						6NMI	D	0.3012	2.823	326	24.85		0.718	4.746	381	24.1		0.499	2.85	321	GENERAL TRANSCRIPTION FACTOR IIH SUBUNIT 4, P52			5K6S	A	0.2615	3.2126	274	6.57		0.517	4.151	285	8.8		0.437	2.99	255	SERINE/THREONINE-PROTEIN PHOSPHATASE 2A 56 KDA REGULATORY SUBUNIT GAMMA ISOFORM
						7NVV	2	0.2886	2.0768	226	29.65		0.518	3.91	265	32.5		0.579	2.6	241	GENERAL TRANSCRIPTION FACTOR IIH SUBUNIT 4			5SW9	A	0.2609	3.2764	277	6.86		0.515	4.205	286	9.1		0.448	2.96	254	SERINE/THREONINE-PROTEIN PHOSPHATASE 2A 56 KDA REGULATORY SUBUNIT GAMMA ISOFORM
						7NW0	2	0.2691	2.9013	290	25.86		0.633	4.692	345	27.5		0.458	2.97	283	GENERAL TRANSCRIPTION FACTOR IIH SUBUNIT 4			2IAE	E	0.2566	3.51	308	6.82		0.569	4.568	317	8.5		0.406	3.27	282	SERINE/THREONINE-PROTEIN PHOSPHATASE 2A 56 KDA REGULATORY SUBUNIT GAMMA ISOFORM
						7NVX	2	0.269	2.8818	289	25.95		0.632	4.673	344	27.3		0.462	3.04	288	GENERAL TRANSCRIPTION FACTOR IIH SUBUNIT 4			5JJA	B	0.2555	3.3646	282	7.45		0.529	4.137	290	7.6		0.439	3.09	264	SERINE/THREONINE-PROTEIN PHOSPHATASE 2A 56 KDA REGULATORY SUBUNIT GAMMA ISOFORM
ECU01_0680	THIOREDOXIN REDUCTASE	thioredoxin reductase		94.4176	0.681	2YWL	B	0.5546	1.8216	146	23.29		0.813	2.211	147	22.4		0.705	1.99	146	THIOREDOXIN REDUCTASE RELATED PROTEIN		0.415	2CVJ	A	0.3246	1.3731	105	22.86		0.615	2.043	106	24.5		0.583	1.51	105	THIOREDOXIN REDUCTASE RELATED PROTEIN
						2YWL	A	0.5464	1.7785	144	23.61		0.809	2.258	147	23.1		0.704	2.03	146	THIOREDOXIN REDUCTASE RELATED PROTEIN			2YWL	A	0.3244	1.3761	105	22.86		0.614	2.058	106	24.5		0.585	1.52	105	THIOREDOXIN REDUCTASE RELATED PROTEIN
						2CVJ	A	0.5444	1.6948	142	23.94		0.808	2.292	147	23.1		0.7	2.06	146	THIOREDOXIN REDUCTASE RELATED PROTEIN			4CCR	D	0.3182	1.2109	105	20.95		0.632	2.242	110	20.9		0.609	2.01	112	THIOREDOXIN REDUCTASE
						4CCR	D	0.4906	1.848	142	24.65		0.795	2.655	147	23.8		0.729	2.19	149	THIOREDOXIN REDUCTASE			2YWL	B	0.3081	1.5719	105	22.86		0.605	2.247	106	24.5		0.559	1.72	105	THIOREDOXIN REDUCTASE RELATED PROTEIN
						3ILY	B	0.2559	3.2596	110	4.55		0.441	4.214	110	9.1		0.419	3.05	103	PROTEIN TYROSINE PHOSPHATASE, PUTATIVE			3MC3	A	0.1901	1.264	65	4.62		0.298	3.359	62	6.5		0.507	2.17	62	DSRE/DSRF-LIKE FAMILY PROTEIN
ECU01_0690	hypothetical protein	hypothetical protein		75.9906	0.463	7K02	A	0.2967	2.6885	89	4.49		0.444	3.229	90	3.3		0.552	2.97	91	BCL-2 HOMOLOGOUS ANTAGONIST/KILLER		0.303	2CLY	D	0.3046	1.8592	79	8.86		0.403	2.948	75	9.3		0.488	2.92	84	ATP SYNTHASE B CHAIN, MITOCHONDRIAL
						7K02	D	0.2861	2.477	84	1.19		0.434	3.309	89	4.5		0.546	2.72	86	BCL-2 HOMOLOGOUS ANTAGONIST/KILLER			2CLY	A	0.2972	1.94	79	8.86		0.398	3.022	75	9.3		0.488	3.01	84	ATP SYNTHASE B CHAIN, MITOCHONDRIAL
						7K02	C	0.2824	2.5104	89	1.12		0.47	3.585	98	3.1		0.489	2.82	92	BCL-2 HOMOLOGOUS ANTAGONIST/KILLER			4RFX	D	0.2914	2.3935	82	7.32		0.422	2.465	80	8.8		0.517	2.5	83	DYNACTIN SUBUNIT 1
						7K02	E	0.251	2.204	76	1.32		0.435	3.512	89	4.5		0.533	2.83	88	BCL-2 HOMOLOGOUS ANTAGONIST/KILLER			6A9P	A	0.291	1.9894	78	6.41		0.44	2.539	81	7.4		0.515	2.14	79	GLIAL FIBRILLARY ACIDIC PROTEIN
						7K02	F	0.248	2.9672	84	4.76		0.388	3.551	85	3.5		0.483	2.95	81	BCL-2 HOMOLOGOUS ANTAGONIST/KILLER			6A9P	C	0.2889	1.8963	77	7.79		0.441	2.468	80	7.5		0.519	2.05	78	GLIAL FIBRILLARY ACIDIC PROTEIN
ECU01_0700	Eukaryotic translation initiation factor 2 subunit gamma	eukaryotic translation initiation factor 2		85.6094	0.709	3V11	A	0.7418	1.1158	387	42.38		0.87	1.711	397	40.3		0.865	1.3	394	TRANSLATION INITIATION FACTOR 2 SUBUNIT GAMMA		0.512	5K0Y	S	0.8867	0.3471	408	56.62		0.926	0.478	408	56.6		0.958	0.35	408	EUKARYOTIC INITIATION FACTOR 2 GAMMA SUBUNIT (EIF2-GAMMA)
						6R8S	A	0.7374	1.1483	392	42.86		0.887	1.638	404	41.8		0.863	1.4	400	TRANSLATION INITIATION FACTOR 2 SUBUNIT GAMMA			6I3M	P	0.6234	1.7478	381	54.59		0.832	2.104	391	56.5		0.753	1.9	387	EUKARYOTIC TRANSLATION INITIATION FACTOR 2 SUBUNIT GAMMA
						5JB3	7	0.734	1.0966	387	42.12		0.878	1.757	401	40.1		0.855	1.37	397	TRANSLATION INITIATION FACTOR 2 SUBUNIT GAMMA			6I7T	P	0.6234	1.7478	381	54.59		0.832	2.104	391	56.5		0.753	1.9	387	EUKARYOTIC TRANSLATION INITIATION FACTOR 2 SUBUNIT GAMMA
						4QFM	A	0.7325	1.178	392	42.6		0.882	1.761	403	41.9		0.855	1.36	398	TRANSLATION INITIATION FACTOR 2 SUBUNIT GAMMA			6I7T	O	0.6234	1.7478	381	54.59		0.832	2.104	391	56.5		0.753	1.9	387	EUKARYOTIC TRANSLATION INITIATION FACTOR 2 SUBUNIT GAMMA
						6R8T	A	0.7324	1.1562	391	42.71		0.885	1.644	403	41.9		0.857	1.36	398	TRANSLATION INITIATION FACTOR 2 SUBUNIT GAMMA			6I3M	O	0.6234	1.7478	381	54.59		0.832	2.104	391	56.5		0.753	1.9	387	EUKARYOTIC TRANSLATION INITIATION FACTOR 2 SUBUNIT GAMMA
ECU01_0710	hypothetical protein	hypothetical protein		70.618	0.577	---	---	---	---	---	---		---	---	---	---		---	---	---	---		0.368	5J1G	B	0.2735	2.5599	170	8.82		0.535	3.493	183	9.3		0.464	2.63	170	PLECTIN
																								5J1G	A	0.2696	2.6528	171	9.36		0.532	3.588	183	9.8		0.459	2.68	168	PLECTIN
																								3EDU	A	0.242	2.389	142	9.15		0.431	3.49	151	7.3		0.465	2.71	140	SPECTRIN BETA CHAIN, ERYTHROCYTE
																								2IAK	A	0.2198	2.6985	145	10.34		0.441	3.435	153	11.1		0.442	2.64	140	BULLOUS PEMPHIGOID ANTIGEN 1, ISOFORM 5
																								3FB2	B	0.2139	3.3122	160	5.63		0.419	3.858	155	7.1		0.458	2.81	146	SPECTRIN ALPHA CHAIN, BRAIN SPECTRIN
ECU01_0720	Thioredoxin domain-containing protein	thioredoxin		85.6567	0.604	2GZY	A	0.5585	1.4513	103	20.39		0.643	2.045	107	20.6		0.605	2.44	119	THIOREDOXIN		0.483	3EVI	A	0.5727	1.3739	110	18.18		0.676	2.02	114	18.4		0.807	1.7	113	PHOSDUCIN-LIKE PROTEIN 2
						4XHM	B	0.554	1.5903	107	24.3		0.614	2.344	109	23.9		0.784	1.59	107	THIOREDOXIN (TRX-3)			3EVI	B	0.5718	1.3804	110	18.18		0.676	2.003	114	18.4		0.803	1.69	113	PHOSDUCIN-LIKE PROTEIN 2
						2YN1	A	0.5501	1.3975	102	24.51		0.604	1.97	103	21.4		0.793	1.4	102	LGPCA THIOREDOXIN			1B9Y	C	0.5176	0.683	116	15.52		0.772	1.84	122	16.4		0.76	1.23	119	PROTEIN (PHOSDUCIN)
						2YN1	B	0.5483	1.4103	102	24.51		0.609	1.991	105	21.9		0.788	1.41	102	LGPCA THIOREDOXIN			1B9X	C	0.5112	0.6867	116	15.52		0.761	1.012	116	16.4		0.764	1.67	122	PROTEIN (PHOSDUCIN)
						4XHM	A	0.5466	1.6061	107	25.23		0.617	2.009	108	23.1		0.77	1.68	108	THIOREDOXIN (TRX-3)			2DBC	A	0.4671	1.6979	111	18.92		0.689	2.892	123	17.9		0.66	2.19	133	UNNAMED PROTEIN PRODUCT
ECU01_0730	Similarity to LEPTIN RECEPTOR GENE-RELATED PROTEIN	leptin receptor		83.875	0.529	3RGU	C	0.5064	1.776	77	3.9		0.6	2.351	80	3.8		0.688	2.07	80	FIMBRIAE-ASSOCIATED PROTEIN FAP1		---	6RFS	L	0.4958	1.6558	74	4.05		0.601	1.825	75	2.7		0.726	1.66	74	SUBUNIT NULM OF NADH:UBIQUINONE OXIDOREDUCTASE (COMPLEX I)
						3RGU	A	0.4967	1.7229	77	3.9		0.621	2.532	82	3.7		0.679	2.03	80	FIMBRIAE-ASSOCIATED PROTEIN FAP1			6CFW	D	0.486	1.845	73	12.33		0.55	2.326	76	9.2		0.699	2.01	74	MBH SUBUNIT
						3RGU	B	0.4846	1.7573	76	3.95		0.59	1.995	75	4		0.667	2.05	79	FIMBRIAE-ASSOCIATED PROTEIN FAP1			4HE8	E	0.4621	1.7081	77	5.19		0.632	1.741	77	5.2		0.634	1.71	77	NADH-QUINONE OXIDOREDUCTASE SUBUNIT 11
						5USR	F	0.4496	2.0471	71	9.86		0.518	2.455	73	11		0.69	2.19	72	LYR MOTIF-CONTAINING PROTEIN 4			4HE8	K	0.462	1.7085	77	5.19		0.632	1.742	77	5.2		0.634	1.71	77	NADH-QUINONE OXIDOREDUCTASE SUBUNIT 11
						2KUB	A	0.4487	2.1574	75	5.33		0.628	2.325	81	3.7		0.581	2.17	83	FIMBRIAE-ASSOCIATED PROTEIN FAP1			4HEA	K	0.4607	1.7187	77	5.19		0.632	1.743	77	5.2		0.632	1.71	77	NADH-QUINONE OXIDOREDUCTASE SUBUNIT 11
ECU01_0740	Thymidine kinase	thymidine kinase		83.0065	0.615	2ORW	B	0.5506	1.5354	167	28.14		0.657	2.135	171	29.8		0.79	1.68	170	THYMIDINE KINASE		0.432	2B8T	B	0.6484	1.0148	178	24.16		0.742	1.526	181	23.8		0.885	1.15	180	THYMIDINE KINASE
						2QQ0	B	0.5446	1.4606	163	28.83		0.652	2.096	169	29.6		0.796	1.77	168	THYMIDINE KINASE			2UZ3	A	0.6445	0.9014	176	24.43		0.737	1.451	179	24		0.88	1.15	179	THYMIDINE KINASE
						2ORW	A	0.5435	1.4455	163	28.83		0.654	2.096	170	28.8		0.798	1.8	169	THYMIDINE KINASE			2UZ3	C	0.6353	0.923	176	24.43		0.74	1.575	181	23.8		0.872	1.3	181	THYMIDINE KINASE
						2QQ0	A	0.5368	1.537	163	28.83		0.647	1.911	167	29.3		0.784	1.69	166	THYMIDINE KINASE			2B8T	C	0.6234	0.9526	178	24.72		0.75	1.637	183	24		0.844	1.17	181	THYMIDINE KINASE
						2JA1	A	0.5248	1.7321	177	20.9		0.697	2.228	182	19.8		0.718	1.88	180	THYMIDINE KINASE			2UZ3	B	0.6167	0.9773	181	24.86		0.754	1.56	184	25		0.822	1.19	184	THYMIDINE KINASE
ECU01_0750	RING-type domain-containing protein	hypothetical protein		84.8706	0.609	6VK1	B	0.3015	2.6129	223	14.35		0.576	3.588	238	12.6		0.505	2.69	224	ERAD-ASSOCIATED E3 UBIQUITIN-PROTEIN LIGASE HRD1		0.368	6G2J	M	0.303	1.5214	242	8.68		0.691	1.972	247	8.9		0.585	1.75	248	NADH-UBIQUINONE OXIDOREDUCTASE CHAIN 4
						6VK0	B	0.2934	2.5578	218	13.76		0.57	3.685	239	13		0.497	2.84	225	ERAD-ASSOCIATED E3 UBIQUITIN-PROTEIN LIGASE HRD1			6G72	M	0.2994	1.5646	242	9.09		0.691	2.027	248	8.9		0.578	1.81	248	NADH-UBIQUINONE OXIDOREDUCTASE CHAIN 4
						6VJZ	B	0.2916	2.5482	217	14.75		0.566	3.575	235	13.2		0.49	2.63	215	ERAD-ASSOCIATED E3 UBIQUITIN-PROTEIN LIGASE HRD1			4HE8	M	0.2978	1.5208	242	10.33		0.687	1.993	247	8.9		0.575	1.63	246	NADH-QUINONE OXIDOREDUCTASE SUBUNIT 13
						6VJY	B	0.2716	2.8999	222	12.16		0.555	3.823	238	13		0.464	2.82	218	ERAD-ASSOCIATED E3 UBIQUITIN-PROTEIN LIGASE HRD1			4HE8	G	0.2978	1.521	242	10.33		0.687	1.994	247	8.9		0.575	1.63	246	NADH-QUINONE OXIDOREDUCTASE SUBUNIT 13
						5V6P	A	0.2564	2.0345	184	13.04		0.501	3.074	197	15.2		0.491	2.46	193	ERAD-ASSOCIATED E3 UBIQUITIN-PROTEIN LIGASE HRD1			5XTC	r	0.2965	1.5394	240	7.5		0.689	2.089	248	7.7		0.585	1.81	247	NADH-UBIQUINONE OXIDOREDUCTASE CHAIN 4
ECU01_0760	HTH myb-type domain-containing protein	hypothetical protein		81.6893	0.514	1H88	C	0.1008	3.1591	82	19.51		0.243	3.188	64	18.8		0.309	2.63	64	MYB PROTO-ONCOGENE PROTEIN		---	---	---	---	---	---	---		---	---	---	---		---	---	---	---
ECU01_0770	hypothetical protein	hypothetical protein		55.1408	0.488	3FN6	A	0.1084	3.449	95	6.32		0.307	4.158	94	6.4		0.284	3.09	89	SORTASE A		0.289	5DZQ	A	0.2202	1.8031	104	8.65		0.463	2.422	111	9.9		0.442	2.19	109	TOXIN-LIKE PROTEIN
						3WZS	A	0.1073	3.6528	89	4.49		0.24	4.671	81	8.6		0.316	3.54	87	UDP-GLUCOSE-GLYCOPROTEIN GLUCOSYLTRANSFERASE-LIKE PROTEIN			5BWM	B	0.2142	1.6963	109	12.84		0.475	2.363	110	12.7		0.421	1.92	112	ADP-RIBOSYLTRANSFERASE
						3FN7	A	0.1072	3.4482	95	6.32		0.324	4.613	101	5.9		0.29	3.31	92	SORTASE A			4XSH	B	0.2141	1.6326	108	12.96		0.474	2.398	110	12.7		0.424	1.93	112	ADP-RIBOSYLTRANSFERASE
						3FN5	B	0.1055	3.3511	89	3.37		0.285	4.211	87	8		0.304	3.25	90	SORTASE A			4XSG	B	0.2129	1.7171	109	12.84		0.472	2.417	110	12.7		0.41	1.96	112	ADP-RIBOSYLTRANSFERASE
						3FN5	A	0.1049	3.3373	88	4.55		0.271	4.22	82	7.3		0.304	3.4	86	SORTASE A			2C8H	D	0.2123	1.7439	109	13.76		0.479	2.418	112	15.2		0.433	2.05	113	MONO-ADP-RIBOSYLTRANSFERASE C3
ECU01_0780	RING-type domain-containing protein	hypothetical protein		82.0195	0.571	---	---	---	---	---	---		---	---	---	---		---	---	---	---		0.256	---	---	---	---	---	---		---	---	---	---		---	---	---	---
ECU01_0790	hypothetical protein	hypothetical protein		83.54	0.61	6V4B	B	0.1728	2.1003	95	12.63		0.349	3.281	95	11.6		0.45	2.55	99	NEUR_CHAN_LBD DOMAIN-CONTAINING PROTEIN		0.305	6F2S	B	0.1558	2.2519	102	5.88		0.4	3.508	112	7.1		0.359	2.74	107	CAPSID PROTEIN
						6V4B	A	0.1727	2.1025	95	12.63		0.347	3.301	95	12.6		0.448	2.55	99	NEUR_CHAN_LBD DOMAIN-CONTAINING PROTEIN			6F2S	K	0.1547	2.2745	102	5.88		0.402	3.296	111	7.2		0.354	2.57	104	CAPSID PROTEIN
						1IK9	A	0.1641	2.3744	110	9.09		0.429	4.206	126	12.7		0.342	2.63	114	DNA REPAIR PROTEIN XRCC4			6AJ3	B	0.1544	1.9238	89	5.62		0.361	3.575	100	6		0.366	3.21	98	CAPSID PROTEIN VP2
						3O0Z	C	0.1606	1.1402	80	2.5		0.333	2.025	81	8.6		0.439	1.58	80	RHO-ASSOCIATED PROTEIN KINASE 1			6F2S	A	0.1543	2.2208	101	5.94		0.395	3.448	111	8.1		0.359	2.78	107	CAPSID PROTEIN
						2EFS	C	0.1588	1.3241	80	3.75		0.344	1.696	82	4.9		0.458	1.85	84	GENERAL CONTROL PROTEIN GCN4 AND TROPOMYOSIN 1 ALPHA CHAIN			6RJ0	A	0.1542	2.4187	95	5.26		0.35	4.464	108	4.6		0.389	2.74	99	COAT PROTEIN
ECU01_0800	Alpha%2Calpha-trehalose-phosphate synthase [UDP-forming]	alpha%2Calpha trehalose-phosphate synthase		95.0116	0.688	5HUV	A	0.8134	1.0423	443	41.99		0.957	1.258	450	42.2		0.891	1.18	450	ALPHA,ALPHA-TREHALOSE-PHOSPHATE SYNTHASE [UDP-FORMING]		0.592	5HVM	A	0.8816	0.422	429	44.52		0.933	0.845	432	43.8		0.95	0.52	432	ALPHA,ALPHA-TREHALOSE-PHOSPHATE SYNTHASE (UDP-FORMING)
						5HUT	A	0.8123	1.0917	445	42.47		0.955	1.379	450	42.4		0.883	1.2	450	ALPHA,ALPHA-TREHALOSE-PHOSPHATE SYNTHASE [UDP-FORMING]			5HVM	B	0.8576	0.6952	433	43.65		0.94	1.013	437	43.5		0.936	0.76	435	ALPHA,ALPHA-TREHALOSE-PHOSPHATE SYNTHASE (UDP-FORMING)
						5HUU	A	0.8095	1.0437	442	42.53		0.956	1.376	450	42		0.884	1.2	450	ALPHA,ALPHA-TREHALOSE-PHOSPHATE SYNTHASE [UDP-FORMING]			5HVO	D	0.8339	0.7	429	42.66		0.94	1.308	441	41.3		0.918	1	439	ALPHA,ALPHA-TREHALOSE-PHOSPHATE SYNTHASE (UDP-FORMING)
						5HUV	B	0.8052	1.0558	439	41.91		0.947	1.351	446	41.9		0.883	1.21	446	ALPHA,ALPHA-TREHALOSE-PHOSPHATE SYNTHASE [UDP-FORMING]			5HVO	B	0.8336	0.6683	427	42.86		0.936	1.293	439	41.5		0.923	0.93	436	ALPHA,ALPHA-TREHALOSE-PHOSPHATE SYNTHASE (UDP-FORMING)
						5HUT	B	0.8036	1.1078	441	42.63		0.946	1.355	446	42.6		0.879	1.19	445	ALPHA,ALPHA-TREHALOSE-PHOSPHATE SYNTHASE [UDP-FORMING]			5HUU	B	0.8296	0.7294	426	41.08		0.929	1.255	435	41.1		0.923	0.91	432	ALPHA,ALPHA-TREHALOSE-PHOSPHATE SYNTHASE [UDP-FORMING]
ECU01_0810	hypothetical protein	hypothetical protein		86.6994	0.582	6SSS	E	0.3671	1.9463	112	10.71		0.516	2.222	114	12.3		0.642	2.24	115	MICROSOMAL GLUTATHIONE S-TRANSFERASE 2		0.308	3VUQ	A	0.2117	3.4865	128	11.72		0.443	5.441	137	10.9		0.374	3.27	121	TRANSCRIPTIONAL REGULATOR (TETR/ACRR FAMILY)
						6SSR	C	0.3636	1.8583	110	10.91		0.512	2.266	114	12.3		0.638	2.11	113	MICROSOMAL GLUTATHIONE S-TRANSFERASE 2			3VUQ	B	0.2033	3.4996	125	11.2		0.461	4.694	134	13.4		0.359	3.34	118	TRANSCRIPTIONAL REGULATOR (TETR/ACRR FAMILY)
						6SSW	C	0.3634	1.9208	111	10.81		0.511	2.282	114	12.3		0.637	2.23	114	MICROSOMAL GLUTATHIONE S-TRANSFERASE 2			1U9O	A	0.2032	3.7627	137	6.57		0.481	4.63	140	6.4		0.357	3.34	122	TRANSCRIPTIONAL REPRESSOR ETHR
						6SSU	C	0.3627	1.8046	109	11.01		0.511	2.276	114	12.3		0.637	2.23	114	MICROSOMAL GLUTATHIONE S-TRANSFERASE 2			5ECF	J	0.2016	3.872	115	4.35		0.356	4.803	117	5.1		0.397	3.48	101	CELL WALL ANTIGEN
						6VL4	A	0.3594	1.817	114	9.65		0.539	2.335	118	8.5		0.607	1.99	116	PROSTAGLANDIN E SYNTHASE			3VUQ	C	0.2002	3.9675	135	11.85		0.458	4.753	135	11.9		0.366	3.32	118	TRANSCRIPTIONAL REGULATOR (TETR/ACRR FAMILY)
ECU01_0820	Spore wall and anchoring disk complex protein EnP1	hypothetical protein		64.257	0.552	---	---	---	---	---	---		---	---	---	---		---	---	---	---		0.244	---	---	---	---	---	---		---	---	---	---		---	---	---	---
ECU01_0830	ZINC FINGER PROTEIN	hypothetical protein		54.6659	0.285	---	---	---	---	---	---		---	---	---	---		---	---	---	---		0.242	---	---	---	---	---	---		---	---	---	---		---	---	---	---
ECU01_0840	RRM-domain-containing protein ECU01_0840	ribonucleoprotein		80.8482	0.48	3CW1	8	0.2474	1.5216	78	20.51		0.423	1.678	78	20.5		0.533	1.52	78	U1 SMALL NUCLEAR RIBONUCLEOPROTEIN 70 KDA		---	1N54	B	0.3041	0.6042	79	18.99		0.477	0.861	80	18.8		0.638	1.13	81	20 KDA NUCLEAR CAP BINDING PROTEIN
						3CW1	6	0.2474	1.5217	78	20.51		0.423	1.678	78	20.5		0.533	1.52	78	U1 SMALL NUCLEAR RIBONUCLEOPROTEIN 70 KDA			3CW1	8	0.2859	0.8891	78	21.79		0.458	0.896	78	21.8		0.61	0.89	78	U1 SMALL NUCLEAR RIBONUCLEOPROTEIN 70 KDA
						3CW1	K	0.2474	1.5217	78	20.51		0.423	1.678	78	20.5		0.533	1.52	78	U1 SMALL NUCLEAR RIBONUCLEOPROTEIN 70 KDA			3CW1	7	0.2859	0.8892	78	21.79		0.458	0.896	78	21.8		0.61	0.89	78	U1 SMALL NUCLEAR RIBONUCLEOPROTEIN 70 KDA
						3CW1	7	0.2474	1.5217	78	20.51		0.423	1.678	78	20.5		0.533	1.52	78	U1 SMALL NUCLEAR RIBONUCLEOPROTEIN 70 KDA			3CW1	K	0.2859	0.8892	78	21.79		0.458	0.896	78	21.8		0.61	0.89	78	U1 SMALL NUCLEAR RIBONUCLEOPROTEIN 70 KDA
						1HL6	A	0.2429	1.7092	79	15.19		0.42	2.222	82	17.1		0.529	1.79	80	CG8781 PROTEIN			3CW1	6	0.2859	0.8892	78	21.79		0.458	0.896	78	21.8		0.61	0.89	78	U1 SMALL NUCLEAR RIBONUCLEOPROTEIN 70 KDA
ECU01_0850	similarity to HYPOTHETICAL PROTEIN YE18_SCHPO	hypothetical protein		93.3922	0.691	5GJQ	S	0.3489	2.6746	290	14.14		0.758	4.051	323	12.7		0.553	2.88	296	26S PROTEASOME NON-ATPASE REGULATORY SUBUNIT 3		---	3T5V	B	0.5817	1.442	331	14.2		0.921	2.015	334	15		0.843	1.49	333	NUCLEAR MRNA EXPORT PROTEIN THP1
						3JCK	A	0.3387	2.5365	280	9.64		0.741	4.196	320	10.6		0.546	2.67	292	26S PROTEASOME REGULATORY SUBUNIT RPN3			3T5V	E	0.5414	1.59	325	14.46		0.911	2.128	334	14.7		0.757	1.73	330	NUCLEAR MRNA EXPORT PROTEIN THP1
						4CR4	S	0.3327	2.8361	275	11.64		0.701	3.374	288	11.5		0.488	2.84	272	26S PROTEASOME REGULATORY SUBUNIT RPN3			5L3T	B	0.5312	1.6894	329	14.29		0.902	2.274	334	14.1		0.784	1.84	333	NUCLEAR MRNA EXPORT PROTEIN THP1
						5MPE	S	0.3186	2.5557	298	11.07		0.784	3.541	322	11.5		0.56	2.82	306	26S PROTEASOME REGULATORY SUBUNIT RPN3			5G5P	B	0.5312	1.6682	328	14.33		0.902	2.274	334	14.1		0.784	1.84	333	NUCLEAR MRNA EXPORT PROTEIN THP1
						4CR2	S	0.3106	2.798	264	9.85		0.677	3.98	290	10		0.466	2.95	265	26S PROTEASOME REGULATORY SUBUNIT RPN3			5UBP	B	0.53	1.6328	326	14.42		0.901	2.316	333	14.1		0.776	1.84	333	NUCLEAR MRNA EXPORT PROTEIN THP1
ECU01_0860	Histone acetyltransferase	hypothetical protein		88.0731	0.67	5ZBA	A	0.3976	1.7966	227	18.06		0.79	2.367	233	18		0.646	2.06	234	DNA DAMAGE RESPONSE PROTEIN RTT109, PUTATIVE		---	3QM0	A	0.4294	0.9582	211	19.43		0.789	1.746	220	17.7		0.753	1.46	220	HISTONE ACETYLTRANSFERASE RTT109
						5ZBB	A	0.3967	1.8239	228	17.98		0.789	2.386	233	18		0.652	2.08	234	DNA DAMAGE RESPONSE PROTEIN RTT109, PUTATIVE			3CZ7	A	0.3805	1.1859	206	18.93		0.752	2.412	218	18.3		0.695	1.75	214	REGULATOR OF TY1 TRANSPOSITION PROTEIN 109
						7BXW	A	0.3877	1.9946	215	20.93		0.717	2.999	223	20.6		0.566	2.23	217	HISTONE ACETYLTRANSFERASE RTT109			2ZFN	A	0.3711	1.1961	207	18.84		0.758	2.402	219	18.3		0.694	1.82	216	REGULATOR OF TY1 TRANSPOSITION PROTEIN 109
						7C3O	A	0.385	2.0656	218	19.72		0.73	2.988	228	19.3		0.591	2.21	222	HISTONE ACETYLTRANSFERASE RTT109			2RIM	A	0.3682	1.4433	212	18.4		0.757	2.45	219	18.3		0.687	1.82	216	REGULATOR OF TY1 TRANSPOSITION PROTEIN 109
						7BX0	A	0.3849	2.0182	215	20.93		0.715	3.025	223	20.6		0.568	2.25	217	HISTONE ACETYLTRANSFERASE RTT109			5ZBB	A	0.3325	1.5949	202	22.28		0.729	2.678	216	21.3		0.64	2.15	213	DNA DAMAGE RESPONSE PROTEIN RTT109, PUTATIVE
ECU01_0870	Probable trehalose-phosphatase	trehalose-6-phosphate synthase		84.9549	0.673	6GNG	A	0.1256	3.0434	310	9.68		0.365	4.31	319	11		0.336	3.05	307	GRANULE-BOUND STARCH SYNTHASE		0.299	6GNG	B	0.1404	2.7809	314	7.01		0.379	3.922	322	8.4		0.365	2.84	314	GRANULE-BOUND STARCH SYNTHASE
						6GNG	B	0.1253	3.0258	309	9.39		0.366	4.308	319	11		0.336	3	304	GRANULE-BOUND STARCH SYNTHASE			6GNG	A	0.1398	2.7428	311	6.43		0.375	3.99	320	9.7		0.364	2.81	312	GRANULE-BOUND STARCH SYNTHASE
						6GNF	C	0.1245	2.8767	297	9.43		0.363	4.115	314	9.2		0.345	3.05	301	GLYCOGEN SYNTHASE			6GNF	C	0.1374	2.7216	304	7.89		0.369	3.841	313	8.9		0.364	2.93	310	GLYCOGEN SYNTHASE
						6GNF	A	0.1234	2.9187	300	9.33		0.361	4.146	312	9.6		0.335	3.07	303	GLYCOGEN SYNTHASE			6GNF	A	0.1341	2.7485	304	8.22		0.367	4.063	316	9.2		0.357	2.95	309	GLYCOGEN SYNTHASE
						4HLN	A	0.106	3.462	299	8.36		0.35	4.569	319	11		0.304	3.27	287	STARCH SYNTHASE I			4HLN	A	0.1115	3.4277	305	7.54		0.354	4.723	326	8.3		0.32	3.52	304	STARCH SYNTHASE I
ECU01_0880	hypothetical protein	hypothetical protein		94.7282	0.641	4OWX	B	0.7292	1.1796	100	28		0.832	1.247	100	28		0.853	1.33	101	SOSS COMPLEX SUBUNIT B1		0.436	2K75	A	0.6657	0.5546	90	13.33		0.827	1.136	97	12.4		0.833	0.93	97	UNCHARACTERIZED PROTEIN TA0387
						4OWW	B	0.7062	1.3152	100	28		0.823	1.37	100	28		0.834	1.48	101	SOSS COMPLEX SUBUNIT B1			4OWX	B	0.5119	1.302	85	28.24		0.693	1.719	88	28.4		0.675	1.61	88	SOSS COMPLEX SUBUNIT B1
						5D8F	B	0.6055	1.2225	92	30.43		0.761	1.311	92	30.4		0.762	1.22	92	SOSS COMPLEX SUBUNIT B1			4OWW	B	0.5053	1.533	87	31.03		0.69	1.756	88	29.5		0.668	1.79	89	SOSS COMPLEX SUBUNIT B1
						5D8E	C	0.5871	1.3755	91	29.67		0.731	1.792	92	29.3		0.772	1.68	92	SOSS COMPLEX SUBUNIT B1			5D8F	B	0.5052	1.4111	86	27.91		0.691	1.95	90	27.8		0.65	1.91	90	SOSS COMPLEX SUBUNIT B1
						5D8F	A	0.5837	1.1498	90	28.89		0.759	1.423	92	30.4		0.757	1.36	92	SOSS COMPLEX SUBUNIT B1			1O7I	B	0.501	1.498	89	15.73		0.711	1.71	90	17.8		0.671	1.64	90	SINGLE STRANDED DNA BINDING PROTEIN
ECU01_0890	hypothetical protein	hypothetical protein		75.9508	0.496	1K5G	H	0.2607	1.5328	96	19.79		0.456	2.903	103	20.4		0.536	1.63	97	RAN-SPECIFIC GTPASE-ACTIVATING PROTEIN		---	5CLL	B	0.4001	0.6853	106	16.98		0.543	2.831	115	16.5		0.737	0.86	107	E3 SUMO-PROTEIN LIGASE RANBP2
						1K5G	K	0.2606	1.5345	96	19.79		0.456	2.904	103	20.4		0.531	1.63	97	RAN-SPECIFIC GTPASE-ACTIVATING PROTEIN			5CLL	D	0.4001	0.6861	106	16.98		0.541	2.85	115	17.4		0.737	0.86	107	E3 SUMO-PROTEIN LIGASE RANBP2
						1K5G	B	0.2605	1.5361	96	19.79		0.456	2.904	103	20.4		0.534	1.63	97	RAN-SPECIFIC GTPASE-ACTIVATING PROTEIN			1K5G	H	0.3653	0.8313	105	20		0.533	2.876	115	18.3		0.688	1.23	108	RAN-SPECIFIC GTPASE-ACTIVATING PROTEIN
						1K5G	E	0.2604	1.5365	96	19.79		0.456	2.906	103	20.4		0.533	1.63	97	RAN-SPECIFIC GTPASE-ACTIVATING PROTEIN			1K5G	B	0.3652	0.8326	105	20		0.533	2.875	115	18.3		0.688	1.23	108	RAN-SPECIFIC GTPASE-ACTIVATING PROTEIN
						3WYF	B	0.2604	1.1627	91	14.29		0.446	1.828	94	14.9		0.554	1.39	93	RAN-SPECIFIC GTPASE-ACTIVATING PROTEIN 2			1K5G	K	0.3651	0.8333	105	20		0.533	2.87	115	18.3		0.688	1.23	108	RAN-SPECIFIC GTPASE-ACTIVATING PROTEIN
ECU01_0900	hypothetical protein	hypothetical protein		49.339	0.6	6HRK	B	0.172	2.2684	79	7.59		0.357	3.106	80	6.2		0.406	2.31	78	ALLOPHYCOCYANIN BETA-18 SUBUNIT APOPROTEIN		0.335	6QLD	H	0.1698	3.5277	93	4.3		0.341	4.083	94	5.3		0.378	3.03	76	INNER KINETOCHORE SUBUNIT MCM16
						7LJ0	B	0.1708	2.0648	79	7.59		0.372	2.888	79	6.3		0.401	2.4	82	B-PHYCOERYTHRIN BETA CHAIN			6QLE	H	0.1673	3.6789	95	4.21		0.31	4.502	86	5.8		0.389	3.31	80	CENTRAL KINETOCHORE SUBUNIT MCM16,CENTRAL KINETOCHORE SUBUNIT MCM16,INNER KINETOCHORE SUBUNIT MCM16,MCM16P
						4LMS	B	0.1621	2.1154	82	6.1		0.374	2.753	77	5.2		0.293	3.1	81	CRYPTOPHYTE PHYCOCYANIN (BETA CHAIN)			3JB9	V	0.1562	2.8798	82	8.54		0.295	2.399	62	8.1		0.365	3.04	83	PRE-MRNA-PROCESSING FACTOR 19
						7LIX	B	0.1576	2.2057	82	7.32		0.374	2.875	78	5.1		0.362	2.26	81	B-PHYCOERYTHRIN BETA CHAIN			5MQF	H	0.1453	2.3861	74	4.05		0.3	4.101	75	4		0.359	2.9	79	PRE-MRNA-PROCESSING FACTOR 19
						3PMC	A	0.1539	2.4425	76	11.84		0.352	3.498	83	12		0.379	2.82	79	UNCHARACTERIZED PROTEIN PXO2-61/BXB0075/GBAA_PXO2_0075			6FF7	H	0.1452	2.5505	76	3.95		0.3	4.161	75	4		0.348	3.35	84	PRE-MRNA-PROCESSING FACTOR 19
ECU01_0910	Uncharacterized membrane protein ECU01_0910	hypothetical protein		50.664	0.51	4RXI	A	0.206	1.9233	74	9.46		0.363	3.8	85	7.1		0.47	3.28	83	HYPOTHETICAL PROTEIN LPG0944		0.343	4B2F	A	0.3116	1.3547	111	10.81		0.642	2.039	114	10.5		0.607	1.46	112	PUTATIVE ANTIGEN P35
						2P71	A	0.1976	3.2788	96	5.21		0.379	4.277	98	5.1		0.403	3.24	94	PHEROMONE-BINDING PROTEIN			4BG5	B	0.2976	1.3435	107	11.21		0.628	2.134	113	9.7		0.567	1.87	112	BBA65
						6IFZ	C	0.1973	2.5978	82	10.98		0.353	3.449	84	9.5		0.426	2.87	83	TYPE III-A CRISPR-ASSOCIATED PROTEIN CSM2			4BG5	A	0.2948	1.342	107	11.21		0.626	1.998	112	9.8		0.575	1.8	111	BBA65
						2P70	A	0.1963	3.4854	99	6.06		0.362	3.775	89	7.9		0.371	3.53	95	PHEROMONE-BINDING PROTEIN			4AXZ	A	0.2932	1.4728	113	10.62		0.646	2.105	116	10.3		0.604	1.56	114	PUTATIVE ANTIGEN P35
						1XFR	A	0.1955	3.6528	100	8		0.41	4.51	102	7.8		0.398	3.06	112	PHEROMONE-BINDING PROTEIN			6FZE	B	0.2602	1.8623	108	13.89		0.588	2.548	112	14.3		0.506	1.95	109	PUTATIVE SURFACE PROTEIN
ECU01_0920	Ribosomal_L7Ae domain-containing protein	40S ribosomal protein S12		81.4526	0.603	6ZOJ	M	0.6761	1.2965	115	26.09		0.798	2.028	121	26.4		0.813	1.68	118	40S RIBOSOMAL PROTEIN S12		0.492	5OPT	i	0.6381	1.2349	110	27.27		0.757	2.146	117	26.5		0.831	1.64	114	40S RIBOSOMAL PROTEIN S12
						6ZOL	M	0.6743	1.3076	115	26.09		0.797	2.034	121	26.4		0.809	1.69	118	40S RIBOSOMAL PROTEIN S12			4D5L	M	0.5761	1.5943	109	25.69		0.719	2.218	114	28.1		0.74	1.96	113	40S RIBOSOMAL PROTEIN ES12
						6YBS	m	0.66	1.3565	114	29.82		0.78	1.986	118	29.7		0.791	1.7	117	40S RIBOSOMAL PROTEIN S12			4D61	M	0.5761	1.5943	109	25.69		0.719	2.218	114	28.1		0.74	1.96	113	40S RIBOSOMAL PROTEIN S12
						6ZLW	O	0.6486	1.4606	115	26.09		0.78	2.175	121	26.4		0.77	1.7	117	40S RIBOSOMAL PROTEIN S12			5FLX	M	0.5472	1.7119	108	24.07		0.697	2.53	114	25.4		0.704	1.86	110	40S RIBOSOMAL PROTEIN S12
						6ZXG	M	0.648	1.3353	106	27.36		0.715	1.519	107	27.1		0.831	1.44	107	40S RIBOSOMAL PROTEIN S12			1SDS	B	0.5365	1.7847	103	21.36		0.64	2.635	106	21.7		0.725	2.04	105	50S RIBOSOMAL PROTEIN L7AE
ECU01_0930	Thioredoxin domain-containing protein	thioredoxin		86.2787	0.661	3M9J	B	0.5707	1.7232	101	18.81		0.663	2.534	106	16		0.745	1.89	103	THIOREDOXIN		---	3HZ4	A	0.777	0.5399	111	13.51		0.82	1.429	111	13.5		0.914	1.11	110	THIOREDOXIN
						5G2Z	A	0.5698	1.7289	101	21.78		0.668	1.681	99	22.2		0.74	1.81	102	THIOREDOXIN			3HZ4	B	0.7664	0.7685	112	13.39		0.809	1.923	114	13.2		0.901	1.25	111	THIOREDOXIN
						1GH2	A	0.569	1.7368	102	18.63		0.663	1.989	101	18.8		0.736	1.9	104	THIOREDOXIN-LIKE PROTEIN			2YJ7	B	0.6724	0.9792	100	12		0.738	2.086	107	9.3		0.867	1.3	102	LPBCA THIOREDOXIN
						5G2Z	B	0.5685	1.7363	101	21.78		0.661	1.923	100	21		0.748	1.82	102	THIOREDOXIN			5E4W	A	0.6708	1.1837	104	16.35		0.746	1.236	104	16.3		0.842	1.56	106	THIOREDOXIN-1
						2XBQ	B	0.5667	1.7475	101	15.84		0.664	2.194	104	15.4		0.726	1.87	103	THIOREDOXIN			1FB6	B	0.6705	1.0405	100	14		0.719	1.191	100	14		0.875	1.35	102	THIOREDOXIN M
ECU01_0940	UBC core domain-containing protein	ubiquitin conjugating enzyme E2		90.8002	0.67	1FZY	B	0.8197	1.073	148	27.03		0.885	1.111	148	26.4		0.888	1.07	148	UBIQUITIN-CONJUGATING ENZYME E2-24 KDA		0.596	6FGA	L	0.9063	0.4939	148	31.76		0.92	0.495	148	31.8		0.997	0.49	148	UBIQUITIN-CONJUGATING ENZYME E2 E1
						1FZY	A	0.8179	1.0181	147	26.53		0.885	1.135	148	26.4		0.899	1.13	148	UBIQUITIN-CONJUGATING ENZYME E2-24 KDA			1Y6L	C	0.9059	0.4976	148	32.43		0.92	0.499	148	32.4		0.99	0.5	148	UBIQUITIN-CONJUGATING ENZYME E2E2
						1Q34	C	0.7874	1.0694	145	32.41		0.873	1.465	148	31.8		0.896	1.42	148	UBIQUITIN-CONJUGATING ENZYME E2-21.5 KDA			1Y6L	B	0.9056	0.5003	148	32.43		0.92	0.501	148	32.4		0.997	0.5	148	UBIQUITIN-CONJUGATING ENZYME E2E2
						1Q34	A	0.7868	1.0729	145	32.41		0.874	1.466	148	31.8		0.898	1.43	148	UBIQUITIN-CONJUGATING ENZYME E2-21.5 KDA			1Y6L	A	0.9006	0.5499	148	32.43		0.917	0.552	148	32.4		0.992	0.55	148	UBIQUITIN-CONJUGATING ENZYME E2E2
						1Q34	B	0.7845	1.0869	145	32.41		0.873	1.474	148	31.8		0.889	1.44	148	UBIQUITIN-CONJUGATING ENZYME E2-21.5 KDA			6FGA	O	0.8993	0.5613	148	31.76		0.917	0.562	148	31.8		0.988	0.56	148	UBIQUITIN-CONJUGATING ENZYME E2 E1
ECU01_0950	hypothetical protein	hypothetical protein		93.9754	0.658	6G4J	B	0.3872	2.0531	106	15.09		0.519	3.56	118	15.3		0.623	2.39	111	ALPHAREP BE8		0.415	4DB6	A	0.5723	0.9677	142	15.49		0.826	1.551	144	15.3		0.823	1.23	144	ARMADILLO REPEAT PROTEIN
						5MFO	A	0.3786	2.1066	135	14.07		0.68	2.918	140	12.9		0.569	2.34	138	YIIIM3AIII			5MFO	A	0.568	0.8787	141	16.31		0.841	1.401	144	16		0.827	1.23	144	YIIIM3AIII
						5MFO	C	0.3778	2.1607	136	13.24		0.68	2.919	140	12.9		0.568	2.35	138	YIIIM3AIII			5MFO	C	0.568	0.8788	141	16.31		0.84	1.453	144	16		0.827	1.23	144	YIIIM3AIII
						7AFW	A	0.3754	2.8287	136	8.09		0.61	3.95	142	11.3		0.483	2.74	132	CATENIN BETA-1			5MFO	E	0.5677	0.9358	141	16.31		0.821	2.037	145	18.6		0.821	1.22	144	YIIIM3AIII
						4DB6	A	0.3748	2.1237	134	13.43		0.669	3.02	140	12.9		0.569	2.43	138	ARMADILLO REPEAT PROTEIN			5MFO	B	0.565	0.9344	141	16.31		0.814	2.109	145	15.9		0.824	1.23	144	YIIIM3AIII
ECU01_0955	HTH cro/C1-type domain-containing protein	hypothetical protein		75.2597	0.582	1Y7Y	A	0.4776	1.0036	59	20.34		0.545	2.058	62	19.4		0.79	1.81	63	C.AHDI		0.379	1Y7Y	B	0.5953	0.9365	64	18.75		0.616	1.333	65	18.5		0.905	1.34	65	C.AHDI
						3QQ6	A	0.4504	1.4048	60	25		0.527	1.586	60	25		0.728	1.7	62	HTH-TYPE TRANSCRIPTIONAL REGULATOR SINR			1Y7Y	A	0.5739	0.8941	64	18.75		0.625	1.706	66	18.2		0.884	1.55	66	C.AHDI
						2B5A	B	0.4335	1.0693	59	22.03		0.55	1.433	59	22		0.717	1.53	61	C.BCLI			3QQ6	B	0.5353	1.2886	64	23.44		0.589	1.302	64	23.4		0.835	1.3	64	HTH-TYPE TRANSCRIPTIONAL REGULATOR SINR
						4PU4	C	0.4256	1.4187	58	15.52		0.516	2.047	60	15		0.721	1.83	60	TOXIN-ANTITOXIN SYSTEM ANTIDOTE TRANSCRIPTIONAL REPRESSOR XRE FAMILY			2B5A	B	0.5248	0.9264	64	20.31		0.626	2.049	67	19.4		0.803	1.29	66	C.BCLI
						3F52	E	0.4214	1.0159	59	20.34		0.562	1.811	62	19.4		0.702	1.85	63	CLP GENE REGULATOR (CLGR)			2B5A	C	0.5175	0.9311	64	20.31		0.628	2.216	67	19.4		0.793	1.39	66	C.BCLI
ECU01_0960	TBPIP domain-containing protein	ribosome recycling factor		91.2054	0.564	4Y66	F	0.1342	1.4699	74	25.68		0.347	2.397	78	29.5		0.368	1.77	76	PUTATIVE TBPIP FAMILY PROTEIN		0.341	5IWN	D	0.1366	1.7937	71	8.45		0.316	2.55	75	8		0.408	1.83	71	ION TRANSPORT PROTEIN
						7D59	P	0.1339	1.3015	66	19.7		0.314	2.285	70	21.4		0.424	2.04	71	DNA-DIRECTED RNA POLYMERASE III SUBUNIT RPC6			5HK7	D	0.1356	1.7225	70	8.57		0.316	2.512	75	8		0.353	2.17	69	ION TRANSPORT PROTEIN
						6VM4	I	0.1334	3.998	106	3.77		0.292	4.108	88	8		0.286	3.05	71	ATP SYNTHASE SUBUNIT B, CHLOROPLASTIC			5IWN	C	0.1354	1.8229	71	8.45		0.31	2.896	75	8		0.395	1.95	72	ION TRANSPORT PROTEIN
						7D58	P	0.133	1.4456	67	20.9		0.312	2.295	70	21.4		0.417	1.85	70	DNA-DIRECTED RNA POLYMERASE III SUBUNIT RPC6			5IWO	D	0.1351	1.8302	71	8.45		0.315	2.57	75	8		0.397	1.85	71	ION TRANSPORT PROTEIN
						6ZO4	5	0.1308	3.2432	90	0		0.308	3.976	90	0		0.374	2.63	79	BICD2			5IWO	C	0.135	1.8335	71	8.45		0.316	2.404	75	8		0.404	1.87	71	ION TRANSPORT PROTEIN
ECU01_0970	Aldose reductase	aldose reductase		94.3844	0.693	1ZGD	A	0.7532	1.1501	283	36.4		0.923	1.744	292	35.3		0.845	1.41	290	CHALCONE REDUCTASE		0.576	5AZ0	A	0.828	0.556	289	36.68		0.951	0.93	290	36.9		0.943	0.62	290	UNCHARACTERIZED PROTEIN
						1ZGD	B	0.75	1.1691	283	36.4		0.922	1.833	293	34.8		0.843	1.43	290	CHALCONE REDUCTASE			5AZ1	A	0.8225	0.5909	290	36.55		0.951	0.883	290	36.9		0.942	0.59	290	UNCHARACTERIZED PROTEIN
						1LWI	B	0.7438	1.2471	283	37.1		0.905	1.897	288	36.8		0.841	1.35	286	3-ALPHA-HYDROXYSTEROID/DIHYDRODIOL DEHYDROGENASE			3WCZ	A	0.8059	1.0121	288	36.46		0.935	1.197	290	36.2		0.88	1.12	290	ALDO-KETO REDUCTASE 2E
						1R38	A	0.7414	1.3342	292	37.67		0.932	1.998	299	37.8		0.854	1.42	295	XYLOSE REDUCTASE			4HBK	A	0.7365	1.1934	278	37.05		0.905	1.809	287	35.9		0.831	1.48	284	ALDO-KETO REDUCTASE FAMILY 1, MEMBER B4 (ALDOSE REDUCTASE)
						1SM9	A	0.7398	1.2863	290	38.28		0.936	1.815	299	37.8		0.852	1.43	295	XYLOSE REDUCTASE			1DLA	B	0.7304	1.0717	279	42.65		0.916	1.886	291	40.9		0.846	1.52	289	ALDOSE REDUCTASE
ECU01_0975	ECU01_0975 protein	---		85.295	0.46	2IA9	C	0.2598	2.817	58	12.07		0.403	3.156	51	13.7		0.428	2.92	56	PUTATIVE SEPTATION PROTEIN SPOVG		0.337	2EXT	A	0.3679	2.0313	52	7.69		0.474	3.167	55	9.1		0.627	2.22	53	TRANSCRIPTION ATTENUATION PROTEIN MTRB
						2IA9	F	0.256	2.7255	58	12.07		0.409	3.361	51	9.8					PUTATIVE SEPTATION PROTEIN SPOVG			2ZP9	K	0.3672	1.9859	52	7.69		0.479	3.122	55	9.1		0.619	2.18	53	TRANSCRIPTION ATTENUATION PROTEIN MTRB
						1E0B	B	0.2555	3.1079	50	6		0.293	3.286	45	11.1		0.428	2.88	56	SWI6 PROTEIN			3AQD	R	0.3664	1.9703	51	7.84		0.476	2.15	52	7.7		0.617	2.12	52	TRANSCRIPTION ATTENUATION PROTEIN MTRB
						2I9X	A	0.2473	2.8615	57	12.28		0.394	3.431	52	13.5					PUTATIVE SEPTATION PROTEIN SPOVG			2ZP9	A	0.366	1.9965	52	7.69		0.481	2.916	54	9.3		0.615	2.19	53	TRANSCRIPTION ATTENUATION PROTEIN MTRB
						2IA9	E	0.2458	2.9504	57	10.53		0.399	3.348	52	13.5		0.492	3.23	50	PUTATIVE SEPTATION PROTEIN SPOVG			2ZP9	L	0.3658	1.9984	52	7.69		0.478	3.131	55	9.1		0.615	2.19	53	TRANSCRIPTION ATTENUATION PROTEIN MTRB
ECU01_0980	WD-REPEAT PROTEIN SIMILAR TO ANTI-TELOMERIC SILENCING PROTEIN	anti-telomeric silencing protein		86.4043	0.644	6G6P	A	0.4584	2.0815	299	19.06		0.657	2.381	303	18.5		0.638	2.14	301	IKA8		---	5NAF	D	0.6009	0.9148	300	20.67		0.708	1.433	303	20.8		0.858	1.06	302	F-BOX-LIKE/WD REPEAT-CONTAINING PROTEIN TBL1XR1
						6G6O	C	0.4574	2.1308	301	19.27		0.657	2.362	303	18.8		0.653	2.14	300	IKA8			5NAF	C	0.5994	0.942	304	20.72		0.718	1.503	307	20.8		0.85	1.09	306	F-BOX-LIKE/WD REPEAT-CONTAINING PROTEIN TBL1XR1
						6G6O	A	0.4565	2.0945	299	19.4		0.656	2.393	303	18.8		0.642	2.16	301	IKA8			5NAF	B	0.5991	0.7981	304	20.72		0.726	1.413	309	20.4		0.839	1.03	308	F-BOX-LIKE/WD REPEAT-CONTAINING PROTEIN TBL1XR1
						5NNZ	B	0.4557	1.9537	300	13.67		0.671	2.271	305	13.4		0.631	2.08	304	DYNEIN ASSEMBLY FACTOR WITH WDR REPEAT DOMAINS 1			5NAF	A	0.5933	0.7871	304	20.72		0.724	1.417	308	20.5		0.83	1.01	307	F-BOX-LIKE/WD REPEAT-CONTAINING PROTEIN TBL1XR1
						5NNZ	A	0.4525	1.9983	301	13.95		0.664	2.417	305	12.8		0.625	2.11	304	DYNEIN ASSEMBLY FACTOR WITH WDR REPEAT DOMAINS 1			4LG9	A	0.5862	0.8899	304	20.39		0.72	1.548	308	20.1		0.825	1.1	307	F-BOX-LIKE/WD REPEAT-CONTAINING PROTEIN TBL1XR1
ECU01_0990	hypothetical protein	hypothetical protein		43.9502	0.523	---	---	---	---	---	---		---	---	---	---		---	---	---	---		0.274	3EI3	A	0.1563	3.6321	727	9.35		0.528	5.303	807	8.7		0.354	3.5	705	DNA DAMAGE-BINDING PROTEIN 1
																								4e+54	A	0.1511	3.7417	739	9.74		0.539	5.286	824	9.3		0.338	3.74	732	DNA DAMAGE-BINDING PROTEIN 1
																								4CI2	A	0.1493	3.6324	706	8.78		0.509	5.215	772	9.1		0.341	3.7	701	DNA DAMAGE-BINDING PROTEIN 1
																								4CI3	A	0.1487	3.6531	707	8.91		0.51	5.156	771	8.9		0.341	3.63	692	DNA DAMAGE-BINDING PROTEIN 1
																								6DSZ	B	0.1486	3.4185	674	9.35		0.52	5.258	792	8.3		0.354	3.51	676	DNA DAMAGE-BINDING PROTEIN 1
ECU01_1000	CDP-DIACYLGLYCEROLINOSITOL-3-PHOSPHATIDYLTRANSFERASE	CDP-diacylglycerol insitol-3-phosphatidyltransferase		90.374	0.613	6H53	B	0.3044	2.7993	146	12.33		0.581	3.613	152	9.9		0.441	2.69	140	CDP-DIACYLGLYCEROL--INOSITOL 3-PHOSPHATIDYLTRANSFERASE		0.343	2L7N	A	0.2204	3.4118	129	5.43		0.563	4.489	163	3.1		0.501	2.96	168	TALIN-1
						6H53	A	0.2927	3.0952	150	10.67		0.572	3.615	151	9.9		0.45	3.12	148	CDP-DIACYLGLYCEROL--INOSITOL 3-PHOSPHATIDYLTRANSFERASE			4F7G	B	0.2176	3.2248	125	5.6		0.43	4.285	128	10.2		0.391	3.33	125	TALIN-1
						6H59	B	0.2926	3.1214	153	10.46		0.567	3.828	152	9.2		0.449	3.04	149	CDP-DIACYLGLYCEROL--INOSITOL 3-PHOSPHATIDYLTRANSFERASE			2MSV	A	0.2139	3.0198	114	4.39		0.504	5.229	157	10.2		0.435	3.33	157	MIXED LINEAGE KINASE DOMAIN-LIKE PROTEIN
						6H59	A	0.292	3.1214	154	10.39		0.581	4.264	162	11.7		0.438	3.09	150	CDP-DIACYLGLYCEROL--INOSITOL 3-PHOSPHATIDYLTRANSFERASE			1U89	A	0.2138	2.8914	106	4.72		0.526	4.981	162	3.7		0.453	3.22	157	TALIN 1
						6H5A	B	0.28	3.1626	156	8.97		0.58	3.965	158	12.7		0.441	3.11	152	CDP-DIACYLGLYCEROL--INOSITOL 3-PHOSPHATIDYLTRANSFERASE			3JBR	E	0.2131	3.0909	109	5.5		0.351	3.662	104	9.6		0.444	3.11	105	VOLTAGE-DEPENDENT CALCIUM CHANNEL GAMMA-1 SUBUNIT
ECU01_1010	Probable ubiquitin-conjugating enzyme E2 ECU01_1010	ubiquitin-conjugating enzyme E2		87.3968	0.64	6NYD	C	0.6063	1.1553	158	36.08		0.681	1.919	160	33.8		0.855	1.42	162	UBIQUITIN-CONJUGATING ENZYME E2-34 KDA		0.446	6NYA	C	0.6576	0.5516	158	35.44		0.725	1.138	160	35		0.915	0.76	159	UBIQUITIN-CONJUGATING ENZYME E2-34 KDA
						4LAD	A	0.6032	1.0449	150	37.33		0.665	1.581	154	36.4		0.891	1.4	154	UBIQUITIN-CONJUGATING ENZYME E2 G2			6NYA	F	0.6439	0.9587	160	35		0.713	1.057	160	35		0.909	1.08	161	UBIQUITIN-CONJUGATING ENZYME E2-34 KDA
						6OP8	A	0.5967	1.1992	158	39.87		0.7	2.142	168	37.5		0.865	1.65	165	UBIQUITIN-CONJUGATING ENZYME E2-18 KDA			6NYD	C	0.6399	0.8897	158	35.44		0.708	1.589	161	33.5		0.905	1.07	159	UBIQUITIN-CONJUGATING ENZYME E2-34 KDA
						6NYA	F	0.595	1.2651	159	35.85		0.674	2.079	160	35		0.844	1.59	163	UBIQUITIN-CONJUGATING ENZYME E2-34 KDA			1PZV	A	0.5822	1.2626	150	36.67		0.654	1.403	151	36.4		0.878	1.46	152	PROBABLE UBIQUITIN-CONJUGATING ENZYME E2-19 KDA
						2LXP	A	0.5851	1.2987	153	36.6		0.681	2.053	160	36.2		0.659	2.27	177	UBIQUITIN-CONJUGATING ENZYME E2 G2			4LAD	A	0.5801	1.385	153	36.6		0.658	1.612	154	36.4		0.851	1.39	153	UBIQUITIN-CONJUGATING ENZYME E2 G2
ECU01_1020	hypothetical protein	hypothetical protein		37.3234	0.522	4P3F	A	0.1394	3.6621	134	5.97		0.318	5.061	140	2.9		0.319	3.34	120	SIGNAL RECOGNITION PARTICLE SUBUNIT SRP68		0.391	6G2J	N	0.3154	1.9374	203	8.87		0.695	2.582	211	10		0.543	2.05	205	NADH-UBIQUINONE OXIDOREDUCTASE CHAIN 2
						4P3F	B	0.1325	3.9206	138	5.8		0.322	5.304	142	7.7		0.259	3.14	91	SIGNAL RECOGNITION PARTICLE SUBUNIT SRP68			4UQ8	N	0.3118	2.0535	200	0		0.664	2.597	204	0		0.51	2.14	202	NADH UBIQUINONE OXIDOREDUCTASE CHAIN 2
						4P3G	D	0.1325	3.695	132	3.79		0.31	4.727	130	6.9		0.263	2.81	83	SIGNAL RECOGNITION PARTICLE SUBUNIT SRP68			5LUF	N	0.3118	2.0535	200	0		0.664	2.597	204	0		0.51	2.14	202	COMPLEX I
						5M73	G	0.1321	3.7641	134	5.22		0.327	4.719	136	5.9		0.335	3.13	116	SIGNAL RECOGNITION PARTICLE SUBUNIT SRP68			5O31	N	0.3082	1.8823	199	8.54		0.679	2.507	206	8.3		0.533	2.03	203	NADH-UBIQUINONE OXIDOREDUCTASE CHAIN 2
						5M73	C	0.1316	3.8214	135	5.19		0.326	4.682	133	7.5		0.335	3.14	117	SIGNAL RECOGNITION PARTICLE SUBUNIT SRP68			6G72	N	0.3077	1.9859	202	8.91		0.686	2.721	211	9.5		0.54	2.08	205	NADH-UBIQUINONE OXIDOREDUCTASE CHAIN 2
ECU01_1030	EB1 C-terminal domain-containing protein	hypothetical protein		78.6692	0.543	3HOR	B	0.1352	2.1144	101	18.81		0.368	2.464	103	17.5		0.329	2.47	105	FILAMIN-A		0.37	3HOR	B	0.1246	2.1816	98	17.35		0.357	2.85	103	15.5		0.308	2.47	101	FILAMIN-A
						3HOR	A	0.135	2.119	101	18.81		0.367	2.474	103	17.5		0.326	2.47	105	FILAMIN-A			3HOR	A	0.1236	2.1434	97	17.53		0.359	2.869	104	15.4		0.305	2.46	101	FILAMIN-A
						3HOC	A	0.1314	2.131	101	18.81		0.368	2.458	103	17.5		0.313	2.49	105	FILAMIN-A			3HOC	A	0.1231	2.3363	101	17.82		0.364	2.9	106	15.1		0.298	2.61	104	FILAMIN-A
						3HOC	B	0.1307	2.1177	101	18.81		0.371	2.608	104	17.3		0.318	2.47	105	FILAMIN-A			3HOC	B	0.1209	2.2378	99	17.17		0.363	3.084	106	15.1		0.302	2.69	104	FILAMIN-A
						3HOP	A	0.1244	2.147	101	18.81		0.37	2.481	103	17.5		0.305	2.51	105	FILAMIN-A			5A4B	A	0.1189	2.206	99	16.16		0.357	2.768	102	14.7		0.304	2.24	99	HUMAN ALPHA-ACTININ-2
ECU01_1040	NOT2_3_5 domain-containing protein	negative regulator of transcription		83.915	0.565	4C0D	C	0.2829	1.8158	94	24.47		0.527	4.04	120	20.8		0.551	2.84	108	CCR4-NOT TRANSCRIPTION COMPLEX SUBUNIT 3		0.393	4BY6	B	0.3021	0.6594	92	21.74		0.566	1.121	94	21.3		0.557	1.23	95	GENERAL NEGATIVE REGULATOR OF TRANSCRIPTION SUBUNIT 2
						5FU6	C	0.2752	1.9789	97	23.71		0.532	3.9	119	21		0.519	2.74	108	CCR4-NOT TRANSCRIPTION COMPLEX SUBUNIT 3			4BY6	E	0.2984	0.6626	92	21.74		0.566	1.111	94	21.3		0.557	1.19	95	GENERAL NEGATIVE REGULATOR OF TRANSCRIPTION SUBUNIT 2
						5FU7	C	0.2742	2.0568	98	23.47		0.533	3.982	120	20		0.522	2.84	109	CCR4-NOT TRANSCRIPTION COMPLEX SUBUNIT 3			4C0D	C	0.2573	1.3396	84	21.43		0.49	1.657	87	20.7		0.521	1.98	89	CCR4-NOT TRANSCRIPTION COMPLEX SUBUNIT 3
						5FU7	G	0.2705	2.0346	97	23.71		0.531	4.032	120	20		0.517	2.88	109	CCR4-NOT TRANSCRIPTION COMPLEX SUBUNIT 3			5FU7	G	0.2504	1.2814	84	21.43		0.488	1.591	86	19.8		0.497	1.88	88	CCR4-NOT TRANSCRIPTION COMPLEX SUBUNIT 3
						5FU6	F	0.2685	2.0586	97	24.74		0.521	3.916	116	21.6		0.508	2.88	109	CCR4-NOT TRANSCRIPTION COMPLEX SUBUNIT 3			5FU7	C	0.2497	1.2941	84	21.43		0.488	1.592	86	19.8		0.492	1.85	88	CCR4-NOT TRANSCRIPTION COMPLEX SUBUNIT 3
ECU01_1050	hypothetical protein	hypothetical protein		84.3047	0.619	2B7M	D	0.1388	4.1122	342	8.19		0.428	5.707	344	8.1		0.289	3.63	296	EXOCYST COMPLEX COMPONENT EXO70		0.309	5YFP	F	0.2212	3.3447	450	10.22		0.7	4.641	488	11.7		0.413	3.12	413	EXOCYST COMPLEX COMPONENT SEC15
						5B86	B	0.1341	3.9609	346	9.83		0.49	5.168	363	10.2		0.279	3.69	316	TUMOR NECROSIS FACTOR ALPHA-INDUCED PROTEIN 2			4RL5	B	0.1221	4.3097	314	5.73		0.392	5.584	317	6.9		0.277	3.7	258	EXOCYST COMPLEX COMPONENT EXO70A1
						5YFP	F	0.1307	3.2932	343	5.54		0.518	4.685	368	6.5		0.312	3.17	330	EXOCYST COMPLEX COMPONENT SEC15			4RL5	A	0.1152	4.3246	299	7.36		0.343	5.217	270	5.2		0.276	4.07	267	EXOCYST COMPLEX COMPONENT EXO70A1
						6VKL	F	0.1307	3.2932	343	5.54		0.518	4.685	368	6.5		0.312	3.17	330	EXOCYST COMPLEX COMPONENT SEC15			2B7M	B	0.1106	4.4734	324	8.02		0.419	5.654	336	7.1		0.235	3.77	242	EXOCYST COMPLEX COMPONENT EXO70
						5H11	A	0.1297	3.6279	298	6.04		0.447	4.92	329	4.6		0.301	3.19	265	UNCHARACTERIZED PROTEIN			2PFT	A	0.1064	4.3808	312	7.05		0.411	5.933	334	6		0.246	3.69	259	EXOCYTOSIS PROTEIN
ECU01_1060	General transcription and DNA repair factor IIH helicase subunit XPB	DNA repair helicase		79.3248	0.672	7NVZ	7	0.5882	1.6488	558	56.09		0.821	2.581	591	57.4		0.706	1.86	572	GENERAL TRANSCRIPTION AND DNA REPAIR FACTOR IIH HELICASE SUBUNIT XPB		0.425	5IVW	V	0.6039	0.2841	441	60.09		0.655	0.589	442	60.2		0.926	0.51	443	TFIIH BASAL TRANSCRIPTION FACTOR COMPLEX HELICASE XPB SUBUNIT
						7NVY	7	0.5881	1.6492	558	56.09		0.821	2.579	591	57.4					GENERAL TRANSCRIPTION AND DNA REPAIR FACTOR IIH HELICASE SUBUNIT XPB			5IY6	V	0.6034	0.2959	441	60.09		0.655	0.594	442	60.2					TFIIH BASAL TRANSCRIPTION FACTOR COMPLEX HELICASE XPB SUBUNIT
						7NVR	7	0.5879	1.6508	558	56.09		0.821	2.58	591	57.4					GENERAL TRANSCRIPTION AND DNA REPAIR FACTOR IIH HELICASE SUBUNIT XPB			5IY8	V	0.603	0.3057	441	60.09		0.655	0.6	442	60.2					TFIIH BASAL TRANSCRIPTION FACTOR COMPLEX HELICASE XPB SUBUNIT
						7NVW	7	0.5875	1.653	558	56.09		0.821	2.586	591	57.4		0.705	1.86	572	GENERAL TRANSCRIPTION AND DNA REPAIR FACTOR IIH HELICASE SUBUNIT XPB			5IY9	V	0.6027	0.3145	441	60.09		0.655	0.605	442	60.2		0.926	0.51	443	TFIIH BASAL TRANSCRIPTION FACTOR COMPLEX HELICASE XPB SUBUNIT
						6RO4	A	0.572	1.6951	540	57.22		0.794	2.482	571	58.3					GENERAL TRANSCRIPTION AND DNA REPAIR FACTOR IIH HELICASE SUBUNIT XPB			5IY7	V	0.6026	0.3163	441	60.09		0.655	0.605	442	60.2					TFIIH BASAL TRANSCRIPTION FACTOR COMPLEX HELICASE XPB SUBUNIT
ECU01_1070	hypothetical protein	hypothetical protein		35.8548	0.379	---	---	---	---	---	---		---	---	---	---		---	---	---	---		---	---	---	---	---	---	---		---	---	---	---		---	---	---	---
ECU01_1080	SAM_MT_RSMB_NOP domain-containing protein	nucleolar protein		95.9674	0.683	6EM5	q	0.764	1.3357	298	48.99		0.944	1.523	303	49.2		0.833	1.44	302	25S RRNA (CYTOSINE(2870)-C(5))-METHYLTRANSFERASE		0.581	1IXK	A	0.9113	0.2909	293	36.18		0.93	0.674	287	35.5		0.959	0.29	287	METHYLTRANSFERASE
						1IXK	A	0.6893	1.5371	285	34.74		0.866	1.963	286	34.6		0.768	1.74	285	METHYLTRANSFERASE			6EM5	q	0.6384	1.9101	295	46.78		0.888	2.335	300	46.7		0.725	2.06	299	25S RRNA (CYTOSINE(2870)-C(5))-METHYLTRANSFERASE
						3A4T	A	0.656	1.0664	242	44.21		0.772	1.414	246	43.5		0.863	1.33	246	PUTATIVE METHYLTRANSFERASE MJ0026			3A4T	B	0.5778	1.5338	238	42.02		0.73	1.859	241	44.4		0.765	1.7	242	PUTATIVE METHYLTRANSFERASE MJ0026
						3A4T	B	0.6553	1.005	238	44.54		0.758	1.486	242	44.2		0.876	1.25	241	PUTATIVE METHYLTRANSFERASE MJ0026			3A4T	A	0.5637	1.6433	241	41.49		0.736	2.045	246	43.5		0.74	1.78	244	PUTATIVE METHYLTRANSFERASE MJ0026
						3AJD	A	0.6051	1.1399	232	44.4		0.737	1.634	237	43.9		0.833	1.18	233	PUTATIVE METHYLTRANSFERASE MJ0026			2B9E	A	0.5444	1.5698	242	30.58		0.748	2.094	249	30.5		0.731	1.82	250	NOL1/NOP2/SUN DOMAIN FAMILY, MEMBER 5 ISOFORM 2
ECU01_1090	hypothetical protein	hypothetical protein		54.4466	0.426	---	---	---	---	---	---		---	---	---	---		---	---	---	---		0.29	---	---	---	---	---	---		---	---	---	---		---	---	---	---
ECU01_1095	RING-type domain-containing protein	hypothetical protein		85.9774	0.444	5JG6	D	0.5276	0.8829	59	37.29		0.595	1.766	61	36.1		0.845	1.4	61	ANAPHASE-PROMOTING COMPLEX SUBUNIT 11		---	1U6G	B	0.6909	0.7349	77	53.25		0.806	1.13	78	53.8		0.844	0.91	78	RING-BOX PROTEIN 1
						5N4W	R	0.5273	2.031	78	50		0.642	2.879	79	53.2		0.666	2.26	80	E3 UBIQUITIN-PROTEIN LIGASE RBX1			4A0C	D	0.6333	1.2489	78	52.56		0.751	1.876	77	55.8		0.801	1.51	80	E3 UBIQUITIN-PROTEIN LIGASE RBX1
						4P5O	D	0.482	1.1246	62	61.29		0.621	1.44	63	61.9		0.753	1.44	63	E3 UBIQUITIN-PROTEIN LIGASE RBX1			1LDJ	B	0.6073	1.361	77	53.25		0.747	1.638	78	53.8		0.781	1.45	78	RING-BOX PROTEIN 1
						6TTU	R	0.4819	0.9371	62	61.29		0.617	2.104	69	62.3		0.737	1.63	67	E3 UBIQUITIN-PROTEIN LIGASE RBX1			2HYE	D	0.6028	1.1895	76	53.95		0.741	1.63	76	55.3		0.758	1.67	80	RING-BOX PROTEIN 1
						3RTR	D	0.4813	1.1007	63	60.32		0.632	2.323	66	57.6		0.747	1.09	63	E3 UBIQUITIN-PROTEIN LIGASE RBX1			4A0C	F	0.5549	1.2216	69	56.52		0.657	1.511	68	60.3		0.769	1.63	72	E3 UBIQUITIN-PROTEIN LIGASE RBX1
ECU01_1100	hypothetical protein	hypothetical protein		70.5088	0.39	5W9A	B	0.2455	1.9334	120	10.83		0.479	1.86	114	10.5		0.47	2.07	117	TRIPARTITE MOTIF-CONTAINING PROTEIN 5		---	3O0Z	D	0.3298	2.9868	151	6.62		0.506	3.71	157	5.7		0.545	2.95	144	RHO-ASSOCIATED PROTEIN KINASE 1
						4PXT	B	0.2382	1.9652	107	6.54		0.376	3.206	111	3.6		0.432	1.91	88	BIPOLAR KINESIN KRP-130			3O0Z	B	0.3008	2.833	137	9.49		0.459	3.528	142	7.7		0.549	2.9	133	RHO-ASSOCIATED PROTEIN KINASE 1
						6JLB	A	0.2211	2.0913	120	10.83		0.465	2.318	117	12		0.41	2.24	117	LAMIN A/C			2V71	A	0.2993	3.1573	148	12.16		0.484	3.454	147	10.9		0.527	2.76	139	NUCLEAR DISTRIBUTION PROTEIN NUDE-LIKE 1
						4PXU	A	0.2211	1.76	99	7.07		0.399	2.717	108	10.2		0.464	1.91	100	BIPOLAR KINESIN KRP-130			2EFS	B	0.2964	2.8375	137	8.76		0.461	4.052	154	9.7		0.494	2.55	128	GENERAL CONTROL PROTEIN GCN4 AND TROPOMYOSIN 1 ALPHA CHAIN
						4PXT	A	0.2142	2.3736	111	7.21		0.374	3.066	110	3.6		0.42	1.9	88	BIPOLAR KINESIN KRP-130			4CPC	G	0.2954	2.8431	136	8.82		0.476	3.379	139	10.8		0.577	2.67	131	SYNAPTONEMAL COMPLEX PROTEIN 3
ECU01_1110	hypothetical protein	hypothetical protein		75.046	0.537	3MUD	A	0.1334	2.5691	89	4.49		0.339	3.975	96	5.2		0.351	3.14	97	DNA REPAIR PROTEIN XRCC4,TROPOMYOSIN ALPHA-1 CHAIN		---	5K2M	H	0.1352	2.6585	114	7.89		0.457	3.412	119	6.7		0.35	2.89	115	RIMK-RELATED LYSINE BIOSYNTHESIS PROTEIN
						1FU1	A	0.1301	3.2005	99	7.07		0.341	4.339	99	7.1		0.332	3.23	96	DNA REPAIR PROTEIN XRCC4			5K2M	I	0.1348	2.6561	114	7.89		0.457	3.42	119	6.7		0.365	2.89	114	RIMK-RELATED LYSINE BIOSYNTHESIS PROTEIN
						7M3P	A	0.1299	3.1309	95	6.32		0.311	4.308	94	4.3		0.338	3.3	96	XRCC4-SPC110P(164-207)			5K2M	A	0.1345	2.6626	114	7.89		0.456	3.425	119	6.7		0.347	2.89	114	RIMK-RELATED LYSINE BIOSYNTHESIS PROTEIN
						5WJ7	B	0.123	2.7668	94	6.38		0.362	4.161	100	5		0.306	2.98	96	DNA REPAIR PROTEIN XRCC4,MYOSIN-7			5K2M	B	0.1343	2.6665	114	7.89		0.457	3.532	120	7.5		0.364	2.94	114	RIMK-RELATED LYSINE BIOSYNTHESIS PROTEIN
						3W03	C	0.1214	3.2773	93	7.53		0.313	4.275	91	6.6		0.329	3.24	91	DNA REPAIR PROTEIN XRCC4			5K2M	J	0.1343	2.6678	114	7.89		0.456	3.424	119	6.7		0.351	2.88	114	RIMK-RELATED LYSINE BIOSYNTHESIS PROTEIN
ECU01_1115	Cytochrome b5 heme-binding domain-containing protein	cytochrome B5		94.6873	0.685	3LF5	A	0.6938	0.9482	79	39.24		0.791	1.181	80	37.5		0.851	1.11	80	CYTOCHROME B5 REDUCTASE 4		0.552	3LF5	A	0.7774	0.244	80	38.75		0.848	1.07	82	36.6		0.925	0.98	82	CYTOCHROME B5 REDUCTASE 4
						3LF5	B	0.6888	0.9857	79	39.24		0.777	1.083	78	39.7		0.842	1.14	80	CYTOCHROME B5 REDUCTASE 4			3LF5	B	0.7743	0.5703	81	38.27		0.851	0.959	82	37.8		0.922	0.96	82	CYTOCHROME B5 REDUCTASE 4
						4HIN	A	0.6626	1.2556	77	37.66		0.733	1.553	78	37.2		0.858	1.33	77	CYTOCHROME B5			4B8N	D	0.6665	1.3421	79	39.24		0.738	1.833	81	37		0.837	1.44	80	CYTOCHROME B5-HOST ORIGIN
						4HIN	B	0.6565	1.2428	77	37.66		0.738	1.896	80	36.2		0.838	1.25	77	CYTOCHROME B5			4HIN	A	0.6525	1.2096	76	38.16		0.725	1.592	78	37.2		0.83	1.33	77	CYTOCHROME B5
						4HIN	D	0.6545	1.2556	77	37.66		0.734	1.78	79	36.7		0.841	1.58	78	CYTOCHROME B5			1LJ0	C	0.6478	1.2173	79	32.91		0.741	2.054	82	34.1		0.793	1.54	81	CYTOCHROME B5 OUTER MITOCHONDRIAL MEMBRANE ISOFORM
ECU01_1120	RNA-splicing ligase RtcB homolog	hypothetical protein		94.8266	0.738	4DWQ	B	0.8227	1.0006	458	44.76		0.957	1.288	467	44.5		0.895	1.2	466	TRNA-SPLICING LIGASE RTCB		0.629	2EPG	A	0.8713	0.3487	431	44.55		0.881	0.886	424	45		0.969	0.34	424	HYPOTHETICAL PROTEIN TTHA1785
						4DWQ	A	0.8217	0.9849	457	44.86		0.956	1.315	467	44.5		0.895	1.23	466	TRNA-SPLICING LIGASE RTCB			2EPG	B	0.8457	0.6144	432	44.44		0.882	1.116	427	45		0.947	0.73	427	HYPOTHETICAL PROTEIN TTHA1785
						4ISZ	A	0.8214	1.0402	459	44.66		0.954	1.378	467	44.5		0.894	1.24	466	TRNA-SPLICING LIGASE RTCB			4ISJ	B	0.6968	1.2943	435	42.76		0.909	1.973	454	42.3		0.819	1.57	449	TRNA-SPLICING LIGASE RTCB
						4IT0	A	0.8214	1.019	458	44.76		0.954	1.382	467	44.5		0.894	1.23	466	TRNA-SPLICING LIGASE RTCB			4IT0	B	0.6951	1.2658	433	42.73		0.91	1.964	455	43.3		0.817	1.56	448	TRNA-SPLICING LIGASE RTCB
						7LFQ	A	0.8186	1.004	457	44.42		0.954	1.31	466	44		0.894	1.23	465	RNA-SPLICING LIGASE RTCB,RNA-SPLICING LIGASE RTCB			4ISZ	B	0.6942	1.2905	434	42.86		0.909	1.919	454	43.2		0.814	1.61	450	TRNA-SPLICING LIGASE RTCB
ECU01_1130	Putative subtilisin-like proteinase 1	serine protease precursor		81.3569	0.624	3VV3	A	0.3469	1.3935	254	33.07		0.531	2.79	273	29.3		0.676	1.95	268	DESEASIN MCP-01		0.398	5VLA	A	0.497	0.7051	293	31.74		0.638	1.447	306	30.7		0.815	1.24	305	PROPROTEIN CONVERTASE SUBTILISIN/KEXIN TYPE 9
						3VV3	B	0.3467	1.4858	257	33.07		0.531	2.711	272	29.4		0.679	1.93	268	DESEASIN MCP-01			5VLK	A	0.4954	0.7593	295	31.53		0.643	1.522	309	30.7		0.813	1.36	308	PROPROTEIN CONVERTASE SUBTILISIN/KEXIN TYPE 9
						3LPD	A	0.324	1.4804	252	30.56		0.518	2.742	266	30.5		0.632	1.9	262	ACIDIC EXTRACELLULAR SUBTILISIN-LIKE PROTEASE APRV2			5VLL	A	0.4941	0.7331	294	31.63		0.643	1.555	309	30.7		0.813	1.37	308	PROPROTEIN CONVERTASE SUBTILISIN/KEXIN TYPE 9
						3LPC	A	0.323	1.5686	255	30.2		0.514	2.345	260	30.8		0.631	1.88	262	APRB2			5VLH	A	0.4927	0.7516	294	31.63		0.642	1.569	309	30.7		0.812	1.44	309	PROPROTEIN CONVERTASE SUBTILISIN/KEXIN TYPE 9
						3TI9	A	0.3225	1.5347	254	29.92		0.514	2.764	265	30.2		0.628	1.98	265	SERINE PROTEASE			3WHI	A	0.3708	1.7152	285	32.98		0.58	2.5	295	32.2		0.656	2.09	296	SUBTILISIN E
ECU01_1140	Myb-like domain-containing protein	hypothetical protein		85.4787	0.653	---	---	---	---	---	---		---	---	---	---		---	---	---	---		---	5EYB	A	0.2682	3.2579	273	12.82		0.596	3.865	283	13.8		0.467	2.74	238	DNA-BINDING PROTEIN REB1
																								5EYB	B	0.2559	3.201	263	10.27		0.574	4.214	279	12.5		0.435	2.72	225	DNA-BINDING PROTEIN REB1
ECU01_1150	Similarity to CYCLIN K (C-TYPE)	cyclin K		94.2519	0.677	6CKX	B	0.4745	1.8367	174	19.54		0.8	2.809	183	20.2		0.679	2.19	181	CYCLIN-K		0.48	4UN0	B	0.7827	0.6793	195	20.51		0.98	0.74	194	19.6		0.978	0.67	195	CYCLIN-K
						6CKX	D	0.4658	1.8986	174	19.54		0.794	2.845	183	20.2		0.665	2.19	180	CYCLIN-K			5ACB	A	0.7785	0.5638	193	20.73		0.979	0.877	194	19.6		0.976	0.68	195	CYCLIN-K
						4CXA	D	0.4644	1.8284	173	19.65		0.797	2.84	183	20.2		0.677	2.15	180	CYCLIN-K			5EFQ	D	0.7764	0.6762	195	20.51		0.982	0.679	194	19.6		0.979	0.67	195	CYCLIN-K
						5ACB	A	0.4633	2.005	176	19.32		0.79	2.885	183	20.2		0.65	2.2	180	CYCLIN-K			6CKX	D	0.7764	0.7055	195	20.51		0.98	0.708	194	19.6		0.974	0.7	195	CYCLIN-K
						6B3E	B	0.4621	1.8591	173	19.65		0.794	2.84	183	20.2		0.658	2.11	179	CYCLIN-K			4UN0	A	0.7747	0.6916	195	20.51		0.981	0.714	194	19.6		0.981	0.69	195	CYCLIN-K
ECU01_1160	SMC hinge domain-containing protein	chromosome segregation protein		80.1913	0.601	---	---	---	---	---	---		---	---	---	---		---	---	---	---		0.338	---	---	---	---	---	---		---	---	---	---		---	---	---	---
ECU01_1170	hypothetical protein	hypothetical protein		78.9627	0.61	---	---	---	---	---	---		---	---	---	---		---	---	---	---		0.319	3VLF	C	0.1614	3.7692	342	7.02		0.394	5.287	338	7.4		0.367	3.53	312	DNA MISMATCH REPAIR PROTEIN HSM3
																								3VLD	A	0.1611	3.6285	335	8.36		0.405	5.224	349	9.5		0.347	3.66	314	DNA MISMATCH REPAIR PROTEIN HSM3
																								3VLF	A	0.1607	3.6182	334	6.89		0.424	4.994	357	8.4		0.327	3.67	299	DNA MISMATCH REPAIR PROTEIN HSM3
																								4A3T	B	0.1595	3.8083	344	6.1		0.421	5.029	350	8.6		0.327	3.55	301	DNA MISMATCH REPAIR PROTEIN HSM3
																								4FP7	A	0.1576	3.783	338	5.62		0.418	4.826	342	7.9		0.33	3.49	294	DNA MISMATCH REPAIR PROTEIN HSM3
ECU01_1180	AAA domain-containing protein	DNA helicase		74.1124	0.609	2CHQ	B	0.2674	2.2279	223	25.56		0.525	3.889	248	25		0.514	2.47	229	REPLICATION FACTOR C SMALL SUBUNIT		0.416	1SXJ	C	0.4743	1.8466	284	20.07		0.703	2.287	296	19.3		0.72	1.77	276	ACTIVATOR 1 40 KDA SUBUNIT
						2CHV	F	0.2634	2.4915	231	25.54		0.534	4.175	262	22.5		0.515	2.87	240	REPLICATION FACTOR C SMALL SUBUNIT			1SXJ	D	0.409	2.13	278	19.42		0.668	2.805	291	19.6		0.577	2.28	283	ACTIVATOR 1 41 KDA SUBUNIT
						2CHV	C	0.2628	2.5776	234	24.79		0.539	4.065	263	22.8		0.51	2.89	241	REPLICATION FACTOR C SMALL SUBUNIT			1SXJ	B	0.3898	2.4403	280	17.14		0.641	3.225	290	17.6		0.581	2.44	277	ACTIVATOR 1 37 KDA SUBUNIT
						1IQP	E	0.2618	2.2496	226	20.35		0.544	4.028	260	18.5		0.492	2.58	234	RFCS			3U61	C	0.3116	2.6887	262	16.03		0.591	3.856	283	16.6		0.52	2.78	262	DNA POLYMERASE ACCESSORY PROTEIN 44
						2CHV	D	0.2603	2.3937	226	23.89		0.523	4.187	255	23.1		0.495	2.64	233	REPLICATION FACTOR C SMALL SUBUNIT			2CHV	A	0.306	2.6603	256	20.31		0.591	3.736	283	20.8		0.523	2.86	259	REPLICATION FACTOR C SMALL SUBUNIT
ECU01_1190	C2H2-type domain-containing protein	hypothetical protein		69.0466	0.581	---	---	---	---	---	---		---	---	---	---		---	---	---	---		0.324	4XMN	A	0.1666	3.0948	188	7.98		0.403	4.07	201	7.5		0.377	3.11	187	PROTEIN TRANSPORT PROTEIN SEC13
																								4XMM	A	0.1665	3.0969	188	7.98		0.403	4.077	201	7.5		0.382	3.11	187	PROTEIN TRANSPORT PROTEIN SEC13
																								3IKO	G	0.1662	3.1025	188	7.98		0.398	4.16	201	6		0.378	3.17	190	PROTEIN TRANSPORT PROTEIN SEC13
																								3IKO	A	0.1662	3.1029	188	7.98		0.398	4.15	201	6		0.378	3.12	188	PROTEIN TRANSPORT PROTEIN SEC13
																								3IKO	D	0.1659	3.108	188	7.98		0.398	4.17	201	6		0.376	3.11	187	PROTEIN TRANSPORT PROTEIN SEC13
ECU01_1200	SAS-6_N domain-containing protein	hypothetical protein		85.0342	0.527	1C1G	D	0.219	2.4676	198	11.62		0.468	2.921	211	5.7		0.438	2.36	192	TROPOMYOSIN		0.36	---	---	---	---	---	---		---	---	---	---		---	---	---	---
						6F1T	x	0.1813	3.175	204	8.82		0.445	4.485	226	8.8					BICD FAMILY-LIKE CARGO ADAPTER 1,BICD FAMILY-LIKE CARGO ADAPTER 1,BICD FAMILY-LIKE CARGO ADAPTER 1
						4LIN	I	0.1781	2.4967	181	7.73		0.401	2.565	173	7.5		0.403	2.94	188	TAIL NEEDLE PROTEIN GP26
						2TMA	B	0.1738	2.1266	167	8.98		0.417	3.488	193	9.8					TROPOMYOSIN
						4LIN	L	0.166	2.7442	182	8.24		0.392	2.897	174	7.5		0.399	2.41	158	TAIL NEEDLE PROTEIN GP26
ECU01_1210	DYNAMIN-RELATED PROTEIN	dynamin		86.4304	0.666	4BEJ	A	0.3845	2.9253	488	28.48		0.744	3.697	514	31.1		0.506	2.88	479	DYNAMIN 1-LIKE PROTEIN		0.532	3ZVR	A	0.4513	2.3125	532	30.64		0.863	2.675	554	32.1		0.673	2.27	505	DYNAMIN-1
						4BEJ	B	0.3809	3.0246	497	27.16		0.757	3.608	519	30.6		0.513	2.93	478	DYNAMIN 1-LIKE PROTEIN			3SNH	A	0.414	2.5162	520	29.42		0.824	2.924	536	30.4		0.537	2.55	519	DYNAMIN-1
						4WHJ	A	0.3274	3.1473	478	18.2		0.729	4.091	514	23.5		0.456	3.08	468	INTERFERON-INDUCED GTP-BINDING PROTEIN MX2			5A3F	D	0.3695	2.5054	452	30.31		0.756	4.144	529	28.5		0.567	2.69	453	DYNAMIN 3
						5GTM	A	0.3156	3.0639	444	20.95		0.671	4.223	483	20.9		0.47	3	430	INTERFERON-INDUCED GTP-BINDING PROTEIN MX1			5A3F	B	0.3604	2.6815	460	30.87		0.742	4.333	530	27.7		0.541	2.64	443	DYNAMIN 3
						5GTM	B	0.3013	3.2992	452	21.46		0.669	4.343	488	21.7		0.454	3.04	425	INTERFERON-INDUCED GTP-BINDING PROTEIN MX1			5A3F	A	0.3265	2.9167	508	26.38		0.786	3.647	538	31.2		0.503	2.95	503	DYNAMIN 3
ECU01_1220	Guanylate kinase-like domain-containing protein	guanylate kinase		92.9199	0.658	2QOR	A	0.7071	1.3903	176	30.68		0.884	1.802	178	30.9		0.793	1.61	177	GUANYLATE KINASE		0.542	6MFU	B	0.8235	0.5013	183	31.69		0.987	0.662	184	31.5		0.978	0.5	183	GUANYLATE KINASE
						1LVG	A	0.7021	1.3594	172	32.56		0.881	1.975	178	32		0.799	1.62	176	GUANYLATE KINASE			6MFU	D	0.8212	0.527	183	31.69		0.974	0.893	183	31.7		0.974	0.53	183	GUANYLATE KINASE
						3TR0	A	0.6851	1.3706	175	26.29		0.883	1.846	177	25.4		0.788	1.63	176	GUANYLATE KINASE			6MFU	A	0.8189	0.5104	183	31.69		0.985	0.725	184	32.1		0.978	0.48	183	GUANYLATE KINASE
						2ANB	A	0.6816	1.2916	175	33.71		0.9	1.791	179	33.5		0.817	1.62	179	GUANYLATE KINASE			6MFU	C	0.8187	0.5131	183	31.69		0.986	0.673	184	31.5		0.976	0.51	183	GUANYLATE KINASE
						1GKY	A	0.6505	1.4627	166	36.75		0.853	2.127	177	36.7		0.753	1.88	174	GUANYLATE KINASE			1LVG	A	0.7899	0.8683	173	31.21		0.92	1.005	175	31.4		0.894	1.07	176	GUANYLATE KINASE
ECU01_1230	Cell division control protein 48	ATPase		82.3525	0.675	6OPC	E	0.3614	3.2377	661	48.71		0.773	4.026	706	59.2		0.483	3.06	632	CELL DIVISION CONTROL PROTEIN 48		0.511	5G4F	A	0.7996	0.9957	709	46.12		0.899	1.082	710	45.9		0.887	1.03	711	VCP-LIKE ATPASE
						6OPC	A	0.3439	3.3621	666	56.61		0.785	4.136	718	59.5					CELL DIVISION CONTROL PROTEIN 48			5G4F	B	0.6371	1.7164	692	44.08		0.863	2.137	704	44.6		0.735	1.78	698	VCP-LIKE ATPASE
						6OPC	B	0.3295	3.5757	679	43.45		0.779	4.294	726	59.5		0.472	3.23	641	CELL DIVISION CONTROL PROTEIN 48			5G4F	P	0.5981	1.9584	695	45.9		0.863	2.301	710	46.2		0.685	2	696	VCP-LIKE ATPASE
						6OMB	A	0.3203	2.814	511	57.14		0.609	3.464	549	69					CELL DIVISION CONTROL PROTEIN 48			5G4F	D	0.5616	1.9924	677	45.05		0.845	2.547	702	46		0.656	2.14	687	VCP-LIKE ATPASE
						6OPC	C	0.3171	3.6297	672	43.6		0.766	4.536	726	59.5		0.451	3.26	630	CELL DIVISION CONTROL PROTEIN 48			5G4F	C	0.5376	2.1797	682	43.84		0.846	2.651	707	45.3		0.641	2.31	691	VCP-LIKE ATPASE
ECU01_1240	hypothetical protein	hypothetical protein		75.8931	0.586	---	---	---	---	---	---		---	---	---	---		---	---	---	---		---	---	---	---	---	---	---		---	---	---	---		---	---	---	---
ECU01_1250	SMP-LTD domain-containing protein	hypothetical protein		76.7162	0.642	---	---	---	---	---	---		---	---	---	---		---	---	---	---		0.329	---	---	---	---	---	---		---	---	---	---		---	---	---	---
ECU01_1260	EF-hand domain-containing protein	myosin regulatory light chain		69.3405	0.696	1PRW	A	0.4278	2.8686	126	9.52		0.663	3.379	128	11.7		0.567	2.69	119	CALMODULIN		0.468	2W73	F	0.2522	3.7957	112	11.61		0.511	4.122	114	9.6		0.49	2.3	80	CALMODULIN
						6OS4	A	0.3409	3.3184	120	10		0.574	4.272	127	10.2		0.471	3.2	114	CALMODULIN-1			5COC	A	0.2489	1.5937	72	15.28		0.46	2.24	70	15.7		0.498	2.84	84	IMMUNOGLOBULIN G-BINDING PROTEIN A,CALMODULIN
						1IWQ	A	0.3345	3.3504	117	10.26		0.559	4.252	125	10.4		0.448	3.25	111	CALMODULIN			1M46	A	0.2403	3.5649	106	10.38		0.49	4.699	112	13.4		0.412	2.92	94	MYOSIN LIGHT CHAIN
						3SUI	A	0.3282	3.413	120	10.83		0.555	4.501	126	11.1		0.479	3.05	110	CALMODULIN			2W73	E	0.2397	3.4594	103	5.83		0.49	3.168	80	12.5		0.49	2.48	85	CALMODULIN
						3DVJ	A	0.3234	3.686	122	9.84		0.552	4.333	126	10.3		0.437	3.31	113	CALMODULIN			2R28	B	0.2364	3.5822	104	9.62		0.491	4.235	113	9.7		0.452	2.59	78	CALMODULIN
ECU01_1270	Spore wall protein 3	hypothetical protein		36.4374	0.368	---	---	---	---	---	---		---	---	---	---		---	---	---	---		---	---	---	---	---	---	---		---	---	---	---		---	---	---	---
ECU01_1280	CS domain-containing protein	nuclear movement protein		84.983	0.586	3QOR	D	0.4918	1.5703	98	28.57		0.644	2.037	99	24.2		0.683	1.82	100	NUCLEAR MIGRATION PROTEIN NUDC		---	2XCM	D	0.4708	1.3879	83	13.25		0.559	1.745	85	12.9		0.799	1.67	86	SGT1-LIKE PROTEIN
						3QOR	C	0.4867	1.6809	99	28.28		0.649	1.878	99	28.3		0.665	1.83	100	NUCLEAR MIGRATION PROTEIN NUDC			2XCM	C	0.4705	1.4831	84	13.1		0.558	1.758	85	12.9		0.788	1.68	86	SGT1-LIKE PROTEIN
						3QOR	E	0.4818	1.6865	99	28.28		0.653	2.019	100	28		0.665	1.86	100	NUCLEAR MIGRATION PROTEIN NUDC			1RL1	A	0.423	1.6075	81	16.05		0.567	1.945	86	15.1		0.534	2.07	92	SUPPRESSOR OF G2 ALLELE OF SKP1 HOMOLOG
						3QOR	B	0.4723	1.6555	98	28.57		0.657	1.78	99	27.3		0.653	1.88	100	NUCLEAR MIGRATION PROTEIN NUDC			3EUD	D	0.4006	1.7116	80	16.25		0.499	2.125	81	16		0.689	2.11	82	PROTEIN SHQ1
						2XCM	D	0.4722	1.3762	83	13.25		0.561	2.215	88	11.4		0.785	1.77	86	SGT1-LIKE PROTEIN			3EUD	F	0.3984	1.7306	80	16.25		0.498	2.14	81	16		0.686	2.12	82	PROTEIN SHQ1
ECU01_1290	WD_REPEATS_REGION domain-containing protein	coatomer complex		77.6805	0.645	---	---	---	---	---	---		---	---	---	---		---	---	---	---		0.434	3MKQ	A	0.3649	2.2669	676	17.75		0.662	2.814	702	20.5		0.558	2.38	683	COATOMER BETA'-SUBUNIT
																								3MKQ	C	0.3304	2.6523	685	17.08		0.654	3.054	703	20.8		0.499	2.67	682	COATOMER BETA'-SUBUNIT
																								3MKQ	E	0.3037	2.7944	672	16.96		0.638	3.527	704	20.9		0.474	2.83	669	COATOMER BETA'-SUBUNIT
																								5A1V	D	0.1849	4.0317	640	16.56		0.557	5.416	697	21.1		0.382	2.87	500	COATOMER SUBUNIT BETA
																								5A1Y	D	0.1849	4.0317	640	16.56		0.557	5.416	697	21.1					COATOMER SUBUNIT BETA'
ECU01_1300	WD-REPEAT PROTEIN SIMILAR TO CELL DIVISION CONTROL PROTEIN 4 / SEL10 PROTEIN	cell division control protein		88.5227	0.697	5NNZ	B	0.5547	1.5518	310	21.29		0.724	1.849	315	21		0.734	1.63	313	DYNEIN ASSEMBLY FACTOR WITH WDR REPEAT DOMAINS 1		0.553	2OVP	B	0.7745	0.7568	385	29.35		0.937	1.262	390	29.2		0.904	0.91	388	F-BOX/WD REPEAT PROTEIN 7
						6Y7N	A	0.5445	1.6072	302	29.47		0.708	1.992	311	28.9		0.748	1.91	311	TAKO8			2OVR	B	0.6939	1.31	386	29.02		0.918	1.579	389	28.8		0.796	1.38	388	F-BOX/WD REPEAT PROTEIN 7
						6Y7O	A	0.5442	1.6442	303	29.7		0.706	1.956	310	29		0.755	1.85	309	TAKO8			2OVQ	B	0.6886	1.3229	386	29.27		0.918	1.587	389	28.8		0.801	1.4	388	F-BOX/WD REPEAT PROTEIN 7
						6Y7N	B	0.5438	1.6115	302	29.47		0.713	1.981	313	28.8		0.749	1.91	311	TAKO8			5V4B	B	0.6819	1.3416	385	29.09		0.912	1.537	387	29.5		0.79	1.44	388	F-BOX/WD REPEAT-CONTAINING PROTEIN 7
						6Y7O	B	0.5424	1.6325	302	29.8		0.705	1.963	310	29		0.749	1.87	309	TAKO8			6G6M	A	0.5796	1.5821	311	28.62		0.722	1.754	313	28.8		0.769	1.59	311	TAKO8
ECU01_1310	Frataxin%2C mitosomal	frataxin		90.2881	0.626	6FCO	E	0.6303	1.0981	95	36.84		0.744	1.49	97	35.1		0.79	1.34	98	MITOCHONDRIAL FRATAXIN-LIKE PROTEIN		0.503	1EKG	A	0.7528	0.622	105	27.62		0.873	1.079	107	28		0.881	0.94	107	FRATAXIN
						6FCO	F	0.6275	1.1187	95	36.84		0.743	1.496	97	35.1		0.792	1.35	98	MITOCHONDRIAL FRATAXIN-LIKE PROTEIN			3S5D	A	0.7418	0.7405	106	27.36		0.872	1.096	107	27.1		0.877	0.95	107	FRATAXIN, MITOCHONDRIAL
						3S5F	A	0.6139	1.1634	100	28		0.782	1.355	100	28		0.752	1.16	100	FRATAXIN, MITOCHONDRIAL			3S4M	A	0.7396	0.4671	104	27.88		0.876	1.459	108	27.8		0.883	0.93	107	FRATAXIN, MITOCHONDRIAL
						6FCO	D	0.6119	1.1209	96	36.46		0.758	1.259	97	36.1		0.766	1.29	98	MITOCHONDRIAL FRATAXIN-LIKE PROTEIN			3T3T	A	0.7391	0.6936	105	26.67		0.867	1.482	108	25.9		0.877	1.02	107	FRATAXIN, MITOCHONDRIAL
						3T3T	B	0.6074	1.2101	100	28		0.778	1.414	100	28		0.752	1.21	100	FRATAXIN, MITOCHONDRIAL			6NZU	J	0.7386	0.8055	105	28.57		0.856	1.286	107	28		0.86	1.1	107	FRATAXIN, MITOCHONDRIAL
ECU01_1320	PROTEIN KINASE C (EPSILON TYPE)	protein kinase C		73.1259	0.593	---	---	---	---	---	---		---	---	---	---		---	---	---	---		---	---	---	---	---	---	---		---	---	---	---		---	---	---	---
ECU01_1330	Transcription initiation factor TFIID subunit 9	transcription initiation factor		86.8788	0.485	7EGI	I	0.6203	1.3688	111	38.74		0.746	1.771	115	37.4		0.798	1.84	116	TRANSCRIPTION INITIATION FACTOR TFIID SUBUNIT 9		0.436	6F3T	L	0.4346	1.8751	98	37.76		0.614	2.785	107	36.4		0.663	2.2	102	TRANSCRIPTION INITIATION FACTOR TFIID SUBUNIT 9
						7EGD	I	0.6203	1.3688	111	38.74		0.746	1.771	115	37.4		0.798	1.84	116	TRANSCRIPTION INITIATION FACTOR TFIID SUBUNIT 9			6F3T	F	0.4312	1.9678	99	40.4		0.607	2.748	106	36.8		0.65	2.22	102	TRANSCRIPTION INITIATION FACTOR TFIID SUBUNIT 9
						7EDX	I	0.6203	1.3689	111	38.74		0.746	1.771	115	37.4		0.798	1.84	116	TRANSCRIPTION INITIATION FACTOR TFIID SUBUNIT 9			6F3T	H	0.4309	1.9036	98	37.76		0.612	2.789	107	36.4		0.654	2.21	102	TRANSCRIPTION INITIATION FACTOR TFIID SUBUNIT 9
						7EGG	I	0.6203	1.3689	111	38.74		0.746	1.771	115	37.4		0.798	1.84	116	TRANSCRIPTION INITIATION FACTOR TFIID SUBUNIT 9			6F3T	J	0.4302	1.9087	98	39.8		0.612	2.791	107	36.4		0.65	2.21	102	TRANSCRIPTION INITIATION FACTOR TFIID SUBUNIT 9
						7EGE	I	0.6203	1.3689	111	38.74		0.746	1.769	115	37.4		0.798	1.84	116	TRANSCRIPTION INITIATION FACTOR TFIID SUBUNIT 9			6MZC	M	0.3824	2.1633	91	36.26		0.507	2.534	93	34.4		0.596	2.52	94	TRANSCRIPTION INITIATION FACTOR TFIID SUBUNIT 9
ECU01_1340	hypothetical protein	hypothetical protein		84.881	0.615	---	---	---	---	---	---		---	---	---	---		---	---	---	---		0.361	5SW9	A	0.3239	2.8817	271	11.44		0.61	3.615	276	11.6		0.454	2.96	263	SERINE/THREONINE-PROTEIN PHOSPHATASE 2A 56 KDA REGULATORY SUBUNIT GAMMA ISOFORM
																								5SWF	A	0.307	3.052	271	9.59		0.613	3.616	277	11.6		0.475	2.84	267	SERINE/THREONINE-PROTEIN PHOSPHATASE 2A 56 KDA REGULATORY SUBUNIT GAMMA ISOFORM
																								5JJA	A	0.3018	3.0773	274	9.49		0.615	3.629	278	11.5		0.452	2.88	263	SERINE/THREONINE-PROTEIN PHOSPHATASE 2A 56 KDA REGULATORY SUBUNIT GAMMA ISOFORM
																								2JAK	A	0.3009	2.9858	267	10.11		0.608	3.779	278	11.5		0.436	3.13	263	SERINE/THREONINE-PROTEIN PHOSPHATASE 2A 56 KDA REGULATORY SUBUNIT GAMMA ISOFORM
																								5K6S	A	0.2999	3.0993	270	10.74		0.603	3.558	272	11.4		0.47	2.83	265	SERINE/THREONINE-PROTEIN PHOSPHATASE 2A 56 KDA REGULATORY SUBUNIT GAMMA ISOFORM
ECU01_1350	Protein-S-isoprenylcysteine O-methyltransferase	hypothetical protein		84.0723	0.603	5VG9	A	0.4187	1.9211	180	16.11		0.811	3.074	189	15.9		0.668	2.23	185	PROTEIN-S-ISOPRENYLCYSTEINE O-METHYLTRANSFERASE		0.448	5V7P	A	0.636	0.8185	194	14.43		0.972	1.122	196	14.8		0.949	0.94	196	PROTEIN-S-ISOPRENYLCYSTEINE O-METHYLTRANSFERASE
						5V7P	A	0.4032	2.0327	180	16.11		0.804	3.195	191	16.2		0.658	2.33	186	PROTEIN-S-ISOPRENYLCYSTEINE O-METHYLTRANSFERASE			5VG9	A	0.6163	1.0072	194	14.43		0.963	1.255	196	14.8		0.93	1.1	196	PROTEIN-S-ISOPRENYLCYSTEINE O-METHYLTRANSFERASE
						4A2N	B	0.3983	1.9152	146	19.86		0.669	3.168	160	20.6		0.559	2.54	157	ISOPRENYLCYSTEINE CARBOXYL METHYLTRANSFERASE			4A2N	B	0.3813	2.1009	147	20.41		0.648	3.704	163	19		0.544	2.31	149	ISOPRENYLCYSTEINE CARBOXYL METHYLTRANSFERASE
						7BW1	A	0.2788	2.8649	160	10		0.648	4.052	171	11.1		0.473	2.87	160	3-OXO-5-ALPHA-STEROID 4-DEHYDROGENASE 2			2MGY	A	0.2014	3.5716	127	7.87		0.489	4.883	149	9.4		0.42	3.43	154	TRANSLOCATOR PROTEIN
						7C83	A	0.2654	2.7103	154	14.94		0.634	3.518	164	15.2		0.472	2.94	157	3-OXO-5-ALPHA-STEROID 4-DEHYDROGENASE			2N02	A	0.1982	3.9522	134	7.46		0.472	4.628	142	7		0.397	3.58	151	TRANSLOCATOR PROTEIN
ECU01_1360	H/ACA ribonucleoprotein complex subunit GAR1	small nucleolar protein		69.7076	0.469	1PQF	A	0.1265	3.6378	85	7.06		0.272	4.106	82	4.9		0.333	3.39	77	ASPARTATE 1-DECARBOXYLASE		0.416	2VBS	A	0.1125	3.04	74	5.41		0.292	3.671	76	15.8		0.335	3.08	73	RIBOFLAVIN KINASE
						2VBV	B	0.1234	2.9879	78	11.54		0.301	3.702	80	15		0.338	3.21	76	RIBOFLAVIN KINASE			5A88	C	0.1107	2.4443	68	7.35		0.288	4.172	75	5.3		0.17	3.44	45	RIBOFLAVIN BIOSYNTHESIS PROTEIN RIBF
						2VBT	A	0.1205	2.8239	75	14.67		0.294	3.522	77	13		0.336	3.21	77	RIBOFLAVIN KINASE			2VBV	B	0.1095	2.9489	73	6.85		0.289	3.434	76	18.4		0.333	3.13	73	RIBOFLAVIN KINASE
						2VBV	A	0.12	2.8004	74	13.51		0.294	3.906	78	16.7		0.341	3.2	78	RIBOFLAVIN KINASE			5JBL	B	0.1061	2.7218	76	3.95		0.284	3.494	70	5.7		0.154	3.71	46	PROHEAD CORE PROTEIN PROTEASE
						2OYN	A	0.1181	3.2487	80	6.25		0.309	3.811	83	15.7		0.334	3.32	80	HYPOTHETICAL PROTEIN MJ0056			5A88	D	0.1053	2.7921	70	5.71		0.295	3.905	75	6.7		0.182	3.59	43	RIBOFLAVIN BIOSYNTHESIS PROTEIN RIBF
ECU01_1370	Cell division control protein 3	septin		78.7384	0.537	7M6J	D	0.4538	1.7724	249	30.12		0.63	2.747	264	30.3		0.712	2.07	258	SEPTIN-7		---	5IRR	A	0.593	0.7028	254	20.08		0.666	1.365	255	20		0.893	1.04	255	SEPTIN-LIKE PROTEIN
						6UPR	B	0.4424	1.6126	239	27.62		0.619	2.374	253	26.9		0.743	1.95	246	SEPTIN-8			5IRR	B	0.5816	0.7593	254	20.08		0.668	1.548	258	19.8		0.88	1.16	257	SEPTIN-LIKE PROTEIN
						7M6J	B	0.4338	1.9412	256	27.73		0.635	2.719	265	27.2		0.691	2.1	260	SEPTIN-6			6MQ9	D	0.4015	1.7114	227	30.84		0.582	2.804	247	30.4		0.68	2.13	239	SEPTIN-12
						7M6J	C	0.4322	1.8377	244	29.92		0.616	2.787	260	31.9		0.695	2.21	253	SEPTIN-7			6MQK	B	0.3965	1.8221	231	29.44		0.582	2.978	248	30.6		0.671	2.15	240	SEPTIN-12
						7M6J	E	0.425	1.9588	258	28.29		0.648	2.881	272	27.6		0.663	2.07	261	SEPTIN-6			6MQB	A	0.3945	1.6934	227	30.4		0.585	2.937	249	30.1		0.682	2.14	240	SEPTIN-12
ECU01_1375	ECU01_1375 protein	---		93.7913	0.483	4BWN	A	0.7626	1.4153	84	7.14		0.815	1.674	86	7		0.794	1.42	84	NF-KAPPA-B ESSENTIAL MODULATOR		0.357	4NSR	F	0.2871	3.5946	74	4.05		0.421	4.343	77	6.5		0.386	3.33	70	IMMUNITY PROTEIN
						3B5N	C	0.7022	0.788	68	4.41		0.729	0.795	68	4.4		0.925	0.79	68	PROTEIN TRANSPORT PROTEIN SEC9			4NSR	E	0.2857	3.6095	74	5.41		0.415	4.173	76	6.6		0.384	3.25	68	IMMUNITY PROTEIN
						3BAT	B	0.6952	1.103	75	12		0.776	1.433	77	11.7		0.84	1.11	75	MYOSIN HEAVY CHAIN, STRIATED MUSCLE/GENERAL CONTROL PROTEIN GCN4			4NSR	A	0.2827	3.6418	74	4.05		0.414	4.287	76	6.6		0.378	3.34	69	IMMUNITY PROTEIN
						3B5N	K	0.6889	0.8062	65	4.62		0.679	0.947	65	4.6		0.946	0.81	65	PROTEIN TRANSPORT PROTEIN SEC9			4NSR	B	0.2822	3.6131	74	5.41		0.407	4.333	76	5.3		0.366	3.4	69	IMMUNITY PROTEIN
						5KJ7	H	0.687	0.8228	65	7.69		0.678	0.98	65	7.7		0.965	0.82	65	SYNTAXIN-1A			4NSR	D	0.2781	3.5902	74	4.05		0.419	4.248	76	6.6		0.392	3.34	65	IMMUNITY PROTEIN
ECU01_1380	GP-PDE domain-containing protein	glycerophosphoryldiester phosphodiesterase		84.6562	0.725	1T8Q	D	0.2596	1.8281	224	25		0.467	3.191	231	25.1		0.54	2.27	231	GLYCEROPHOSPHORYL DIESTER PHOSPHODIESTERASE, PERIPLASMIC		0.429	1T8Q	B	0.2996	1.3493	226	26.11		0.501	2.447	236	25.8		0.593	1.65	229	GLYCEROPHOSPHORYL DIESTER PHOSPHODIESTERASE, PERIPLASMIC
						1T8Q	C	0.2585	1.7708	222	25.68		0.474	2.995	233	24.9		0.538	2.28	231	GLYCEROPHOSPHORYL DIESTER PHOSPHODIESTERASE, PERIPLASMIC			1T8Q	D	0.2987	1.3506	225	26.22		0.497	2.432	234	26.1		0.594	1.62	227	GLYCEROPHOSPHORYL DIESTER PHOSPHODIESTERASE, PERIPLASMIC
						2C1H	B	0.1487	2.5923	189	12.17		0.382	3.966	206	12.1		0.364	3.06	199	DELTA-AMINOLEVULINIC ACID DEHYDRATASE			1T8Q	A	0.2981	1.3818	226	26.11		0.499	2.449	235	26		0.586	1.64	228	GLYCEROPHOSPHORYL DIESTER PHOSPHODIESTERASE, PERIPLASMIC
						1W1Z	B	0.1468	2.7282	192	11.98		0.383	4.029	208	11.5		0.364	2.93	196	DELTA-AMINOLEVULINIC ACID DEHYDRATASE			1AW5	A	0.1407	2.8215	193	8.29		0.355	3.921	193	10.9		0.371	2.84	188	5-AMINOLEVULINATE DEHYDRATASE
						2C1H	A	0.146	2.7443	192	12.5		0.38	3.688	201	11.4		0.364	2.9	195	DELTA-AMINOLEVULINIC ACID DEHYDRATASE			1W5Q	A	0.1405	2.9115	194	10.31		0.379	3.949	202	7.9		0.338	3.13	196	DELTA-AMINOLEVULINIC ACID DEHYDRATASE
ECU01_1390	Chitin synthase 1	chitin synthase I		83.1508	0.639	6WLB	B	0.1103	2.7441	345	12.75		0.402	4.165	379	12.9		0.306	3.02	350	CELLULOSE SYNTHASE		---	4P02	A	0.246	1.2262	413	13.32		0.507	1.76	426	13.6		0.502	1.44	422	CELLULOSE SYNTHASE SUBUNIT A
						6WLB	C	0.1103	2.7446	345	12.75		0.398	3.996	372	12.9		0.305	3.01	351	CELLULOSE SYNTHASE			4P00	A	0.2448	1.2265	412	13.35		0.506	1.816	426	13.8		0.507	1.47	421	CELLULOSE SYNTHASE A SUBUNIT
						6WLB	A	0.1102	2.7473	345	12.46		0.398	4.044	373	12.9		0.306	3.01	350	CELLULOSE SYNTHASE			5EJZ	A	0.2442	1.2583	413	13.32		0.506	1.818	426	13.8		0.504	1.46	419	PUTATIVE CELLULOSE SYNTHASE
						5EIY	A	0.1049	2.5756	329	16.11		0.387	3.963	361	16.6		0.3	2.77	334	PUTATIVE CELLULOSE SYNTHASE			5EJ1	A	0.2441	1.2802	412	13.35		0.505	1.861	426	13.6		0.502	1.48	420	PUTATIVE CELLULOSE SYNTHASE
						5EJ1	A	0.1042	2.6624	331	15.71		0.383	3.893	357	17.4					PUTATIVE CELLULOSE SYNTHASE			5EIY	A	0.2417	1.3408	415	13.25		0.506	1.812	426	13.8		0.496	1.55	422	PUTATIVE CELLULOSE SYNTHASE
ECU01_1400	Uncharacterized protein ECU01_0210/ECU01_1400	hypothetical protein		92.4786	0.664	5ZB5	B	0.3316	2.4616	137	17.52		0.627	3.88	152	17.8		0.522	2.89	143	NAP FAMILY HISTONE CHAPERONE VPS75		---	5X7V	D	0.5271	2.0796	155	22.58		0.741	2.574	158	22.8		0.648	2.07	153	NUCLEOSOME ASSEMBLY PROTEIN
						5ZB5	A	0.329	2.3736	137	16.06		0.644	3.965	155	18.7		0.525	2.72	143	NAP FAMILY HISTONE CHAPERONE VPS75			2e+50	B	0.4829	1.7452	139	16.55		0.696	2.944	153	19		0.704	1.76	136	PROTEIN SET
						5YPS	E	0.3279	2.2909	137	16.06		0.638	3.978	154	16.9		0.527	2.71	142	VACUOLAR PROTEIN SORTING-ASSOCIATED PROTEIN 75			2e+50	A	0.4829	1.128	134	17.16		0.732	2.648	153	17.6		0.686	1.64	139	PROTEIN SET
						5YPS	F	0.3276	2.2631	136	15.44		0.636	4.076	155	17.4		0.538	2.73	142	VACUOLAR PROTEIN SORTING-ASSOCIATED PROTEIN 75			2e+50	P	0.478	1.2701	137	16.79		0.733	2.604	152	17.8		0.696	1.6	140	PROTEIN SET
						5YPS	B	0.3258	2.25	135	16.3		0.627	3.898	151	17.9		0.513	2.77	141	VACUOLAR PROTEIN SORTING-ASSOCIATED PROTEIN 75			2e+50	Q	0.4689	2.2327	144	16.67		0.669	3.232	152	17.8		0.701	1.75	130	PROTEIN SET
ECU01_1410	Probable ABC transporter ECU01_0200/ECU01_1410	ABC transporter		---	---	---	---	---	---	---	---		---	---	---	---		---	---	---	---		0.492	4AYX	A	0.3773	2.3694	457	20.13		0.741	3.883	509	21.2		0.543	2.53	462	ATP-BINDING CASSETTE SUB-FAMILY B MEMBER 10
																								3ZDQ	A	0.3758	2.3185	452	19.91		0.735	3.729	501	21.8		0.55	2.55	462	ATP-BINDING CASSETTE SUB-FAMILY B MEMBER 10, MITOCHONDRIAL
																								5U1D	A	0.3736	2.7187	477	18.45		0.754	3.683	521	18.2		0.512	2.94	484	ANTIGEN PEPTIDE TRANSPORTER 1
																								5MKK	B	0.3731	2.4568	463	21.81		0.73	3.385	489	21.3		0.512	2.65	471	MULTIDRUG RESISTANCE ABC TRANSPORTER ATP-BINDING AND PERMEASE PROTEIN
																								4Q4J	B	0.3699	2.4122	460	20.87		0.738	3.461	499	19.8		0.515	2.67	473	UNCHARACTERIZED ABC TRANSPORTER ATP-BINDING PROTEIN TM_0288
ECU01_1420	Serine hydroxymethyltransferase%2C cytosolic	serine hydroxymethyltransferase		95.369	0.688	6CD1	D	0.8494	0.8529	434	51.61		0.941	1.37	443	50.8		0.929	1.03	440	SERINE HYDROXYMETHYLTRANSFERASE		0.617	5X3V	A	0.9013	0.3817	433	49.19		0.94	0.875	436	48.4		0.967	0.66	437	SERINE HYDROXYMETHYLTRANSFERASE, MITOCHONDRIAL
						6CD1	A	0.8478	0.8537	437	51.49		0.951	1.454	449	49.9		0.913	1.01	444	SERINE HYDROXYMETHYLTRANSFERASE			5X3V	B	0.8832	0.5165	430	49.3		0.933	0.812	433	48.7		0.959	0.77	434	SERINE HYDROXYMETHYLTRANSFERASE, MITOCHONDRIAL
						6CD0	C	0.8477	0.8406	436	51.38		0.932	1.973	447	48.3		0.92	1.11	445	SERINE HYDROXYMETHYLTRANSFERASE			6QVL	A	0.8348	0.5877	425	48.71		0.927	1.026	432	48.1		0.928	1.06	436	SERINE HYDROXYMETHYLTRANSFERASE, MITOCHONDRIAL
						6CD0	A	0.8435	0.8947	437	50.8		0.946	1.507	448	50		0.916	1.08	442	SERINE HYDROXYMETHYLTRANSFERASE			6QVG	A	0.8332	0.5669	425	48.71		0.928	1.044	433	48.3		0.93	1.05	436	SERINE HYDROXYMETHYLTRANSFERASE, MITOCHONDRIAL
						5YG4	C	0.8428	0.908	433	44.34		0.938	1.366	442	43.7		0.925	1.06	439	SERINE HYDROXYMETHYLTRANSFERASE			4PVF	A	0.8294	0.6882	427	48.24		0.923	1.147	432	47.9		0.923	1.11	436	SERINE HYDROXYMETHYLTRANSFERASE, MITOCHONDRIAL
ECU01_1430	Thymidylate synthase 1/2	thymidylate synthase		96.3249	0.677	6OJU	A	0.9056	0.7066	283	60.07		0.952	0.821	284	59.9		0.965	0.82	284	THYMIDYLATE SYNTHASE,THYMIDYLATE SYNTHASE		---	5X67	A	0.9162	0.6997	285	60.35		0.957	0.735	285	60		0.969	0.7	285	THYMIDYLATE SYNTHASE
						6OJU	D	0.9056	0.7069	283	60.07		0.952	0.822	284	59.9		0.968	0.82	284	THYMIDYLATE SYNTHASE,THYMIDYLATE SYNTHASE			6OJU	D	0.91	0.7212	284	59.86		0.952	0.756	284	59.9		0.968	0.72	284	THYMIDYLATE SYNTHASE,THYMIDYLATE SYNTHASE
						6F6Z	B	0.9041	0.7414	285	61.05		0.957	0.874	286	60.8		0.968	0.85	286	THYMIDYLATE SYNTHASE			5FCT	B	0.9095	0.7477	286	61.19		0.965	0.894	289	60.6		0.964	0.75	286	THYMIDYLATE SYNTHASE
						6OJV	C	0.9038	0.72	283	60.07		0.952	0.822	284	59.9		0.966	0.82	284	THYMIDYLATE SYNTHASE,THYMIDYLATE SYNTHASE			6OJU	A	0.909	0.7284	284	59.86		0.952	0.764	284	59.9		0.965	0.73	284	THYMIDYLATE SYNTHASE,THYMIDYLATE SYNTHASE
						6F6Z	A	0.9027	0.7512	285	61.05		0.958	0.859	286	61.2		0.97	0.86	286	THYMIDYLATE SYNTHASE			5FCT	A	0.9079	0.7592	286	61.19		0.961	0.934	288	60.4		0.962	0.76	286	THYMIDYLATE SYNTHASE
ECU01_1450	Dihydrofolate reductase	dihydrofolate reductase		94.6372	0.69	1DIU	A	0.5783	1.2982	151	25.17		0.705	2.144	159	23.9		0.693	2.13	176	DIHYDROFOLATE REDUCTASE		0.474	3VCO	A	0.7864	0.4865	174	37.36		0.84	0.584	174	37.9		0.939	0.49	174	DIHYDROFOLATE REDUCTASE
						1DIS	A	0.5771	1.3066	151	25.17		0.703	1.98	159	23.9					DIHYDROFOLATE REDUCTASE			1KMS	A	0.5828	1.555	167	29.94		0.763	2.29	177	30.5		0.754	1.77	171	DIHYDROFOLATE REDUCTASE
						3DFR	A	0.576	1.2891	151	24.5		0.694	2.152	159	22.6		0.827	1.73	158	DIHYDROFOLATE REDUCTASE			1KMV	A	0.5647	1.6491	167	29.94		0.753	2.26	175	28.6		0.739	1.82	170	DIHYDROFOLATE REDUCTASE
						4GH8	A	0.5753	1.3995	153	32.68		0.7	2.009	159	32.7					DIHYDROFOLATE REDUCTASE			4DDR	A	0.5641	1.6764	168	29.76		0.752	2.348	176	30.7		0.733	1.89	172	DIHYDROFOLATE REDUCTASE
						1KMS	A	0.5731	1.3383	161	33.54		0.771	2.709	180	30		0.833	1.64	157	DIHYDROFOLATE REDUCTASE			5HVE	A	0.5632	1.5966	166	30.12		0.754	2.357	176	30.7		0.734	1.86	171	DIHYDROFOLATE REDUCTASE
ECU01_1470	Probable M1 family aminopeptidase 1	glutamyl aminopeptidase		92.3604	0.707	4KX7	A	0.6876	1.4711	803	28.77		0.918	1.875	818	28.2		0.773	1.57	811	GLUTAMYL AMINOPEPTIDASE		0.542	3SE6	A	0.8807	0.4808	824	28.03		0.951	0.987	828	28.3		0.943	0.6	828	ENDOPLASMIC RETICULUM AMINOPEPTIDASE 2
						4KXA	A	0.687	1.4699	803	28.77		0.918	1.874	818	28.4					GLUTAMYL AMINOPEPTIDASE			3SE6	B	0.8767	0.4717	817	28.15		0.945	0.824	821	28.3					ENDOPLASMIC RETICULUM AMINOPEPTIDASE 2
						4KXB	A	0.6865	1.477	803	28.77		0.921	1.813	820	28.3		0.774	1.57	811	GLUTAMYL AMINOPEPTIDASE			4e+36	A	0.876	0.5073	823	27.83		0.951	0.996	828	28.1		0.941	0.6	822	ENDOPLASMIC RETICULUM AMINOPEPTIDASE 2
						4KX9	A	0.6864	1.4731	803	28.77		0.917	1.899	818	28.4					GLUTAMYL AMINOPEPTIDASE			4e+36	B	0.8739	0.5241	818	28		0.945	0.835	821	28.1					ENDOPLASMIC RETICULUM AMINOPEPTIDASE 2
						4KXC	A	0.6848	1.4728	802	28.8		0.921	1.816	820	28.3		0.771	1.58	811	GLUTAMYL AMINOPEPTIDASE			4JBS	A	0.8731	0.5669	824	27.79		0.95	1.043	828	28.1		0.941	0.62	828	ENDOPLASMIC RETICULUM AMINOPEPTIDASE 2
ECU01_1480	UPF0329 protein ECU01_0130/ECU01_1480/ECU08_0060	hypothetical protein		80.2752	0.643	---	---	---	---	---	---		---	---	---	---		---	---	---	---		0.377	5MFF	D	0.3099	2.6913	239	9.21		0.546	3.435	248	8.1		0.523	2.76	238	YIIIM5AII
																								5MFF	B	0.308	2.6743	238	8.4		0.542	3.51	246	8.9		0.512	2.75	239	YIIIM5AII
																								5MFF	A	0.307	2.6837	238	8.4		0.543	3.586	249	8		0.504	2.79	240	YIIIM5AII
																								4PLQ	A	0.2958	2.7274	237	7.17		0.543	3.501	247	7.3		0.497	2.8	236	ARM00011
																								5AEI	B	0.2943	2.7902	238	7.56		0.548	3.613	252	8.3		0.488	2.71	234	DESIGNED ARMADILLO REPEAT PROTEIN YIIIM5AII
ECU01_1490	UPF0329 protein ECU01_0120/ECU01_1490/ECU08_0050	hypothetical protein		80.5737	0.652	4KF5	A	0.1355	3.6821	113	7.08		0.347	5.223	115	4.3		0.286	3.62	111	FLUORESCENT PROTEIN GFP1-9		0.265	3TCV	A	0.1685	1.2275	93	8.6		0.449	2.082	97	8.2		0.432	1.71	97	GCN5-RELATED N-ACETYLTRANSFERASE
						4QDA	D	0.1345	3.0508	87	5.75		0.312	4.255	92	4.3		0.371	3.2	86	THIOESTERASE PA1618			3TCV	B	0.1679	1.2035	93	8.6		0.451	2.142	98	8.2		0.431	1.63	97	GCN5-RELATED N-ACETYLTRANSFERASE
						4QDA	A	0.1344	2.8433	84	4.76		0.314	4.213	92	5.4		0.369	3.2	88	THIOESTERASE PA1618			3R96	B	0.1594	2.1411	91	9.89		0.393	3.369	99	9.1		0.377	2.3	93	MCCE PROTEIN
						1YOC	B	0.1333	2.7695	85	4.71		0.201	4.11	61	3.3		0.221	3.89	67	HYPOTHETICAL PROTEIN PA1835			3R9G	B	0.1587	2.1366	91	9.89		0.397	3.27	99	9.1		0.377	2.29	93	MCCE PROTEIN
						4QDB	B	0.1303	3.2157	88	5.68		0.21	3.246	53	3.8		0.363	3.22	87	THIOESTERASE PA1618			1S7L	A	0.1571	2.0433	90	8.89		0.398	3.265	98	8.2		0.363	2.29	93	ACETYL TRANSFERASE
ECU01_1500	UPF0329 protein ECU01_0110/ECU01_1500/ECU08_0040	glypican-4		72.6345	0.615	---	---	---	---	---	---		---	---	---	---		---	---	---	---		0.334	1CII	A	0.2008	3.09	384	6.77		0.565	3.154	377	8.5		0.346	2.93	367	COLICIN IA
ECU01_1510	UPF0329 protein ECU01_0100/ECU01_1510/ECU08_0030	hypothetical protein		73.7513	0.61	---	---	---	---	---	---		---	---	---	---		---	---	---	---		0.319	1CII	A	0.1876	3.0017	374	6.15		0.559	3.803	403	6.5		0.348	3.08	372	COLICIN IA
ECU01_1520	UPF0328 protein ECU01_0090/ECU01_1520/ECU02_1550/ECU08_0020	hypothetical protein		73.901	0.571	1R0D	I	0.1516	3.3033	134	4.48		0.33	4.123	131	4.6		0.385	3.2	124	HUNTINGTIN INTERACTING PROTEIN 12		0.381	6G2J	N	0.2888	1.7248	191	9.42		0.628	2.171	191	9.4		0.527	2.06	198	NADH-UBIQUINONE OXIDOREDUCTASE CHAIN 2
						2XRA	A	0.1516	3.6448	145	7.59		0.362	4.238	148	7.4		0.339	3.41	135	TRANSMEMBRANE PROTEIN GP41			5XTD	i	0.2862	1.7258	191	10.47		0.624	2.212	189	10.6		0.536	2.17	199	NADH-UBIQUINONE OXIDOREDUCTASE CHAIN 2
						3MAC	A	0.1512	3.7638	144	8.33		0.351	4.69	153	8.5		0.363	3.39	133	TRANSMEMBRANE GLYCOPROTEIN			5XTC	i	0.2862	1.7258	191	10.47		0.624	2.212	189	10.6		0.536	2.17	199	NADH-UBIQUINONE OXIDOREDUCTASE CHAIN 2
						4CBE	A	0.1502	3.3276	139	4.32		0.365	3.82	136	6.6		0.358	3.32	136	COMPLEMENT REGULATOR-ACQUIRING SURFACE PROTEIN 2 (CRASP-2)			6G72	N	0.284	1.8523	193	9.33		0.622	2.117	189	9.5		0.514	2.03	197	NADH-UBIQUINONE OXIDOREDUCTASE CHAIN 2
						1R0D	A	0.1491	3.3987	135	3.7		0.331	4.107	131	4.6		0.39	3.2	125	HUNTINGTIN INTERACTING PROTEIN 12			4UQ8	N	0.282	1.881	188	0		0.611	2.446	189	0		0.495	2.13	194	NADH UBIQUINONE OXIDOREDUCTASE CHAIN 2
ECU01_1530	UPF0329 protein ECU01_0080/ECU01_1530/ECU02_1560/ECU04_0090/ECU08_0010/ECU08_2090	hypothetical protein		83.3785	0.652	---	---	---	---	---	---		---	---	---	---		---	---	---	---		0.419	4U3J	C	0.2908	2.6433	203	5.42		0.509	3.588	214	6.1		0.517	2.81	206	PROTEIN STU2
																								2QK1	A	0.2846	2.7516	207	3.86		0.493	3.773	212	6.6		0.511	2.85	204	PROTEIN STU2
																								6MQ7	B	0.2815	2.7629	205	9.76		0.506	3.382	212	8		0.507	2.94	209	CLIP-ASSOCIATING PROTEIN 1
																								3WOY	A	0.2677	2.9775	208	8.65		0.499	3.67	214	7.9		0.504	2.91	207	CLIP-ASSOCIATING PROTEIN 2
																								4K92	B	0.2666	3.0268	208	8.65		0.481	3.686	211	8.1		0.493	2.99	201	CLIP-ASSOCIATING PROTEIN 1
ECU01_1540	UPF0328 protein ECU01_0070/ECU01_1540/ECU02_1570/ECU04_0080/ECU08_2100	hypothetical protein		82.5629	0.62	4BG0	A	0.1674	2.9978	132	6.06		0.386	3.972	136	6.6		0.352	3.32	128	COMPLEMENT REGULATOR-ACQUIRING SURFACE PROTEIN 2 (CRASP-2 (CRASP-2)		0.404	6G2J	N	0.2565	1.855	176	10.8		0.632	2.76	184	10.9		0.515	2.25	183	NADH-UBIQUINONE OXIDOREDUCTASE CHAIN 2
						4CBE	A	0.1631	3.018	132	6.06		0.388	3.898	136	7.4		0.347	3.33	128	COMPLEMENT REGULATOR-ACQUIRING SURFACE PROTEIN 2 (CRASP-2)			5LUF	N	0.2521	1.8993	171	0		0.605	2.549	175	0		0.5	2.38	180	COMPLEX I
						6ATG	C	0.1596	3.0554	132	6.06		0.379	3.714	129	8.5		0.345	3.21	125	COMPLEMENT REGULATOR-ACQUIRING SURFACE PROTEIN 2 (CRASP-2)			4UQ8	N	0.2521	1.8993	171	0		0.605	2.549	175	0		0.5	2.38	180	NADH UBIQUINONE OXIDOREDUCTASE CHAIN 2
						6ATG	B	0.1557	3.206	134	5.97		0.384	4.368	141	4.3		0.335	3.18	125	COMPLEMENT REGULATOR-ACQUIRING SURFACE PROTEIN 2 (CRASP-2)			5LNK	N	0.2521	1.9213	177	9.04		0.629	3.05	186	9.1		0.508	2.18	182	MITOCHONDRIAL COMPLEX I, ND2 SUBUNIT
						1R0D	F	0.1502	2.8793	118	5.93		0.342	3.783	120	5.8		0.368	3.12	115	HUNTINGTIN INTERACTING PROTEIN 12			6G72	N	0.2518	1.8785	175	10.86		0.629	2.684	183	10.9		0.51	2.32	182	NADH-UBIQUINONE OXIDOREDUCTASE CHAIN 2
ECU01_1550	Uncharacterized protein ECU01_0060/ECU01_1550/ECU02_1580/ECU04_0070/ ECU08_2110	hypothetical protein		40.1068	0.4	1NY9	A	0.2028	3.2786	65	3.08		0.201	2.39	26	0		0.473	3.83	93	TRANSCRIPTIONAL ACTIVATOR TIPA-S		0.323	3ZIG	B	0.203	2.718	56	7.14		0.269	4.11	49	10.2		0.401	2.74	55	SEPF-LIKE PROTEIN
						3LVK	B	0.1981	2.9845	55	3.64		0.263	4.07	50	4		0.385	3.18	53	SULFURTRANSFERASE TUSA			4ADZ	B	0.202	3.2337	63	4.76		0.286	3.358	43	4.7		0.383	3.13	60	CSOR
						3LVJ	C	0.1963	3.1858	57	3.51		0.268	4.053	50	4		0.377	3.21	54	SULFURTRANSFERASE TUSA			2MME	b	0.1992	2.8108	56	7.14		0.296	3.281	43	11.6		0.416	3.29	77	MXIH
						6NXK	D	0.1934	3.0258	54	7.41		0.231	3.314	33	6.1		0.405	3.06	54	ANAPHASE-PROMOTING COMPLEX SUBUNIT 2			2MME	G	0.1992	2.8108	56	7.14		0.269	2.733	35	11.4		0.406	3.07	75	MXIH
						6NXK	C	0.1931	3.2746	57	10.53		0.231	3.341	33	6.1		0.408	3.22	56	ANAPHASE-PROMOTING COMPLEX SUBUNIT 2			2MME	Y	0.1992	2.8108	56	7.14		0.295	3.288	43	11.6		0.418	3.3	77	MXIH
ECU01_1560	UPF0328 protein ECU01_0050/ECU01_1560	hypothetical protein		52.5147	0.324	---	---	---	---	---	---		---	---	---	---		---	---	---	---		0.274	---	---	---	---	---	---		---	---	---	---		---	---	---	---
ECU01_1570	Uncharacterized protein ECU01_0040	hypothetical protein		42.7967	0.376	---	---	---	---	---	---		---	---	---	---		---	---	---	---		---	---	---	---	---	---	---		---	---	---	---		---	---	---	---
ECU01_1580	Uncharacterized protein ECU01_0030	hypothetical protein		39.1053	0.453	6E1F	D	0.1973	3.6347	73	4.11		0.262	4.512	65	0		0.393	3.04	64	LYSINE-SPECIFIC HISTONE DEMETHYLASE 1A		0.292	4G6V	D	0.3315	0.7882	67	14.93		0.527	1.917	71	14.1		0.629	1.36	69	CDII
						6L9J	H	0.1923	3.2819	71	8.45		0.27	3.607	55	9.1		0.399	3.14	68	SWI/SNF COMPLEX SUBUNIT SWI3			4G6V	B	0.3314	0.789	67	14.93		0.527	1.917	71	14.1		0.629	1.36	69	CDII
						6L9J	E	0.1913	3.2373	71	7.04		0.281	3.883	58	10.3		0.396	3.34	71	SWI/SNF COMPLEX SUBUNIT SWI3			4G6V	F	0.3265	0.9796	67	14.93		0.514	2.274	72	13.9		0.614	1.44	69	CDII
						6L9J	B	0.191	3.2261	69	7.25		0.264	3.908	55	10.9		0.404	3.15	67	SWI/SNF COMPLEX SUBUNIT SWI3			4G6V	H	0.3265	0.9797	67	14.93		0.514	2.273	72	13.9		0.614	1.44	69	CDII
						6L9J	K	0.1906	3.2324	69	7.25		0.264	3.921	55	10.9		0.407	3.16	67	SWI/SNF COMPLEX SUBUNIT SWI3			2AYG	A	0.1686	2.6848	57	0		0.311	3.349	58	1.7		0.408	2.57	55	REGULATORY PROTEIN E2
ECU01_1590	hypothetical protein	hypothetical protein		52.5342	0.383	6TZA	L	0.1102	2.8749	94	4.26		0.314	3.924	100	7		0.308	2.91	90	IST1 HOMOLOG		0.368	5XNM	4	0.1184	3.5115	113	7.08		0.296	4.866	110	4.5		0.212	3.44	71	LIGHT HARVESTING CHLOROPHYLL A/B-BINDING PROTEIN LHCB6, CP24
						6TZA	F	0.1102	2.8749	94	4.26		0.314	3.924	100	7		0.308	2.91	90	IST1 HOMOLOG			5XNL	8	0.1181	3.5713	114	7.89		0.295	4.83	109	4.6		0.213	3.47	71	LIGHT HARVESTING CHLOROPHYLL A/B-BINDING PROTEIN LHCB6, CP24
						6TZA	C	0.1102	2.8749	94	4.26		0.314	3.924	100	7		0.308	2.91	90	IST1 HOMOLOG			5XNL	4	0.1181	3.5713	114	7.89		0.295	4.83	109	4.6		0.213	3.47	71	LIGHT HARVESTING CHLOROPHYLL A/B-BINDING PROTEIN LHCB6, CP24
						6TZA	E	0.1102	2.8749	94	4.26		0.314	3.924	100	7		0.308	2.91	90	IST1 HOMOLOG			5XNN	4	0.1181	3.5714	114	7.89		0.295	4.83	109	4.6		0.213	3.47	71	LIGHT HARVESTING CHLOROPHYLL A/B-BINDING PROTEIN LHCB6, CP24
						6TZA	J	0.1102	2.875	94	4.26		0.314	3.924	100	7		0.308	2.91	90	IST1 HOMOLOG			5ZGB	3	0.1127	4.0632	112	7.14		0.255	4.906	100	10		0.225	3.62	72	LHCR3
ECU01_1600	Uncharacterized protein ECU01_0010/ECU01_1600/ECU04_0010	hypothetical protein		54.3632	0.326	3EMO	C	0.1801	2.9523	84	3.57		0.356	4.105	89	7.9		0.379	3.24	86	HIA (ADHESIN)		0.261	---	---	---	---	---	---		---	---	---	---		---	---	---	---
						3EMO	B	0.1755	3.0294	84	3.57		0.354	4.098	88	5.7		0.371	3.26	86	HIA (ADHESIN)
						3EMO	A	0.1535	3.4324	84	7.14		0.349	4.156	89	7.9		0.381	3.23	86	HIA (ADHESIN)
						5IW9	A	0.1477	3.0243	77	9.09		0.286	4.024	67	7.5		0.323	3.54	81	BASEPLATE WEDGE PROTEIN GP25
						3SOK	B	0.1473	3.4079	87	4.6		0.338	4.107	86	4.7		0.317	3.27	83	FIMBRIAL PROTEIN
ECU02_0010	Uncharacterized protein ECU02_0010/ECU04_1710	hypothetical protein		40.6942	0.347	---	---	---	---	---	---		---	---	---	---		---	---	---	---		0.336	1CID	A	0.1183	2.6135	90	11.11		0.331	3.197	95	10.5		0.28	3.23	86	T CELL SURFACE GLYCOPROTEIN CD4
																								4NYL	E	0.1139	3.0587	91	4.4		0.307	4.297	100	6		0.167	4	56	ADALIMUMAB HEAVY CHAIN
																								1MH5	B	0.1128	2.9096	91	6.59		0.319	3.977	98	6.1		0.298	3.59	94	IMMUNOGLOBULIN MS6-164
																								5XCQ	A	0.1114	2.7841	87	3.45		0.301	3.881	91	5.5		0.328	3.17	91	VH-SARAH(Y35C)CHIMERA
																								4HG4	P	0.1113	3.0814	90	6.67		0.287	4.116	90	7.8		0.16	4.09	54	FAB 2G1 HEAVY CHAIN
ECU02_0020	UPF0328 protein ECU02_0020/ECU04_1700	hypothetical protein		78.0094	0.623	4BG0	A	0.1747	3.227	142	6.34		0.394	4.034	145	4.8		0.368	3.47	142	COMPLEMENT REGULATOR-ACQUIRING SURFACE PROTEIN 2 (CRASP-2 (CRASP-2)		0.36	2V0X	A	0.1553	2.7689	121	8.26		0.313	3.919	115	8.7		0.346	2.74	116	LAMINA-ASSOCIATED POLYPEPTIDE 2 ISOFORMS ALPHA/ZETA
						4CBE	A	0.171	3.2332	142	6.34		0.39	4.127	145	4.8		0.365	3.48	143	COMPLEMENT REGULATOR-ACQUIRING SURFACE PROTEIN 2 (CRASP-2)			2V0X	B	0.1368	3.0998	123	4.07		0.332	3.882	123	7.3		0.329	3.03	120	LAMINA-ASSOCIATED POLYPEPTIDE 2 ISOFORMS ALPHA/ZETA
						6ATG	C	0.1685	3.078	138	5.07		0.401	3.729	143	5.6		0.314	3.12	123	COMPLEMENT REGULATOR-ACQUIRING SURFACE PROTEIN 2 (CRASP-2)			1I4D	B	0.1308	2.4132	102	4.9		0.302	3.343	103	10.7		0.35	2.45	99	ARFAPTIN 2
						1R0D	A	0.1642	2.7154	123	4.88		0.346	4.037	126	2.4		0.415	2.99	123	HUNTINGTIN INTERACTING PROTEIN 12			5ODW	C	0.1288	3.2325	119	6.72		0.326	4.192	120	6.7		0.34	3.41	118	PYOCIN-S2
						1R0D	H	0.163	3.0403	128	4.69		0.346	3.826	124	2.4		0.407	2.77	120	HUNTINGTIN INTERACTING PROTEIN 12			1N81	A	0.1283	3.2308	116	10.34		0.321	4.21	125	9.6		0.333	3.36	116	PLASMODIUM FALCIPARUM GAMETE ANTIGEN 27/25
ECU02_0030	hypothetical protein	hypothetical protein		79.9649	0.637	4PHQ	B	0.1263	3.2436	167	5.99		0.325	4.223	165	6.7		0.328	3.1	160	HEMOLYSIN E, CHROMOSOMAL		0.374	1HCI	A	0.2327	3.8535	327	5.5		0.707	4.599	349	4.6		0.423	3.4	294	ALPHA-ACTININ 2
						4PHO	B	0.1241	3.1236	164	6.1		0.327	4.24	162	4.9		0.325	2.9	152	HEMOLYSIN E, CHROMOSOMAL			1HCI	B	0.2327	3.8537	327	5.5		0.707	4.599	349	4.6		0.423	3.4	294	ALPHA-ACTININ 2
						1QOY	A	0.1228	3.0797	167	7.78		0.349	4.172	174	6.3		0.316	3	160	HEMOLYSIN E			5J1I	B	0.1865	3.3843	231	6.49		0.521	4.796	256	6.6		0.347	3.26	221	PLECTIN
						4PHQ	A	0.1184	3.2734	166	10.24		0.316	4.721	159	6.9		0.295	3.1	150	HEMOLYSIN E, CHROMOSOMAL			5J1I	A	0.1769	3.4297	227	7.49		0.504	4.249	237	7.6		0.335	3.29	215	PLECTIN
						4PHO	C	0.115	3.2113	163	7.98		0.331	4.377	168	6		0.305	2.95	154	HEMOLYSIN E, CHROMOSOMAL			1U4Q	B	0.14	3.2935	189	5.82		0.415	4.646	205	6.3		0.328	3.4	176	SPECTRIN ALPHA CHAIN, BRAIN
ECU02_0040	hypothetical protein	hypothetical protein		58.1627	0.447	6CSV	B	0.4175	1.7158	77	7.79		0.507	2.177	78	2.6		0.667	1.89	79	CENTROSOMAL PROTEIN OF 63 KDA,CENTROSOMAL PROTEIN OF 152 KDA		---	5LNK	K	0.3476	2.0987	74	8.11		0.46	2.942	79	10.1		0.651	2.39	75	MITOCHONDRIAL COMPLEX I, ND4L SUBUNIT
						6CSV	C	0.4091	1.8343	78	7.69		0.515	2.218	80	7.5		0.656	1.92	79	CENTROSOMAL PROTEIN OF 63 KDA,CENTROSOMAL PROTEIN OF 152 KDA			6RFR	L	0.3212	1.8819	70	11.43		0.453	2.994	79	8.9		0.59	2.56	76	SUBUNIT NULM OF NADH:UBIQUINONE OXIDOREDUCTASE (COMPLEX I)
						6O35	D	0.3827	1.747	79	8.86		0.528	1.979	80	10		0.588	1.9	80	DE NOVO DESIGNED WSHC8			6GCS	L	0.3185	2.4548	75	8		0.443	2.74	74	9.5		0.605	2.58	74	ND4L SUBUNIT (NULM)
						6O35	B	0.38	1.7374	79	8.86		0.531	1.943	80	8.8		0.578	1.89	80	DE NOVO DESIGNED WSHC8			6RFQ	L	0.3148	1.949	70	11.43		0.447	3.019	79	8.9		0.576	2.57	75	SUBUNIT NULM OF NADH:UBIQUINONE OXIDOREDUCTASE (COMPLEX I)
						6O35	A	0.3779	1.7219	79	8.86		0.535	2.03	81	8.6		0.582	1.99	81	DE NOVO DESIGNED WSHC8			6NBQ	E	0.3092	2.5243	81	9.88		0.472	3.491	86	9.3		0.5	2.67	82	NAD(P)H-QUINONE OXIDOREDUCTASE SUBUNIT 4L
ECU02_0050	UPF0329 protein ECU02_0050	hypothetical protein		73.8497	0.595	---	---	---	---	---	---		---	---	---	---		---	---	---	---		0.328	---	---	---	---	---	---		---	---	---	---		---	---	---	---
ECU02_0060	UPF0329 protein ECU02_0060	hypothetical protein		73.7031	0.626	---	---	---	---	---	---		---	---	---	---		---	---	---	---		0.311	1CII	A	0.1762	2.9266	353	8.78		0.549	4.186	395	8.1		0.339	3.03	353	COLICIN IA
ECU02_0070	UPF0328 protein ECU02_0070	hypothetical protein		73.8666	0.587	6YS8	B	0.1259	2.9264	130	8.46		0.327	3.854	138	9.4		0.373	3.08	134	GLDM		0.318	6G2J	N	0.2952	1.9511	213	14.08		0.626	2.599	220	15		0.498	2.17	218	NADH-UBIQUINONE OXIDOREDUCTASE CHAIN 2
						7OQZ	B	0.1139	3.6935	146	8.22		0.224	4	90	10		0.325	3.35	135	TRANSMEMBRANE PROTEIN 45A			5XTD	i	0.2927	2.0117	215	8.84		0.626	2.502	219	9.6		0.494	2.1	217	NADH-UBIQUINONE OXIDOREDUCTASE CHAIN 2
						7OQZ	A	0.1139	3.6935	146	8.22		0.224	4	90	10		0.325	3.35	135	TRANSMEMBRANE PROTEIN 45A			5XTC	i	0.2927	2.0117	215	8.84		0.626	2.502	219	9.6		0.494	2.1	217	NADH-UBIQUINONE OXIDOREDUCTASE CHAIN 2
						7OQZ	D	0.1139	3.6936	146	8.22		0.224	4	90	10		0.325	3.35	135	TRANSMEMBRANE PROTEIN 45A			5LNK	N	0.2924	1.9227	212	11.79		0.625	2.563	219	11.9		0.498	2.22	219	MITOCHONDRIAL COMPLEX I, ND2 SUBUNIT
						7OQZ	C	0.1139	3.6936	146	8.22		0.224	4	90	10		0.325	3.35	135	TRANSMEMBRANE PROTEIN 45A			6G72	N	0.2917	1.9895	213	14.08		0.623	2.597	219	15.1		0.486	2.17	217	NADH-UBIQUINONE OXIDOREDUCTASE CHAIN 2
ECU02_0080	UPF0329 protein ECU02_0080	hypothetical protein		71.4867	0.631	---	---	---	---	---	---		---	---	---	---		---	---	---	---		0.306	---	---	---	---	---	---		---	---	---	---		---	---	---	---
ECU02_0090	UPF0328 protein ECU02_0090	hypothetical protein		82.2343	0.63	2JSW	A	0.1771	2.6021	123	6.5		0.45	5.049	172	6.4		0.363	2.94	151	TALIN-1		---	4UQ8	N	0.3333	1.9929	201	0		0.693	2.729	209	0		0.547	2.22	206	NADH UBIQUINONE OXIDOREDUCTASE CHAIN 2
						6H53	B	0.1759	3.1048	134	6.72		0.368	3.811	130	6.9		0.382	3.11	131	CDP-DIACYLGLYCEROL--INOSITOL 3-PHOSPHATIDYLTRANSFERASE			5LUF	N	0.3333	1.9929	201	0		0.693	2.729	209	0		0.547	2.22	206	COMPLEX I
						6H53	A	0.1743	3.1487	134	5.97		0.363	4.391	134	6.7		0.386	3.08	130	CDP-DIACYLGLYCEROL--INOSITOL 3-PHOSPHATIDYLTRANSFERASE			1O5H	B	0.1737	2.8999	131	8.4		0.362	4.457	137	8		0.38	3.3	128	FORMIMINOTETRAHYDROFOLATE CYCLODEAMINASE
						6H59	B	0.165	3.2208	134	5.97		0.371	3.738	132	6.1		0.365	3.31	133	CDP-DIACYLGLYCEROL--INOSITOL 3-PHOSPHATIDYLTRANSFERASE			1O5H	A	0.1719	2.9003	131	8.4		0.363	4.462	137	8		0.376	3.35	129	FORMIMINOTETRAHYDROFOLATE CYCLODEAMINASE
						6H59	A	0.1638	3.1957	134	5.97		0.376	3.903	134	6		0.366	3.27	133	CDP-DIACYLGLYCEROL--INOSITOL 3-PHOSPHATIDYLTRANSFERASE			5XTD	s	0.1707	2.458	153	8.5		0.519	3.406	165	8.5		0.38	2.83	159	NADH-UBIQUINONE OXIDOREDUCTASE CHAIN 1
ECU02_0100	Heat shock protein ECU02_0100	similarity to HSP70-RELATED PROTEIN		84.967	0.676	7A4V	A	0.2729	1.7549	361	34.63		0.515	2.428	377	31.3		0.543	2.01	372	ENDOPLASMIC RETICULUM CHAPERONE BIP		0.479	3D2E	A	0.6917	1.0576	578	17.82		0.852	2.007	605	18		0.856	1.45	590	HEAT SHOCK PROTEIN HOMOLOG SSE1
						4J8F	A	0.2634	1.7405	364	32.69		0.523	2.493	383	31.1					HEAT SHOCK 70 KDA PROTEIN 1A/1B, HSC70-INTERACTING PROTEIN			3D2E	C	0.6822	1.0887	575	17.91		0.848	2.056	604	18.2		0.859	1.49	587	HEAT SHOCK PROTEIN HOMOLOG SSE1
						2V7Y	A	0.2627	1.5174	337	35.01		0.481	2.183	347	34		0.521	2.15	380	CHAPERONE PROTEIN DNAK			2QXL	B	0.6812	1.2179	582	17.18		0.852	1.938	604	17.9		0.85	1.41	593	HEAT SHOCK PROTEIN HOMOLOG SSE1
						5OBV	A	0.2623	1.4278	338	34.62		0.491	2.183	354	32.5					CHAPERONE PROTEIN DNAK			3D2F	A	0.6798	1.0743	574	17.94		0.856	2.031	609	18.1		0.849	1.5	597	HEAT SHOCK PROTEIN HOMOLOG SSE1
						5OBU	A	0.262	1.4465	338	34.32		0.49	2.242	354	32.2		0.551	1.72	343	CHAPERONE PROTEIN DNAK			3D2F	C	0.6758	0.9261	563	17.76		0.854	2.108	609	17.9		0.858	1.58	594	HEAT SHOCK PROTEIN HOMOLOG SSE1
ECU02_0110	hypothetical protein	hypothetical protein		85.5265	0.596	7NS4	i	0.1412	3.259	191	12.57		0.511	4.591	232	18.1		0.332	3.26	209	PROTEIN FYV10		---	3ZPJ	A	0.2933	1.6774	213	10.8		0.601	2.037	214	11.7		0.532	1.73	212	TON_1535
																								5O01	A	0.1263	3.7516	165	8.48		0.357	4.684	167	10.8					BKLC (BACTERIAL KINESIN-LIGHT CHAIN-LIKE)
																								5IC8	C	0.1201	3.1868	146	6.16		0.337	4.538	158	5.1		0.326	3.17	144	PUTATIVE UNCHARACTERIZED PROTEIN
																								5O01	B	0.1189	3.6319	157	7.01		0.356	4.743	167	10.8		0.306	3.35	143	BKLC (BACTERIAL KINESIN-LIGHT CHAIN-LIKE)
																								5CWQ	A	0.1152	3.3363	141	9.93		0.331	4.52	159	9.4		0.326	3.12	142	DESIGNED HELICAL REPEAT PROTEIN
ECU02_0120	hypothetical protein	hypothetical protein		73.97	0.606	5H3S	A	0.2212	3.5262	445	8.31		0.638	4.644	458	7.9		0.392	3.44	432	GEM-ASSOCIATED PROTEIN 5		0.416	2YMU	A	0.3348	2.6728	446	9.42		0.714	3.616	474	12.2		0.485	2.78	452	WD-40 REPEAT PROTEIN
						5GXI	A	0.2204	3.4536	443	8.13		0.646	5.341	496	8.3		0.397	3.5	440	GEM-ASSOCIATED PROTEIN 5			2YMU	B	0.3237	2.788	447	9.84		0.707	3.699	474	12.4		0.473	2.9	453	WD-40 REPEAT PROTEIN
						5H3T	A	0.2198	3.5183	442	8.6		0.652	5.171	493	7.7		0.397	3.51	436	GEM-ASSOCIATED PROTEIN 5			5H1L	A	0.2169	3.5304	450	10.22		0.649	4.577	469	9.6		0.407	3.51	443	GEM-ASSOCIATED PROTEIN 5
						5H3U	B	0.2196	3.5159	445	8.99		0.652	5.402	502	7.8		0.395	3.46	436	GEM-ASSOCIATED PROTEIN 5			1NR0	A	0.2125	3.4691	417	8.63		0.597	4.445	421	8.6		0.4	3.44	446	ACTIN INTERACTING PROTEIN 1
						5GXH	A	0.2195	3.4446	443	7.67		0.655	5.184	498	8.6		0.405	3.48	441	GEM-ASSOCIATED PROTEIN 5			5H1K	A	0.2064	3.2705	418	8.37		0.639	4.855	471	9.8		0.39	3.35	417	GEM-ASSOCIATED PROTEIN 5
ECU02_0130	hypothetical protein	hypothetical protein		65.8323	0.526	5NNV	A	0.1819	1.9816	134	8.21		0.4	2.313	134	10.4		0.407	2.1	135	CHROMOSOME PARTITION PROTEIN SMC,CHROMOSOME PARTITION PROTEIN SMC		0.427	5J1I	A	0.4145	2.3433	261	9.96		0.805	3.097	280	10.4		0.583	2.52	263	PLECTIN
						5NNV	C	0.1808	1.9941	135	8.15		0.409	2.346	137	10.9					CHROMOSOME PARTITION PROTEIN SMC,CHROMOSOME PARTITION PROTEIN SMC			5J1I	B	0.413	2.2184	255	9.41		0.796	2.923	275	10.5					PLECTIN
						5NNV	B	0.1784	1.9244	131	8.4		0.407	2.582	140	8.6		0.418	2.22	131	CHROMOSOME PARTITION PROTEIN SMC,CHROMOSOME PARTITION PROTEIN SMC			5J1G	B	0.2699	2.8092	185	9.19		0.58	2.249	192	9.4		0.574	2.44	260	PLECTIN
						4JEH	B	0.1644	2.5102	135	8.15		0.386	3.044	139	7.2					SYNTAXIN-1A			5J1G	A	0.2683	3.0633	192	7.81		0.573	2.313	190	8.9					PLECTIN
						2XHE	B	0.1629	2.729	139	2.16		0.393	3.258	144	6.9		0.422	2.15	134	SYNTAXIN1			1U4Q	B	0.2389	3.7688	240	10.42		0.61	4.572	253	11.5		0.633	1.92	187	SPECTRIN ALPHA CHAIN, BRAIN
ECU02_0140	Ran-specific GTPase-activating protein 1	RAN SPECIFIC GTPASE ACTIVATING PROTEIN		75.5763	0.56	1Q67	B	0.2414	1.8879	109	9.17		0.439	2.694	116	10.3		0.508	2.18	113	DECAPPING PROTEIN INVOLVED IN MRNA DEGRADATION- DCP1P		0.438	1Q67	B	0.2169	2.2321	109	8.26		0.416	2.803	112	10.7		0.466	2.31	110	DECAPPING PROTEIN INVOLVED IN MRNA DEGRADATION- DCP1P
						5LOP	B	0.2204	1.9503	109	10.09		0.437	2.907	115	11.3		0.464	2.09	110	KLLA0E01827P			5D27	A	0.2032	1.967	99	13.13		0.384	2.93	104	12.5		0.479	2.59	105	PHOSPHATIDYLINOSITOL 3,4,5-TRISPHOSPHATE-DEPENDENT RAC EXCHANGER 1 PROTEIN
						5LON	B	0.2181	1.9669	109	10.09		0.432	2.871	114	11.4		0.457	2.08	110	KLLA0E01827P			5LOP	B	0.2019	2.114	107	10.28		0.418	2.65	110	11.8		0.425	2.24	108	KLLA0E01827P
						6AM0	B	0.2176	1.8324	107	11.21		0.44	2.725	114	11.4		0.463	2.12	111	KLLA0E01827P			5LON	B	0.1974	2.1669	107	10.28		0.413	2.613	109	11.9		0.418	2.22	107	KLLA0E01827P
						6AM0	F	0.212	1.7997	106	10.38		0.44	2.722	114	11.4		0.456	2.03	109	KLLA0E01827P			2IFS	A	0.1958	1.9158	101	11.88		0.454	2.46	114	11.4		0.405	2.39	123	WISKOTT-ALDRICH SYNDROME PROTEIN INTERACTING PROTEIN AND NEURAL WISKOTT-ALDRICH SYNDROME PROTEIN CHIMERA
ECU02_0150	Spore wall protein ECU02_0150	hypothetical protein		82.2687	0.652	3GBO	A	0.2711	2.7841	149	10.74		0.528	3.952	161	13.7		0.446	3.01	151	ZINC METALLOPROTEINASE BMOOMPALFA-I		0.345	5EUH	B	0.4102	1.4433	135	8.89		0.57	2.453	146	11		0.68	1.92	143	PUTATIVE GGDEF DOMAIN MEMBRANE PROTEIN
						1HTD	B	0.2664	2.9165	151	9.27		0.517	3.945	158	10.1		0.444	3	149	ATROLYSIN C			5EUH	A	0.4095	1.4502	135	8.89		0.569	2.471	146	11		0.674	1.83	142	PUTATIVE GGDEF DOMAIN MEMBRANE PROTEIN
						1DTH	B	0.2663	2.8477	150	8.67		0.523	3.92	160	10.6		0.437	2.93	148	ATROLYSIN C			4WXW	A	0.408	1.5509	137	6.57		0.568	2.662	146	6.2		0.658	1.81	141	UNCHARACTERIZED PROTEIN
						4Q1L	A	0.2655	2.8168	149	8.05		0.537	4.247	167	10.8		0.443	3.08	150	SNAKE VENOM METALLOPROTEINASE LEUCUROLYSIN-A			6EIB	D	0.406	1.7162	136	4.41		0.556	2.688	147	4.8		0.678	2.2	144	SENSORY BOX/GGDEF FAMILY PROTEIN
						1BSW	A	0.2651	3.0554	153	9.15		0.507	3.776	153	12.4		0.47	2.83	147	PROTEIN (ACUTOLYSIN A)			6EIB	C	0.405	1.7533	137	4.38		0.558	2.64	148	4.7		0.682	2.26	145	SENSORY BOX/GGDEF FAMILY PROTEIN
ECU02_0160	hypothetical protein	hypothetical protein		62.9901	0.483	---	---	---	---	---	---		---	---	---	---		---	---	---	---		0.296	3K7N	A	0.1464	1.434	176	8.52		0.392	2.25	183	7.7		0.359	1.57	179	K-LIKE
																								2DW2	B	0.1428	1.3469	176	11.93		0.396	1.947	182	11.5		0.355	1.6	180	CATROCOLLASTATIN
																								2DW2	A	0.1427	1.3485	176	11.93		0.396	1.929	182	11.5		0.356	1.6	180	CATROCOLLASTATIN
																								3DSL	B	0.1425	1.3838	176	10.8		0.394	2.08	182	11		0.356	1.6	179	ZINC METALLOPROTEINASE-DISINTEGRIN BOTHROPASIN
																								3HDB	A	0.1409	1.3804	176	9.66		0.393	1.999	181	9.9		0.353	1.68	181	AAHIV
ECU02_0170	hypothetical protein	hypothetical protein		68.1665	0.383	6QP4	C	0.2698	1.3537	105	8.57		0.447	1.754	107	8.4		0.574	1.56	106	USPA1		0.278	4M34	C	0.2918	1.4572	111	9.01		0.468	1.66	113	8.8		0.59	1.62	113	PUTATIVE STARVATION-INDUCED DNA PROTECTING PROTEIN/FERRITIN AND DPS
						6OQW	Y	0.2688	1.5825	108	6.48		0.441	2.349	111	5.4		0.545	1.68	109	ATP SYNTHASE SUBUNIT B			4M34	B	0.2909	1.4448	111	9.01		0.471	1.587	113	9.7		0.586	1.75	114	PUTATIVE STARVATION-INDUCED DNA PROTECTING PROTEIN/FERRITIN AND DPS
						6WNR	Y	0.2655	1.6733	108	6.48		0.436	2.356	111	5.4		0.552	1.88	110	ATP SYNTHASE SUBUNIT B			2C2J	A	0.29	1.4027	113	7.96		0.479	1.48	113	7.1		0.6	1.58	114	DNA-BINDING STRESS RESPONSE PROTEIN
						6QP4	B	0.2539	1.585	105	8.57		0.426	2.297	106	7.5		0.537	1.73	106	USPA1			2C6R	A	0.2873	1.2965	111	8.11		0.48	1.567	114	7		0.594	1.61	114	DNA-BINDING STRESS RESPONSE PROTEIN, DPS FAMILY
						3O0Z	C	0.2532	1.5011	105	12.38		0.407	2.354	106	7.5		0.506	2.01	103	RHO-ASSOCIATED PROTEIN KINASE 1			4M34	D	0.2865	1.455	111	9.01		0.469	1.651	113	8.8		0.583	1.76	114	PUTATIVE STARVATION-INDUCED DNA PROTECTING PROTEIN/FERRITIN AND DPS
ECU02_0180	hypothetical protein	hypothetical protein		61.4534	0.382	---	---	---	---	---	---		---	---	---	---		---	---	---	---		0.299	---	---	---	---	---	---		---	---	---	---		---	---	---	---
ECU02_0190	hypothetical protein	hypothetical protein		57.3656	0.319	6QLD	K	0.1216	2.3021	51	3.92		0.243	2.505	36	0		0.34	2.82	51	INNER KINETOCHORE SUBUNIT MCM22		0.274	---	---	---	---	---	---		---	---	---	---		---	---	---	---
						7K02	F	0.1126	1.5522	43	9.3		0.264	1.81	38	10.5		0.355	2.4	47	BCL-2 HOMOLOGOUS ANTAGONIST/KILLER
						6QLE	K	0.111	2.3362	49	8.16		0.24	2.626	36	11.1		0.325	2.88	53	INNER KINETOCHORE SUBUNIT MCM22,INNER KINETOCHORE SUBUNIT MCM22,INNER KINETOCHORE SUBUNIT MCM22,INNER KINETOCHORE SUBUNIT MCM22
						7L7Q	K	0.1107	2.4996	55	5.45		0.249	1.821	35	0		0.305	2.88	57	INNER KINETOCHORE SUBUNIT MCM22
						7ABI	K	0.1095	3.3506	62	6.45		0.312	3.619	57	5.3		0.287	3.45	61	MICROFIBRILLAR-ASSOCIATED PROTEIN 1
ECU02_0200	LNS2 domain-containing protein	similarity to yeast gene INVOLVED IN PLASMID MAINTENACE		71.9334	0.611	---	---	---	---	---	---		---	---	---	---		---	---	---	---		0.237	---	---	---	---	---	---		---	---	---	---		---	---	---	---
ECU02_0210	hypothetical protein	hypothetical protein		83.124	0.458	5LSK	B	0.3794	2.7708	154	11.04		0.601	3.838	162	10.5		0.556	2.68	150	POLYAMINE-MODULATED FACTOR 1		0.416	6R2G	A	0.3295	2.2129	122	9.84		0.507	3.207	129	8.5		0.56	2.29	123	SINGLE-CHAIN PROTEIN MIMETICS OF THE N-TERMINAL HEPTAD- REPEAT REGION OF GP41
						5TO5	A	0.2006	1.3055	81	6.17		0.385	1.334	81	7.4		0.491	1.45	82	NUCLEOPROTEIN TPR			4R61	A	0.329	2.1717	117	6.84		0.489	2.999	123	5.7		0.579	2.43	120	GP41-BASED CONSTRUCT COVNHR3-ABC
						5TVB	A	0.2002	1.2413	80	5		0.368	1.541	79	7.6		0.462	2.1	80	NUCLEOPROTEIN TPR			4XNG	C	0.2852	2.3345	111	15.32		0.447	2.944	117	12.8		0.544	2.62	115	UNCHARACTERIZED PROTEIN MG218.1
						5LSJ	E	0.2001	3.5355	127	8.66		0.465	4.432	146	10.3		0.426	2.69	103	POLYAMINE-MODULATED FACTOR 1			4XNG	D	0.275	2.479	114	14.91		0.459	2.986	119	12.6		0.514	2.71	117	UNCHARACTERIZED PROTEIN MG218.1
						5TO7	C	0.1999	1.3205	81	11.11		0.381	1.499	81	11.1		0.502	1.56	82	NUCLEOPROTEIN TPR			4XNG	B	0.2737	2.2571	107	9.35		0.447	2.931	117	12		0.531	2.66	115	UNCHARACTERIZED PROTEIN MG218.1
ECU02_0215	ECU02_0215 protein	---		88.5245	0.658	2Z5E	B	0.366	1.9474	76	18.42		0.659	3.343	84	11.9		0.632	2.48	80	PROTEASOME ASSEMBLING CHAPERONE 3		---	6IY0	B	0.1958	2.1405	44	11.36		0.301	4.225	52	15.4		0.341	2.9	34	SAV0927
						2Z5E	A	0.3537	1.8845	74	17.57		0.649	2.623	78	17.9		0.651	2.49	78	PROTEASOME ASSEMBLING CHAPERONE 3			3PF4	B	0.1859	2.4299	43	4.65		0.301	3.884	47	6.4		0.428	2.83	45	COLD SHOCK PROTEIN CSPB
						6JPT	A	0.3533	1.8249	73	17.81		0.654	3.23	82	14.6		0.629	2.35	77	PROTEASOME ASSEMBLY CHAPERONE 3			2I5M	X	0.1846	2.4509	43	6.98		0.29	3.745	40	7.5		0.424	3.21	44	COLD SHOCK PROTEIN CSPB
						2Z5C	E	0.317	2.3287	70	10		0.573	3.766	77	13		0.538	2.55	72	UNCHARACTERIZED PROTEIN YLR021W			3PF4	A	0.1825	2.6257	44	4.55		0.298	3.388	40	10		0.398	3.04	45	COLD SHOCK PROTEIN CSPB
						2Z5C	B	0.3169	2.3298	70	10		0.573	3.765	77	13		0.541	2.55	72	UNCHARACTERIZED PROTEIN YLR021W			3PF5	B	0.1822	2.4456	43	4.65		0.307	2.968	48	6.2		0.41	3.18	44	COLD SHOCK PROTEIN CSPB
ECU02_0220	hypothetical protein	hypothetical protein		76.6088	0.59	2RLD	D	0.4528	1.9319	97	3.09		0.57	2.722	101	4		0.657	2.04	97	UNCHARACTERIZED PROTEIN		0.346	4HEA	S	0.3842	1.3229	77	12.99		0.504	2.105	80	11.2		0.684	1.46	78	NADH-QUINONE OXIDOREDUCTASE SUBUNIT 11
						2RLD	E	0.4397	2.0935	98	4.08		0.547	2.932	100	7		0.633	1.97	95	UNCHARACTERIZED PROTEIN			6NBQ	E	0.3658	1.5695	80	10		0.507	1.723	80	10		0.641	1.7	81	NAD(P)H-QUINONE OXIDOREDUCTASE SUBUNIT 4L
						2GSC	C	0.4368	2.1213	99	7.07		0.565	3.052	106	6.6		0.611	2.31	101	PUTATIVE UNCHARACTERIZED PROTEIN XCC0516			6HUM	E	0.3623	1.6404	80	10		0.499	1.785	80	10		0.625	1.75	81	NAD(P)H-QUINONE OXIDOREDUCTASE SUBUNIT 4L
						2GSC	A	0.4342	2.304	103	5.83		0.578	3.074	109	6.4		0.613	2.4	100	PUTATIVE UNCHARACTERIZED PROTEIN XCC0516			6NBY	E	0.3622	1.6055	80	10		0.505	1.753	80	10		0.636	1.72	81	NAD(P)H-QUINONE OXIDOREDUCTASE SUBUNIT 4L
						2RLD	A	0.4255	2.0255	98	4.08		0.569	2.773	101	5		0.613	2.16	98	UNCHARACTERIZED PROTEIN			6NBX	E	0.3598	1.6289	80	10		0.501	1.978	80	10		0.636	1.73	81	NAD(P)H-QUINONE OXIDOREDUCTASE SUBUNIT 4L
ECU02_0230	Isopentenyl-diphosphate Delta-isomerase	ISOPENTENYL-DIPHOSPHATE-DELTA-ISOMERASE II		94.4329	0.681	2I6K	B	0.5395	1.4456	183	36.07		0.745	2.076	188	35.1		0.71	1.73	186	ISOPENTENYL-DIPHOSPHATE DELTA-ISOMERASE 1		0.505	2ICJ	A	0.5978	0.9137	181	35.91		0.773	1.318	184	35.3		0.779	1.11	183	ISOPENTENYL-DIPHOSPHATE DELTA ISOMERASE
						2ICJ	A	0.5389	1.4668	183	36.07		0.756	2.022	190	34.7		0.71	1.78	189	ISOPENTENYL-DIPHOSPHATE DELTA ISOMERASE			2ICK	A	0.5962	0.9036	181	35.91		0.774	1.287	184	35.3		0.775	1.1	183	ISOPENTENYL-DIPHOSPHATE DELTA ISOMERASE
						2ICK	A	0.5378	1.4574	183	36.07		0.757	2.021	190	34.7		0.71	1.78	189	ISOPENTENYL-DIPHOSPHATE DELTA ISOMERASE			2I6K	B	0.5943	0.9207	181	35.91		0.761	1.399	182	35.7		0.776	1.27	182	ISOPENTENYL-DIPHOSPHATE DELTA-ISOMERASE 1
						2I6K	A	0.5305	1.4411	183	36.07		0.746	2.098	188	35.1		0.7	1.73	186	ISOPENTENYL-DIPHOSPHATE DELTA-ISOMERASE 1			2I6K	A	0.5834	0.9234	181	35.91		0.761	1.393	182	35.7		0.759	1.27	182	ISOPENTENYL-DIPHOSPHATE DELTA-ISOMERASE 1
						2VNQ	A	0.5242	1.5228	163	29.45		0.66	2.268	173	27.2		0.751	1.86	169	ISOPENTENYL-DIPHOSPHATE DELTA-ISOMERASE			2PNY	A	0.5831	0.6905	181	32.6		0.787	1.413	186	31.7		0.767	1.09	184	ISOPENTENYL-DIPHOSPHATE DELTA-ISOMERASE 2
ECU02_0240	U3 snoRNA-ASSOCIATED RNP (18S rRNA PRODUCTION)	U3 snoRNA-ASSOCIATED RNP (18S rRNA PRODUCTION)		90.2815	0.625	6ND4	U	0.7467	1.4085	389	32.65		0.92	1.647	392	32.4		0.803	1.46	390	SOF1		0.445	6ND4	U	0.7476	0.9046	368	32.34		0.909	1.894	388	31.7		0.869	1.39	381	SOF1
						3OW8	A	0.5002	1.3748	269	23.79		0.631	1.698	273	23.8		0.779	1.5	273	WD REPEAT-CONTAINING PROTEIN 61			3OW8	A	0.4931	1.4021	268	22.76		0.627	1.869	273	22		0.771	1.58	273	WD REPEAT-CONTAINING PROTEIN 61
						5YZV	C	0.4871	1.4604	267	24.34		0.625	1.8	273	23.8		0.753	1.6	271	PROBABLE SERINE/THREONINE-PROTEIN KINASE PKWA			3OW8	B	0.4908	1.3749	266	22.56		0.625	1.86	272	22.1		0.773	1.58	272	WD REPEAT-CONTAINING PROTEIN 61
						5YZV	A	0.4866	1.5714	269	23.42		0.625	1.872	274	22.3		0.765	1.65	272	PROBABLE SERINE/THREONINE-PROTEIN KINASE PKWA			3OW8	C	0.4838	1.4425	270	22.59		0.633	1.887	276	21.7		0.744	1.63	276	WD REPEAT-CONTAINING PROTEIN 61
						3OW8	C	0.4837	1.4709	271	23.99		0.634	1.81	276	23.6		0.744	1.61	276	WD REPEAT-CONTAINING PROTEIN 61			3OW8	D	0.4835	1.4443	270	22.59		0.632	1.888	276	21.7		0.744	1.63	276	WD REPEAT-CONTAINING PROTEIN 61
ECU02_0250	Putative RNA-binding protein with some similarity to polyadenylate-binding proteins	putative RNA-binding protein with some similarity to polyadenylate-binding proteins		87.7388	0.676	7LRQ	A	0.2098	2.998	157	17.83		0.499	4.627	172	18.6		0.371	2.97	156	SPLICING FACTOR, PROLINE- AND GLUTAMINE-RICH		0.54	4P6Q	A	0.3487	0.714	161	16.77		0.641	0.987	161	16.8		0.644	1.65	170	MSX2-INTERACTING PROTEIN
						4WII	B	0.1996	3.2242	161	11.8		0.489	4.474	171	16.4		0.348	3.18	158	SPLICING FACTOR, PROLINE- AND GLUTAMINE-RICH			6G90	F	0.1437	1.5888	89	16.85		0.317	2.7	91	17.6		0.429	2.43	98	PROTEIN NAM8
						4WII	A	0.1942	3.0201	156	12.18		0.482	4.512	167	16.8		0.353	3.09	156	SPLICING FACTOR, PROLINE- AND GLUTAMINE-RICH			6N7R	F	0.1403	1.4721	89	16.85		0.323	2.633	92	16.3		0.426	2.46	98	PROTEIN NAM8
						6NCQ	A	0.1933	2.909	154	12.34		0.484	4.837	173	19.1		0.356	2.93	154	SPLICING FACTOR, PROLINE- AND GLUTAMINE-RICH			3DXB	B	0.1391	1.9929	102	16.67		0.371	4.17	119	14.3		0.379	3.07	119	THIOREDOXIN N-TERMINALLY FUSED TO PUF60(UHM)
						6OWJ	A	0.1923	3.0232	155	12.26		0.492	4.587	172	16.3		0.351	3.11	155	SPLICING FACTOR, PROLINE- AND GLUTAMINE-RICH			6DHS	B	0.139	2.3784	99	19.19		0.324	3.696	106	18.9		0.391	2.73	101	HETEROGENEOUS NUCLEAR RIBONUCLEOPROTEIN H
ECU02_0260	GATA-type domain-containing protein	GATA ZINC FINGER TRANSCRIPTION FACTOR 3		53.925	0.361	---	---	---	---	---	---		---	---	---	---		---	---	---	---		0.275	---	---	---	---	---	---		---	---	---	---		---	---	---	---
ECU02_0270	hypothetical protein	hypothetical protein		82.5261	0.634	---	---	---	---	---	---		---	---	---	---		---	---	---	---		0.333	6GY7	C	0.3995	1.9672	256	8.2		0.669	2.725	277	8.7		0.58	2.16	263	XAXB
																								6GY7	A	0.3635	2.0647	256	8.98		0.671	3.379	288	8.3		0.521	2.43	267	XAXB
																								6GY7	B	0.3411	2.4704	265	8.68		0.647	3.077	275	8		0.504	2.49	261	XAXB
																								6EK4	B	0.3027	2.8545	256	10.55		0.602	3.343	267	11.2		0.478	2.78	249	PAXB
																								6GY7	D	0.2868	2.948	263	8.75		0.622	3.536	277	7.9		0.457	2.77	245	XAXB
ECU02_0280	hypothetical protein	hypothetical protein		66.4274	0.586	3VQM	F	0.2615	2.3972	77	11.69		0.401	2.626	75	10.7		0.495	2.48	78	SMALL HEAT SHOCK PROTEIN STHSP14.0		---	4YGU	A	0.4325	1.9343	118	8.47		0.723	2.607	121	7.4		0.639	2.1	120	PUTATIVE ADHESIN
						3VQM	H	0.2575	2.4932	78	8.97		0.398	2.554	74	9.5		0.488	2.54	78	SMALL HEAT SHOCK PROTEIN STHSP14.0			4YGU	B	0.4289	1.9418	118	8.47		0.724	2.517	121	7.4		0.635	2.1	120	PUTATIVE ADHESIN
						4ELD	A	0.2555	2.5504	84	8.33		0.435	3.085	84	7.1		0.444	2.56	84	SMALL HEAT SHOCK PROTEIN HSP16.5			4YGU	C	0.4252	1.9865	119	8.4		0.727	2.616	123	7.3		0.628	2.11	121	PUTATIVE ADHESIN
						1SHS	G	0.253	2.4118	81	6.17		0.434	3.015	83	6					SMALL HEAT SHOCK PROTEIN			4YGU	D	0.4165	1.9397	119	8.4		0.735	2.558	123	7.3		0.646	2.06	121	PUTATIVE ADHESIN
						1SHS	H	0.2528	2.4139	81	6.17		0.434	3.015	83	6		0.448	2.47	82	SMALL HEAT SHOCK PROTEIN			6RIB	B	0.4068	2.3302	95	8.42		0.478	3.211	96	11.5		0.658	2.51	97	BACTOFILIN
ECU02_0290	AAA domain-containing protein	DNA REPLICATION FACTOR C (ACTIVATOR 1) SUBUNIT		91.6797	0.698	6VVO	C	0.6035	1.6109	272	38.97		0.851	2.987	300	39.7		0.714	1.97	284	REPLICATION FACTOR C SUBUNIT 5		0.582	1SXJ	C	0.8523	0.9336	303	37.29		0.971	1.182	304	37.5		0.931	0.97	304	ACTIVATOR 1 40 KDA SUBUNIT
						1SXJ	D	0.5623	1.8825	280	34.29		0.868	2.666	299	34.1		0.699	2.04	284	ACTIVATOR 1 41 KDA SUBUNIT			1SXJ	D	0.6084	1.6104	280	34.64		0.889	2.324	299	34.1		0.735	1.78	287	ACTIVATOR 1 41 KDA SUBUNIT
						1SXJ	C	0.5512	2.2106	289	31.14		0.861	2.881	304	37.8		0.643	2.34	292	ACTIVATOR 1 40 KDA SUBUNIT			1SXJ	B	0.5436	2.3549	291	34.71		0.844	3.076	302	33.8		0.646	2.27	285	ACTIVATOR 1 37 KDA SUBUNIT
						1IQP	B	0.5509	2.2379	292	35.27		0.87	2.646	303	34.7		0.661	2.37	295	RFCS			2CHV	D	0.5228	2.3329	283	36.04		0.839	3.064	302	38.7		0.625	2.46	283	REPLICATION FACTOR C SMALL SUBUNIT
						2CHV	D	0.523	2.2429	279	35.48		0.826	2.97	294	33		0.632	2.39	283	REPLICATION FACTOR C SMALL SUBUNIT			2CHQ	B	0.5101	2.3866	282	35.11		0.837	3.127	302	38.7		0.622	2.58	285	REPLICATION FACTOR C SMALL SUBUNIT
ECU02_0300	J domain-containing protein	hypothetical protein		78.6544	0.646	3RH3	A	0.117	3.3885	146	5.48		0.24	4.363	113	6.2		0.32	3.49	135	UNCHARACTERIZED DUF3829-LIKE PROTEIN		---	6G2J	N	0.419	1.9478	262	8.78		0.718	2.375	265	8.7		0.554	2.01	264	NADH-UBIQUINONE OXIDOREDUCTASE CHAIN 2
						3RH3	B	0.1115	3.5591	146	3.42		0.233	4.744	114	3.5		0.325	3.49	135	UNCHARACTERIZED DUF3829-LIKE PROTEIN			6G72	N	0.4139	2.0126	263	9.13		0.715	2.415	265	8.7		0.55	2.04	264	NADH-UBIQUINONE OXIDOREDUCTASE CHAIN 2
						3IEE	A	0.1098	3.7353	155	3.87		0.334	4.415	159	3.8		0.268	3.37	127	PUTATIVE EXPORTED PROTEIN			4UQ8	N	0.4095	2.0963	258	0		0.693	2.547	261	0		0.555	2.15	259	NADH UBIQUINONE OXIDOREDUCTASE CHAIN 2
						7JH5	A	0.1085	3.6002	159	5.66		0.36	5.226	180	8.3		0.28	3.27	131	CO-LOCKR: DE NOVO DESIGNED PROTEIN SWITCH			5LUF	N	0.4095	2.0963	258	0		0.693	2.547	261	0		0.555	2.15	259	COMPLEX I
						2J9T	B	0.1082	3.5879	149	1.34		0.324	4.878	159	3.8		0.319	3.52	145	MEMBRANE ANTIGEN			5LDW	N	0.4068	1.9441	258	8.91		0.707	2.501	264	8.3		0.554	2.09	261	NADH-UBIQUINONE OXIDOREDUCTASE CHAIN 2
ECU02_0310	Zinc finger C2H2 protein ECU02_0310	zinc finger protein		84.8827	0.426	6PSQ	N	0.2023	2.6582	52	7.69		0.257	4.063	40	12.5		0.476	2.74	48	PROTEIN TRAR		0.283	6R7N	R	0.1745	3.1196	57	10.53		0.292	3.779	53	11.3		0.378	3.39	59	RBX1 E3 UBIQUITIN-PROTEIN LIGASE
						6PSR	N	0.2022	2.659	52	7.69		0.252	3.985	39	10.3		0.465	2.76	48	PROTEIN TRAR			3AG3	I	0.1441	3.64	52	3.85		0.138	1.884	17	5.9		0.354	3.47	49	CYTOCHROME C OXIDASE SUBUNIT 6C
						6N58	M	0.1991	2.5893	51	7.84		0.261	2.903	41	9.8		0.458	2.85	48	PROTEIN TRAR			1WFF	A	0.1352	3.8225	56	7.14		0.184	4.361	37	0		0.394	3.39	75	RIKEN CDNA 2810002D23 PROTEIN
						6PSW	N	0.1978	2.841	53	7.55		0.244	1.679	29	3.4		0.49	2.47	49	PROTEIN TRAR			6OPF	B	0.1349	3.2956	51	1.96		0.144	4.008	20	5		0.354	3.12	48	NUCLEAR RNA EXPORT FACTOR 2, PANORAMIX FUSION
						6PSS	N	0.1955	2.6443	51	7.84		0.255	4.069	40	10		0.458	2.56	49	PROTEIN TRAR			6OPF	A	0.1312	3.2256	50	4		0.181	5.018	35	2.9		0.335	3.05	47	NUCLEAR RNA EXPORT FACTOR 2, PANORAMIX FUSION
ECU02_0320	hypothetical protein	hypothetical protein		74.5856	0.605	3V71	A	0.1631	3.6662	271	7.01		0.392	4.84	269	10		0.367	3.33	245	PUF (PUMILIO/FBF) DOMAIN-CONTAINING PROTEIN 7, CONFIRMED BY TRANSCRIPT EVIDENCE		---	5XBK	D	0.2361	3.3766	313	6.39		0.5	4.365	324	7.1		0.435	3.25	298	IMPORTIN-4
						2IAE	E	0.1468	3.8379	269	7.43		0.414	4.818	282	8.9		0.341	3.52	242	SERINE/THREONINE-PROTEIN PHOSPHATASE 2A 56 KDA REGULATORY SUBUNIT GAMMA ISOFORM			5XAH	D	0.2319	3.4038	312	6.73		0.483	4.522	319	8.5		0.429	3.19	292	IMPORTIN-4
						4RXX	A	0.144	4.0273	292	7.88		0.417	5.275	292	8.6		0.307	3.47	248	UBIQUITIN CARBOXYL-TERMINAL HYDROLASE 38			5XBK	A	0.2238	3.5647	313	7.03		0.478	4.736	325	8		0.423	3.19	287	IMPORTIN-4
						5BZV	A	0.1437	3.9885	268	9.33		0.372	5.116	266	9.8		0.297	3.56	210	SUPPRESSOR PROTEIN MPT5			5XAH	C	0.22	3.573	315	6.98		0.487	4.469	320	8.8		0.422	3.39	292	IMPORTIN-4
						6PUN	A	0.1434	4.0291	281	7.12		0.386	5.197	271	10		0.32	3.41	243	FEM-3 MRNA-BINDING FACTOR 2			5XBK	C	0.2023	3.6783	304	7.89		0.42	4.985	286	8		0.375	3.2	248	IMPORTIN-4
ECU02_0330	PROBABLE CATION TRANSPORTING ATPase	PROBABLE CATION TRANSPORTING ATPase		82.4281	0.684	6XMQ	A	0.4458	2.4244	882	37.98		0.872	3.084	920	39.5		0.572	2.54	891	P5A-TYPE ATPASE		0.435	3W5A	A	0.4873	1.812	802	18.58		0.802	2.226	814	19.7		0.627	1.88	807	SERCA1A
						6XMP	A	0.4353	2.4806	880	38.86		0.869	3.093	918	39.5		0.566	2.62	893	P5A-TYPE ATPASE			3W5B	A	0.4837	1.7321	791	18.84		0.799	2.289	812	19.8		0.631	1.88	805	SERCA1A
						6XMS	A	0.4254	2.6048	890	38.99		0.873	3.264	929	39.4		0.556	2.7	896	P5A-TYPE ATPASE			3W5A	B	0.4698	1.8589	793	17.65		0.797	2.381	814	19.5		0.605	2	804	SERCA1A
						5KSD	B	0.2391	3.1374	637	16.01		0.593	4.323	672	14.4		0.417	3.21	632	ATPASE 2, PLASMA MEMBRANE-TYPE			4Y3U	A	0.446	1.8479	762	17.59		0.78	2.786	808	19.6		0.597	2.11	786	SARCOPLASMIC/ENDOPLASMIC RETICULUM CALCIUM ATPASE 1
						5KSD	A	0.2299	3.3582	648	15.74		0.591	4.605	679	14.3		0.413	3.31	627	ATPASE 2, PLASMA MEMBRANE-TYPE			4KYT	A	0.4441	1.8362	761	17.61		0.781	2.763	808	19.4		0.6	2.13	787	SERCA1A
ECU02_0340	Proteasome endopeptidase complex	26S PROTEASOME BETA SUBUNIT%2C theta chain		96.6108	0.701	7AWE	X	0.9276	0.7486	203	40.89		0.971	0.751	203	40.9		0.96	0.75	203	PROTEASOME SUBUNIT BETA TYPE-3		0.636	5LEY	Y	0.8816	0.6469	194	19.07		0.933	0.65	194	18.6		0.954	0.65	194	PROTEASOME SUBUNIT BETA TYPE-5
						3UNB	I	0.9271	0.7523	203	41.87		0.97	0.78	203	41.9		0.96	0.75	203	PROTEASOME SUBUNIT BETA TYPE-3			5LEZ	Y	0.8796	0.6634	194	18.56		0.932	0.665	194	18.6		0.955	0.66	194	PROTEASOME SUBUNIT BETA TYPE-5
						5LEX	I	0.9271	0.7525	203	40.89		0.968	0.84	203	40.9		0.961	0.75	203	PROTEASOME SUBUNIT BETA TYPE-3			5CZ8	K	0.879	0.2854	200	20		0.978	1.026	203	19.7		0.974	0.45	201	PROTEASOME SUBUNIT BETA TYPE-5
						5LF6	I	0.9268	0.754	203	40.89		0.968	0.841	203	40.9		0.962	0.75	203	PROTEASOME SUBUNIT BETA TYPE-3			3UNB	1	0.8784	0.5985	194	19.07		0.935	0.606	194	18.6		0.949	0.6	194	PROTEASOME SUBUNIT BETA TYPE-5
						7AWE	J	0.9268	0.7545	203	40.89		0.971	0.757	203	40.9		0.958	0.75	203	PROTEASOME SUBUNIT BETA TYPE-3			3UNB	K	0.8784	0.5989	194	19.07		0.934	0.617	194	18.6		0.948	0.6	194	PROTEASOME SUBUNIT BETA TYPE-5
ECU02_0350	8TM_micro domain-containing protein	hypothetical protein		84.8855	0.671	5T4P	K	0.1198	2.9538	117	7.69		0.305	4.377	121	7.4		0.309	3.15	114	ATP SYNTHASE SUBUNIT A		0.36	6G2J	N	0.3419	1.9955	216	7.87		0.701	2.977	222	6.8		0.565	2.06	216	NADH-UBIQUINONE OXIDOREDUCTASE CHAIN 2
						5T4Q	K	0.1169	2.4883	107	10.28		0.314	4.556	124	5.6		0.296	3.26	113	ATP SYNTHASE SUBUNIT A			4UQ8	N	0.3419	1.9562	209	0		0.684	3.099	223	0		0.539	2.12	214	NADH UBIQUINONE OXIDOREDUCTASE CHAIN 2
						6VOL	a	0.1121	3.2191	118	8.47		0.294	4.86	125	9.6		0.285	3.11	103	ATP SYNTHASE SUBUNIT A, CHLOROPLASTIC			5LUF	N	0.3419	1.9562	209	0		0.684	3.099	223	0		0.539	2.12	214	COMPLEX I
						2N4X	A	0.1118	4.2864	134	8.96		0.313	5.331	134	5.2		0.322	3.91	175	CYTOCHROME C-TYPE BIOGENESIS PROTEIN (CCDA)			6G72	N	0.3391	2.022	216	7.87		0.701	2.897	222	6.8		0.56	2.12	218	NADH-UBIQUINONE OXIDOREDUCTASE CHAIN 2
						6H59	B	0.1084	3.3715	115	6.96		0.288	3.689	108	7.4		0.32	3.36	113	CDP-DIACYLGLYCEROL--INOSITOL 3-PHOSPHATIDYLTRANSFERASE			5LNK	N	0.3375	1.8556	211	6.64		0.709	2.746	222	5		0.564	2.05	217	MITOCHONDRIAL COMPLEX I, ND2 SUBUNIT
ECU02_0355	ECU02_0355 protein	---		62.396	0.321	5CVA	F	0.2103	2.9642	45	2.22		0.216	2.382	30	0		0.435	3.1	45	COLLAGEN ALPHA-1(I) CHAIN,COLLAGEN ALPHA-3(IX) CHAIN		---	5CVB	F	0.1676	4.0527	52	7.69		0.183	1.867	18	0		0.32	3.71	45	COLLAGEN ALPHA-1(I) CHAIN,COLLAGEN ALPHA-3(IX) CHAIN
						5CVA	C	0.1802	2.9051	44	2.27		0.26	2.981	37	2.7		0.367	3.29	45	COLLAGEN ALPHA-1(I) CHAIN,COLLAGEN ALPHA-3(IX) CHAIN			2KJ1	A	0.1625	2.4076	37	2.7		0.195	1.968	18	11.1		0.211	2.77	32	BM2 PROTEIN
						5CVB	C	0.1778	2.7621	43	2.33		0.256	3.047	36	2.8		0.343	3.09	43	COLLAGEN ALPHA-1(I) CHAIN,COLLAGEN ALPHA-3(IX) CHAIN			5CVB	A	0.1595	3.6722	47	0		0.175	3.755	33	3		0.333	3.51	42	COLLAGEN ALPHA-1(I) CHAIN,COLLAGEN ALPHA-1(IX) CHAIN
						5CTI	C	0.1769	2.7415	44	0		0.271	3.096	39	5.1		0.359	2.94	43	COLLAGEN ALPHA-1(I) CHAIN,COLLAGEN ALPHA-3(IX) CHAIN			5CVA	C	0.1575	3.7109	47	6.38		0.229	4.196	43	7		0.337	3.56	45	COLLAGEN ALPHA-1(I) CHAIN,COLLAGEN ALPHA-3(IX) CHAIN
						5CTD	C	0.1738	2.753	44	0		0.279	2.99	38	7.9		0.34	2.95	43	COLLAGEN ALPHA-1(I) CHAIN,COLLAGEN ALPHA-3(IX) CHAIN			5CVB	C	0.1554	4.089	50	8		0.217	4.392	44	4.5		0.328	3.97	46	COLLAGEN ALPHA-1(I) CHAIN,COLLAGEN ALPHA-3(IX) CHAIN
ECU02_0360	Plus3 domain-containing protein	hypothetical protein		81.708	0.57	6TED	R	0.2552	2.0068	158	20.89		0.521	2.954	169	18.3		0.468	2.24	161	RNA POLYMERASE-ASSOCIATED PROTEIN RTF1 HOMOLOG		0.321	---	---	---	---	---	---		---	---	---	---		---	---	---	---
ECU02_0370	hypothetical protein	hypothetical protein		48.3381	0.519	---	---	---	---	---	---		---	---	---	---		---	---	---	---		---	5CHS	A	0.3101	1.5811	199	15.08		0.568	2.288	212	14.2		0.551	1.88	206	RNA-DIRECTED RNA POLYMERASE L
																								5CHS	B	0.2904	1.7448	204	15.2		0.575	2.445	216	14.4		0.51	2.06	210	RNA-DIRECTED RNA POLYMERASE L
ECU02_0380	hypothetical protein	hypothetical protein		81.6844	0.535	4IYP	A	0.2543	1.9296	133	19.55		0.488	3.002	139	19.4		0.541	2.12	135	IMMUNOGLOBULIN-BINDING PROTEIN 1		---	4IYP	A	0.221	1.7658	121	17.36		0.451	3.127	130	19.2		0.494	2.24	125	IMMUNOGLOBULIN-BINDING PROTEIN 1
						2V0P	B	0.2284	1.991	130	13.85		0.456	3.417	134	12.7		0.473	2.31	132	TYPE 2A PHOSPHATASE-ASSOCIATED PROTEIN 42			2V0P	B	0.187	1.7225	113	14.16		0.44	3.15	128	12.5		0.423	2.26	119	TYPE 2A PHOSPHATASE-ASSOCIATED PROTEIN 42
						2V0P	A	0.2245	2.2141	135	17.78		0.476	3.584	143	14.7		0.445	2.56	138	TYPE 2A PHOSPHATASE-ASSOCIATED PROTEIN 42			2V0P	A	0.1787	1.6746	111	14.41		0.429	3.434	126	11.9		0.41	2.52	120	TYPE 2A PHOSPHATASE-ASSOCIATED PROTEIN 42
						4P1N	A	0.1038	1.6944	79	12.66		0.303	2.324	82	11		0.342	2.18	83	ATG1 TMIT			4B0Z	B	0.1011	2.5555	96	9.38		0.33	3.572	101	7.9		0.285	2.93	100	26S PROTEASOME REGULATORY SUBUNIT RPN12
						6SO8	D	0.1024	1.6905	84	5.95		0.319	3.584	94	6.4		0.31	1.99	87	OUTER MEMBRANE PROTEIN ASSEMBLY FACTOR BAMD
ECU02_0390	XPGI domain-containing protein	hypothetical protein		88.9462	0.693	5T9J	B	0.1542	2.2764	224	16.07		0.398	3.682	249	15.3		0.396	2.54	231	FLAP ENDONUCLEASE GEN HOMOLOG 1		0.392	5T9J	A	0.1761	1.9465	227	15.86		0.413	3.225	248	14.5		0.448	2.41	239	FLAP ENDONUCLEASE GEN HOMOLOG 1
						5T9J	A	0.1507	2.215	219	15.98		0.396	3.651	247	14.2					FLAP ENDONUCLEASE GEN HOMOLOG 1			5T9J	B	0.1759	1.9134	226	15.04		0.412	3.445	250	14.8					FLAP ENDONUCLEASE GEN HOMOLOG 1
						6GRD	A	0.129	2.2774	209	17.7		0.351	3.585	217	15.7		0.399	2.72	231	NUCLEASE-LIKE PROTEIN			5CO8	A	0.1561	1.991	216	15.28		0.38	3.137	228	15.4		0.444	2.47	240	NUCLEASE-LIKE PROTEIN
						5CNQ	A	0.1287	2.3104	206	16.99		0.346	3.739	217	15.7					NUCLEASE-LIKE PROTEIN			5CNQ	A	0.1559	1.9737	215	15.81		0.372	3.023	223	14.8					NUCLEASE-LIKE PROTEIN
						5CO8	A	0.128	2.38	208	17.31		0.349	3.753	219	15.5		0.357	2.51	209	NUCLEASE-LIKE PROTEIN			5CO8	C	0.1558	2.0242	218	15.6		0.383	3.077	230	15.2		0.41	2.22	217	NUCLEASE-LIKE PROTEIN
ECU02_0400	hypothetical protein	hypothetical protein		55.2846	0.515	7AS9	X	0.2004	2.2043	54	11.11		0.374	2.572	54	11.1		0.414	2.44	55	50S RIBOSOMAL PROTEIN L23		---	1Y01	A	0.2671	2.6807	67	2.99		0.338	3.037	50	4		0.399	3.07	63	ALPHA-HEMOGLOBIN STABILIZING PROTEIN
						1VQ5	S	0.196	2.4837	53	7.55		0.338	2.76	52	9.6		0.432	2.87	55	50S RIBOSOMAL PROTEIN L23P			1Z8U	A	0.2661	2.6586	67	2.99		0.338	3.155	51	5.9		0.389	3.18	64	ALPHA-HEMOGLOBIN STABILIZING PROTEIN
						7OPE	X	0.1958	2.3906	55	12.73		0.371	2.734	55	10.9		0.406	2.62	56	50S RIBOSOMAL PROTEIN L23			3IA3	A	0.2623	2.7015	67	2.99		0.309	2.686	44	4.5		0.392	3.04	63	ALPHA-HEMOGLOBIN-STABILIZING PROTEIN
						7AS8	X	0.1958	2.3906	55	12.73		0.371	2.734	55	10.9		0.406	2.62	56	50S RIBOSOMAL PROTEIN L23			3IA3	C	0.262	2.7047	67	2.99		0.309	2.683	44	4.5		0.392	3.03	63	ALPHA-HEMOGLOBIN-STABILIZING PROTEIN
						6WQN	F	0.1953	2.4946	53	7.55		0.34	2.831	54	7.4		0.426	2.82	55	50S RIBOSOMAL PROTEIN L23			3N7R	D	0.2554	2.3676	59	3.39		0.339	2.949	50	6		0.506	2.54	60	RECEPTOR ACTIVITY-MODIFYING PROTEIN 1
ECU02_0410	RAS-LIKE GTP-BINDING PROTEIN (RHO subfamily)	RAS-LIKE GTP-BINDING PROTEIN (RHO subfamily)		88.142	0.667	4MIT	B	0.7571	1.0186	179	33.52		0.811	1.041	179	33.5		0.915	1.02	179	RHO FAMILY GTPASE		0.499	1OW3	B	0.8307	0.3845	179	36.87		0.838	0.477	179	36.9		0.996	0.38	179	TRANSFORMING PROTEIN RHOA
						4MIT	A	0.7499	1.0377	178	33.71		0.805	1.067	178	33.7		0.906	1.04	178	RHO FAMILY GTPASE			5HPY	F	0.8251	0.3976	178	36.52		0.834	0.399	178	36.5		0.996	0.4	178	TRANSFORMING PROTEIN RHOA
						2OV2	A	0.7484	1.0473	178	32.02		0.806	1.078	178	32		0.912	1.05	178	RAS-RELATED C3 BOTULINUM TOXIN SUBSTRATE 3			5HPY	B	0.8243	0.4089	178	36.52		0.834	0.409	178	36.5		0.997	0.41	178	TRANSFORMING PROTEIN RHOA
						4MIT	C	0.7479	1.0775	180	33.33		0.814	1.208	181	33.1		0.898	1.2	181	RHO FAMILY GTPASE			6BCA	C	0.8227	0.487	179	36.31		0.836	0.516	179	36.9		0.989	0.49	179	TRANSFORMING PROTEIN RHOA
						4MIT	D	0.7467	1.0849	180	33.33		0.814	1.218	181	33.1		0.898	1.21	181	RHO FAMILY GTPASE			3KZ1	E	0.8219	0.4955	179	36.87		0.835	0.564	179	36.9		0.986	0.5	179	TRANSFORMING PROTEIN RHOA
ECU02_0420	hypothetical protein	hypothetical protein		81.544	0.539	3ZQC	D	0.41	1.548	99	28.28		0.545	1.657	100	28		0.667	1.65	100	MYB3		---	3ZQC	G	0.2099	2.2747	79	18.99		0.361	2.648	74	24.3		0.447	2.26	78	MYB3
						3ZQC	G	0.4053	1.5899	99	28.28		0.541	1.718	100	28		0.655	1.68	100	MYB3			3ZQC	J	0.2063	2.2232	78	24.36		0.356	3.718	85	24.7		0.443	2.4	79	MYB3
						3ZQC	A	0.401	1.6286	99	29.29		0.538	1.75	100	28		0.663	1.71	100	MYB3			3ZQC	A	0.205	2.0198	75	24		0.356	2.969	75	25.3		0.449	2.39	79	MYB3
						3ZQC	J	0.4004	1.6033	99	28.28		0.541	1.731	100	28		0.658	1.68	100	MYB3			3ZQC	D	0.2032	1.962	74	24.32		0.356	2.993	75	25.3		0.443	2.26	78	MYB3
						7ABI	L	0.3501	2.0083	97	39.18		0.493	2.603	101	40.6		0.575	2.1	98	CELL DIVISION CYCLE 5-LIKE PROTEIN			5LQW	W	0.1559	2.4545	73	26.03		0.327	3.419	78	28.2		0.365	2.63	73	PRE-MRNA-SPLICING FACTOR CEF1
ECU02_0430	SEC1-LIKE SYNTAXIN-BINDING PROTEIN	SEC1-LIKE SYNTAXIN-BINDING PROTEIN		89.9089	0.688	4CCA	A	0.4708	2.12	433	22.86		0.832	2.821	450	23.8		0.64	2.34	443	SYNTAXIN-BINDING PROTEIN 2		---	4JEH	A	0.6811	1.0631	457	23.63		0.916	1.527	461	23.9		0.85	1.21	462	SYNTAXIN-BINDING PROTEIN 1
						3PUJ	A	0.4362	2.1915	418	22.97		0.807	2.984	442	23.3		0.611	2.38	428	SYNTAXIN-BINDING PROTEIN 1			3C98	A	0.6661	1.1453	456	23.9		0.912	1.622	461	23.9		0.827	1.31	462	SYNTAXIN-BINDING PROTEIN 1
						1EPU	A	0.4276	2.3552	430	21.63		0.777	3.205	433	21.9		0.556	2.63	427	S-SEC1			4JEU	A	0.6608	1.1844	457	24.07		0.914	1.571	462	23.8		0.827	1.34	463	SYNTAXIN-BINDING PROTEIN 1
						3PUK	B	0.4259	2.3299	427	22.95		0.799	3.033	438	22.8		0.573	2.47	433	SYNTAXIN-BINDING PROTEIN 3			3PUJ	A	0.638	1.2266	441	24.49		0.883	1.614	447	23.9		0.807	1.38	446	SYNTAXIN-BINDING PROTEIN 1
						3PUK	A	0.4181	2.1999	417	22.3		0.805	3.036	442	22.4		0.581	2.49	431	SYNTAXIN-BINDING PROTEIN 3			4CCA	A	0.572	1.6843	447	22.6		0.879	2.266	458	22.7		0.73	1.9	456	SYNTAXIN-BINDING PROTEIN 2
ECU02_0440	Probable phospholipid hydroperoxide glutathione peroxidase	GLUTATHION PEROXIDASE		94.297	0.688	2WGR	A	0.7602	1.1156	158	39.24		0.855	1.598	162	37		0.882	1.46	162	GLUTATHIONE PEROXIDASE		---	2I3Y	A	0.7724	0.4349	162	28.4		0.913	0.936	165	28.5		0.907	0.81	165	EPIDIDYMAL SECRETORY GLUTATHIONE PEROXIDASE
						5H5Q	A	0.7576	1.0128	157	41.4		0.847	1.686	161	39.8		0.881	1.12	157	PHOSPHOLIPID HYDROPEROXIDE GLUTATHIONE PEROXIDASE, MITOCHONDRIAL			2V1M	A	0.7357	1.1484	156	37.18		0.849	1.775	164	35.4		0.867	1.58	161	GLUTATHIONE PEROXIDASE
						2V1M	A	0.7572	1.0743	157	39.49		0.84	1.791	161	36.6		0.89	1.47	161	GLUTATHIONE PEROXIDASE			2WGR	A	0.7302	1.182	156	37.82		0.851	1.646	163	36.8		0.854	1.59	162	GLUTATHIONE PEROXIDASE
						6HKQ	A	0.7571	0.986	157	43.31		0.853	1.145	158	41.8		0.877	1.13	159	PHOSPHOLIPID HYDROPEROXIDE GLUTATHIONE PEROXIDASE			2R37	B	0.7289	0.7864	161	26.71		0.897	1.244	165	27.3		0.881	1.26	165	GLUTATHIONE PEROXIDASE 3
						5L71	A	0.7559	1.0242	157	40.76		0.855	1.454	160	38.8		0.876	1.13	158	PHOSPHOLIPID HYDROPEROXIDE GLUTATHIONE PEROXIDASE, MITOCHONDRIAL			2R37	A	0.7202	0.7627	161	26.71		0.894	1.005	163	27		0.879	1.01	163	GLUTATHIONE PEROXIDASE 3
ECU02_0450	General transcription factor IIA subunit 2	TRANSCRIPTION INITIATION FACTOR IIA		89.0117	0.465	1NH2	D	0.7934	0.8076	100	25		0.85	1.306	102	24.5		0.923	1.25	102	TRANSCRIPTION INITIATION FACTOR IIA SMALL CHAIN		0.359	1RM1	B	0.7417	1.192	99	25.25		0.805	1.185	99	25.3		0.874	1.19	99	TRANSCRIPTION INITIATION FACTOR IIA SMALL CHAIN
						7O4I	V	0.7885	0.8438	100	25		0.85	1.407	103	24.3		0.911	1.4	103	TRANSCRIPTION INITIATION FACTOR IIA SUBUNIT 2			5FMF	O	0.7416	1.1924	99	25.25		0.805	1.185	99	25.3		0.874	1.19	99	TRANSCRIPTION INITIATION FACTOR IIA SUBUNIT 2, TOA2
						1YTF	D	0.7853	0.8603	98	25.51		0.818	1.147	99	25.3		0.925	0.86	98	PROTEIN (TRANSCRIPTION FACTOR IIA - TOA2 SUBUNIT)			5SVA	e	0.7416	1.1925	99	25.25		0.805	1.185	99	25.3		0.874	1.19	99	TRANSCRIPTION INITIATION FACTOR IIA SUBUNIT 2
						5FZ5	V	0.7853	0.8605	98	25.51		0.818	1.147	99	25.3		0.925	0.86	98	TRANSCRIPTION INITIATION FACTOR IIA SUBUNIT 2			5FUR	D	0.7399	1.2006	97	27.84		0.778	1.205	97	27.8		0.858	1.2	97	TRANSCRIPTION INITIATION FACTOR IIA SUBUNIT 2
						5FYW	V	0.7853	0.8605	98	25.51		0.818	1.147	99	25.3		0.925	0.86	98	TRANSCRIPTION INITIATION FACTOR IIA SUBUNIT 2			1NH2	D	0.7388	1.1687	100	25		0.814	1.562	102	24.5		0.834	1.27	101	TRANSCRIPTION INITIATION FACTOR IIA SMALL CHAIN
ECU02_0460	similarity to NUCLEAR PORE COMPLEX PROTEINS NUP98/116	similarity to NUCLEAR PORE COMPLEX PROTEINS NUP98/116		57.5651	0.372	---	---	---	---	---	---		---	---	---	---		---	---	---	---		---	---	---	---	---	---	---		---	---	---	---		---	---	---	---
ECU02_0470	hypothetical protein	hypothetical protein		77.4358	0.589	1XIP	A	0.1928	2.8628	248	6.85		0.458	3.962	259	7.3		0.4	3.03	251	NUCLEOPORIN NUP159		0.295	5ODS	C	0.3855	2.1253	382	10.73		0.774	2.864	392	11		0.594	2.12	378	CLATHRIN HEAVY CHAIN 1
						5TZS	g	0.1903	3.1085	256	7.81		0.45	3.943	257	10.5		0.382	3.04	252	RIBOSOMAL RNA-PROCESSING PROTEIN 9			5ODS	A	0.3811	1.9393	375	10.67		0.778	2.734	392	11		0.599	2.06	382	CLATHRIN HEAVY CHAIN 1
						5Y2Z	J	0.1897	3.224	247	4.05		0.436	4.044	257	6.6		0.395	3.3	248	LEUCINE-RICH GLIOMA-INACTIVATED PROTEIN 1			5ODS	B	0.3694	1.8559	363	11.29		0.756	3.053	389	11.1		0.593	2.07	373	CLATHRIN HEAVY CHAIN 1
						3RRM	C	0.1893	2.8687	247	7.29		0.458	3.89	257	7.4		0.398	3.07	253	NUCLEOPORIN NUP159			1BPO	B	0.3377	1.925	327	9.48		0.694	3.538	363	10.7		0.543	2.32	342	PROTEIN (CLATHRIN)
						5Y2Z	F	0.1892	3.3049	250	4		0.436	4.04	257	6.6		0.393	3.31	249	LEUCINE-RICH GLIOMA-INACTIVATED PROTEIN 1			5ODS	D	0.3309	2.4568	379	10.03		0.757	3.112	392	11.2		0.527	2.56	382	CLATHRIN HEAVY CHAIN 1
ECU02_0480	26S proteasome regulatory subunit RPN2	26S PROTEASOME REGULATORY SUBUNIT 2		91.1096	0.693	5T0G	U	0.4406	2.4401	681	23.94		0.83	3.541	729	26.9		0.572	2.55	681	26S PROTEASOME NON-ATPASE REGULATORY SUBUNIT 1		---	4ADY	A	0.6915	0.897	709	26.52		0.872	1.576	701	27		0.828	0.96	696	26S PROTEASOME REGULATORY SUBUNIT RPN2
						5T0J	U	0.4321	2.5529	687	24.16		0.825	3.624	727	26.5		0.567	2.58	675	26S PROTEASOME NON-ATPASE REGULATORY SUBUNIT 1			4ADY	B	0.6302	0.8658	656	25.91		0.819	1.676	660	26.2		0.774	1.06	652	26S PROTEASOME REGULATORY SUBUNIT RPN2
						4CR2	N	0.4315	2.371	684	25.29		0.85	3.462	743	26.2		0.59	2.44	682	26S PROTEASOME REGULATORY SUBUNIT RPN2			4CR2	N	0.5236	1.9126	701	26.39		0.866	2.247	715	26.9		0.655	1.98	707	26S PROTEASOME REGULATORY SUBUNIT RPN2
						4ADY	A	0.4304	2.137	658	24.62		0.813	3.989	727	25		0.593	2.51	668	26S PROTEASOME REGULATORY SUBUNIT RPN2			5GJQ	N	0.4991	2.0669	690	25.51		0.851	2.565	712	27.5		0.631	2.13	686	26S PROTEASOME NON-ATPASE REGULATORY SUBUNIT 1
						4ADY	B	0.4286	2.0447	629	24.48		0.765	3.713	671	24.3		0.58	2.32	633	26S PROTEASOME REGULATORY SUBUNIT RPN2			5T0G	U	0.4929	2.0426	676	26.04		0.84	2.71	707	28		0.651	2.05	667	26S PROTEASOME NON-ATPASE REGULATORY SUBUNIT 1
ECU02_0490	Fe-S cluster assembly protein DRE2	hypothetical protein		73.886	0.438	6K2J	B	0.1513	2.1313	46	8.7		0.29	3.393	46	10.9		0.419	2.47	49	UPF0335 PROTEIN CCNA_03428		0.295	2ZET	D	0.1786	1.3163	58	17.24		0.446	2.578	58	17.2		0.458	1.67	59	MELANOPHILIN
						6K2J	D	0.1508	2.1405	46	8.7		0.29	3.425	46	10.9		0.416	2.53	49	UPF0335 PROTEIN CCNA_03428			2ZET	C	0.1742	1.417	58	17.24		0.446	2.283	57	17.5		0.444	1.42	58	MELANOPHILIN
						6MEM	T	0.135	4.1235	62	0		0.198	3.419	30	0		0.301	3.69	51	PSAH			2D8S	A	0.1611	2.9185	53	13.21		0.228	4.51	42	2.4		0.283	3.61	65	CELLULAR MODULATOR OF IMMUNE RECOGNITION
						5L8R	H	0.135	4.1235	62	3.23		0.198	3.419	30	6.7		0.301	3.69	51	PHOTOSYSTEM I REACTION CENTER SUBUNIT VI			6J54	f	0.1442	2.5259	49	4.08		0.189	2.868	30	6.7		0.362	2.47	46	ATP SYNTHASE SUBUNIT F, MITOCHONDRIAL
						6IGZ	H	0.1334	4.2618	63	4.76		0.221	2.371	33	6.1		0.324	4.13	58	PSAH			6J5J	f	0.1442	2.5259	49	4.08		0.189	2.868	30	6.7		0.362	2.47	46	ATP SYNTHASE SUBUNIT F, MITOCHONDRIAL
ECU02_0500	hypothetical protein	hypothetical protein		76.9494	0.558	1WIX	A	0.1735	2.6725	99	18.18		0.39	3.813	99	16.2		0.354	2.56	104	HOOK HOMOLOG 1		0.392	4U2X	D	0.3338	3.0157	148	8.11		0.569	3.608	153	6.5		0.485	2.85	142	IMPORTIN SUBUNIT ALPHA-6
						6QJA	A	0.1544	2.9081	95	7.37		0.366	3.836	98	9.2		0.374	3.05	95	NUCLEAR MITOTIC APPARATUS PROTEIN 1			3SLA	C	0.3257	3.0291	139	7.91		0.496	4.091	145	4.8		0.482	3.05	134	CATENIN BETA-1
						6QJA	D	0.1427	3.0924	93	7.53		0.332	3.947	94	8.5		0.346	3.16	92	NUCLEAR MITOTIC APPARATUS PROTEIN 1			5CWJ	A	0.3255	3.1089	144	13.19		0.544	3.674	146	14.4		0.47	3.01	140	DESIGNED HELICAL REPEAT PROTEIN
						6QJA	C	0.1321	3.311	90	4.44		0.347	3.954	97	10.3		0.358	2.92	89	NUCLEAR MITOTIC APPARATUS PROTEIN 1			4U2X	F	0.3244	3.0141	148	8.11		0.576	3.58	153	7.2		0.474	2.83	141	IMPORTIN SUBUNIT ALPHA-6
						6OCX	D	0.1113	3.662	92	9.78		0.149	4.167	42	9.5		0.292	3.36	86	CALCIUM AND INTEGRIN-BINDING PROTEIN 1			4U2X	E	0.3238	2.8897	144	9.03		0.572	3.68	154	6.5		0.481	2.87	142	IMPORTIN SUBUNIT ALPHA-6
ECU02_0510	Probable serine/threonine-protein kinase MPS1 homolog	MPS1-LIKE THR/TYR DUAL SPECIFICITY PROTEIN KINASE		71.7394	0.61	4WBO	C	0.1745	1.5304	249	23.69		0.41	2.054	253	22.5		0.43	1.95	259	RHODOPSIN KINASE		0.37	4WBO	C	0.1436	1.6306	229	23.58		0.385	2.259	241	23.7		0.378	1.91	236	RHODOPSIN KINASE
						3C4X	B	0.1724	1.7339	253	22.92		0.418	2.36	262	22.5		0.424	1.98	259	RHODOPSIN KINASE			4PNI	A	0.1426	1.5013	227	23.35		0.385	2.372	241	23.2		0.381	1.83	235	RHODOPSIN KINASE
						1K9A	A	0.1713	1.94	250	23.6		0.411	3.031	269	23		0.428	2.27	260	CARBOXYL-TERMINAL SRC KINASE			4Y93	A	0.1417	2.0041	227	21.59		0.364	2.953	240	19.2		0.385	2.4	237	NON-SPECIFIC PROTEIN-TYROSINE KINASE,NON-SPECIFIC PROTEIN- TYROSINE KINASE
						1K9A	B	0.17	2.0542	254	22.83		0.412	2.847	268	23.1		0.427	2.27	260	CARBOXYL-TERMINAL SRC KINASE			5UVC	A	0.1417	1.9684	233	21.89		0.38	2.54	243	21.4		0.38	2.16	238	BETA-ADRENERGIC RECEPTOR KINASE 1
						1K9A	E	0.1698	1.9883	251	22.31		0.409	3.08	268	23.1		0.429	2.38	263	CARBOXYL-TERMINAL SRC KINASE			3T8O	A	0.1413	1.5999	229	23.58		0.388	2.237	242	23.1		0.373	1.81	234	RHODOPSIN KINASE
ECU02_0520	T-complex protein 1 subunit delta	T COMPLEX PROTEIN 1 DELTA SUBUNIT		86.245	0.675	1A6E	A	0.6742	1.5173	454	32.82		0.925	1.964	471	32.7		0.758	1.86	470	THERMOSOME (ALPHA SUBUNIT)		0.518	4XCD	F	0.7584	0.9415	449	31.18		0.932	1.768	467	31		0.885	1.35	463	THERMOSOME SUBUNIT BETA
						1A6E	B	0.6624	1.5736	453	34.44		0.915	2.126	469	34.8		0.737	1.83	463	THERMOSOME (BETA SUBUNIT)			4XCD	E	0.7553	1.0415	453	30.46		0.926	1.939	466	30.9		0.872	1.27	460	THERMOSOME SUBUNIT BETA
						1A6D	A	0.6608	1.5746	453	32.23		0.92	2.08	471	32.7		0.748	1.87	467	THERMOSOME (ALPHA SUBUNIT)			4XCD	C	0.7545	1.0712	456	30.48		0.933	2.023	471	31.6		0.876	1.26	462	THERMOSOME SUBUNIT BETA
						4XCD	F	0.6574	1.6776	457	30.2		0.911	2.12	468	30.6		0.716	1.8	464	THERMOSOME SUBUNIT BETA			4XCD	D	0.7526	1.0173	452	30.75		0.931	1.897	468	31.6		0.885	1.28	461	THERMOSOME SUBUNIT BETA
						4XCD	D	0.6517	1.6721	456	30.26		0.908	2.228	468	31.2		0.717	1.79	463	THERMOSOME SUBUNIT BETA			4XCD	B	0.7525	0.9357	447	31.32		0.931	1.921	468	31.2		0.881	1.37	462	THERMOSOME SUBUNIT BETA
ECU02_0530	RRM domain-containing protein	similarity to HYPOTHETICAL PROTEIN CGB0_HUMAN		89.6235	0.6	3K0J	C	0.7053	0.9782	79	22.78		0.786	1.589	82	22		0.852	1.24	81	U1 SMALL NUCLEAR RIBONUCLEOPROTEIN A		0.51	1H2V	Z	0.809	0.7165	86	30.23		0.89	0.933	86	30.2		0.898	1.04	87	20 KDA NUCLEAR CAP BINDING PROTEIN
						3HI9	B	0.6936	0.8027	72	26.39		0.734	1.501	75	26.7		0.927	1.38	75	ELAV-LIKE PROTEIN 1			3FEY	B	0.7797	0.6812	86	29.07		0.886	0.951	86	29.1		0.903	1.13	88	NUCLEAR CAP-BINDING PROTEIN SUBUNIT 2
						6Y53	z	0.6925	1.3267	77	36.36		0.707	1.328	77	36.4		0.815	1.33	77	SPLICING FACTOR 3B SUBUNIT 6			3FEX	B	0.7689	0.7559	78	29.49		0.796	0.952	78	29.5		0.947	0.76	78	NUCLEAR CAP-BINDING PROTEIN SUBUNIT 2
						6Y5Q	z	0.6925	1.3267	77	36.36		0.707	1.328	77	36.4		0.815	1.33	77	SPLICING FACTOR 3B SUBUNIT 6			3LPY	B	0.7166	0.9349	76	27.63		0.758	0.938	76	27.6		0.877	0.94	76	PEPTIDYL-PROLYL CIS-TRANS ISOMERASE E
						3K0J	D	0.6909	1.062	77	23.38		0.733	1.745	78	23.1		0.848	1.22	78	U1 SMALL NUCLEAR RIBONUCLEOPROTEIN A			3LPY	A	0.7157	0.9411	76	27.63		0.758	0.946	76	27.6		0.877	0.94	76	PEPTIDYL-PROLYL CIS-TRANS ISOMERASE E
ECU02_0540	MHD domain-containing protein	CLATHRIN COAT ASSEMBLY PROTEIN		85.6251	0.636	4P6Z	M	0.4914	1.7486	303	17.82		0.85	2.647	317	17.4		0.721	2.17	317	AP-1 COMPLEX SUBUNIT MU-1		0.397	4MDR	A	0.3566	1.9384	204	16.18		0.55	2.393	209	15.8		0.615	2.19	210	AP-4 COMPLEX SUBUNIT MU-1
						6CM9	M	0.4905	1.7777	304	17.43		0.854	2.552	317	17		0.707	2.19	318	AP-1 COMPLEX SUBUNIT MU-1			3L81	A	0.3482	2.0148	206	16.02		0.555	2.521	213	16		0.605	2.22	212	AP-4 COMPLEX SUBUNIT MU-1
						6DFF	M	0.4904	1.8889	309	17.48		0.855	2.496	317	17.4		0.704	2.18	318	AP-1 COMPLEX SUBUNIT MU-1			2BP5	M	0.329	2.0327	202	17.82		0.551	2.836	215	19.5		0.592	2.47	212	CLATHRIN COAT ASSEMBLY PROTEIN AP50
						4HMY	M	0.4881	1.9076	297	17.51		0.82	2.546	307	16.9		0.658	2.23	306	AP-1 COMPLEX SUBUNIT MU-1			6BNT	A	0.3267	2.1558	204	18.63		0.544	2.89	214	19.6		0.584	2.37	210	AP-2 COMPLEX SUBUNIT MU
						6CRI	W	0.4865	1.8279	305	17.7		0.851	2.577	317	17		0.687	2.18	317	AP-1 COMPLEX SUBUNIT MU-1			5WRL	A	0.3222	2.088	204	19.12		0.549	3.13	217	19.4		0.573	2.49	213	AP-2 COMPLEX SUBUNIT MU
ECU02_0550	Probable serine/threonine-protein kinase ECU02_0550	SPK1-LIKE SER/THR PROTEIN KINASE		60.4648	0.535	4CFH	A	0.2183	1.7401	246	28.86		0.444	3.162	257	28		0.479	2.47	266	5'-AMP-ACTIVATED PROTEIN KINASE CATALYTIC SUBUNIT ALPHA-1		0.354	1KOA	A	0.2133	0.7714	229	29.69		0.444	1.336	234	29.1		0.494	1.14	234	TWITCHIN
						5Z33	A	0.209	1.6343	229	30.13		0.426	2.278	237	30.8					MITOGEN-ACTIVATED PROTEIN KINASE			6E4U	A	0.1833	1.8011	217	29.49		0.404	2.694	232	30.6		0.457	2.24	227	5'-AMP-ACTIVATED PROTEIN KINASE CATALYTIC SUBUNIT ALPHA-1
						4QFG	A	0.2076	1.65	226	31.42		0.416	2.325	233	30.9		0.5	1.99	237	5'-AMP-ACTIVATED PROTEIN KINASE CATALYTIC SUBUNIT ALPHA-1			6C9F	A	0.1831	1.8339	220	28.64		0.408	2.508	232	30.6					5'-AMP-ACTIVATED PROTEIN KINASE CATALYTIC SUBUNIT ALPHA-1, 5'-AMP-ACTIVATED PROTEIN KINASE CATALYTIC SUBUNIT ALPHA-1
						6W3B	A	0.206	1.4351	228	30.26		0.424	2.231	234	29.9		0.486	1.98	233	SERINE/THREONINE-PROTEIN KINASE/ENDORIBONUCLEASE IRE1			5T5T	A	0.1828	1.7812	217	29.49		0.406	2.654	233	30.5		0.449	2.17	228	5'-AMP-ACTIVATED PROTEIN KINASE CATALYTIC SUBUNIT ALPHA-1
						4Z7H	A	0.2055	1.3664	222	31.08		0.418	2.837	237	29.1					SERINE/THREONINE-PROTEIN KINASE/ENDORIBONUCLEASE IRE1			4QFG	A	0.1821	1.7921	216	29.63		0.405	2.608	232	30.2					5'-AMP-ACTIVATED PROTEIN KINASE CATALYTIC SUBUNIT ALPHA-1
ECU02_0560	hypothetical protein	hypothetical protein		74.6652	0.607	4N5A	A	0.2315	3.5343	423	11.58		0.547	4.669	424	10.4		0.398	3.44	394	PROTEIN EFR3		0.336	6R7O	B	0.1776	3.3651	323	6.19		0.419	4.499	325	5.2		0.389	3.11	305	COHESIN SUBUNIT SA-1
						6WCJ	K	0.1328	3.9264	310	8.71		0.372	5.286	315	7.3		0.326	3.69	286	CLATHRIN HEAVY CHAIN 1			5QSP	B	0.1761	3.4076	322	6.83		0.419	4.4	323	6.2		0.399	3.07	304	COHESIN SUBUNIT SA-1
						6SCT	M	0.1277	3.9879	307	7.17		0.374	5.206	311	9		0.321	3.62	281	CLATHRIN HEAVY CHAIN			5QSY	B	0.1757	3.4149	322	7.14		0.428	4.61	338	5		0.401	3.07	302	COHESIN SUBUNIT SA-1
						6SCT	H	0.1277	3.9879	307	7.17		0.374	5.206	311	9		0.321	3.62	281	CLATHRIN HEAVY CHAIN			5QSN	B	0.1755	3.4176	322	7.14		0.419	4.372	323	6.2		0.401	3.03	298	COHESIN SUBUNIT SA-1
						6SCT	C	0.1277	3.9879	307	7.17		0.374	5.206	311	9		0.321	3.62	281	CLATHRIN HEAVY CHAIN			4A3V	C	0.1754	3.647	347	9.8		0.457	4.775	366	10.4		0.362	3.33	320	DNA MISMATCH REPAIR PROTEIN HSM3
ECU02_0565	ECU02_0565 protein	---		94.0901	0.41	3VIR	B	0.9086	0.7792	65	10.77		0.918	0.788	65	10.8		0.939	0.78	65	MATING-TYPE SWITCHING PROTEIN SWI5		---	6UCV	B	0.6268	1.37	50	10		0.585	1.46	50	8		0.865	1.32	49	MITOCHONDRIAL IMPORT RECEPTOR SUBUNIT TOM22
						6VQI	N	0.9027	0.906	66	13.64		0.914	0.921	66	13.6		0.928	0.91	66	V-TYPE PROTON ATPASE SUBUNIT G			6CFZ	G	0.625	1.3944	53	7.55		0.651	1.661	53	7.5		0.817	1.41	53	HSK3
						6VQI	O	0.8941	0.9569	66	13.64		0.899	0.964	66	13.6		0.909	0.96	66	V-TYPE PROTON ATPASE SUBUNIT G			6UCV	b	0.621	1.4081	51	7.84		0.604	1.581	52	11.5		0.812	1.57	52	MITOCHONDRIAL IMPORT RECEPTOR SUBUNIT TOM22
						6UCI	B	0.8905	0.584	61	4.92		0.863	0.739	61	11.5		0.992	0.58	61	PROTEIN FOSB			6UCU	B	0.6202	1.4119	50	10		0.605	1.562	49	6.1		0.875	1.31	49	MITOCHONDRIAL IMPORT RECEPTOR SUBUNIT TOM22
						6N6R	B	0.8705	1.0175	66	13.64		0.889	1.027	66	13.6		0.89	1.02	66	TNFAIP3-INTERACTING PROTEIN 1			6UCU	J	0.6202	1.4119	50	10		0.605	1.562	49	6.1		0.875	1.31	49	MITOCHONDRIAL IMPORT RECEPTOR SUBUNIT TOM22
ECU02_0570	similarity to HYPOTHETICAL PROTEIN YO47_METJA	similarity to HYPOTHETICAL PROTEIN YO47_METJA		86.2288	0.669	6M8Q	A	0.3456	2.0085	324	16.05		0.664	3.287	351	16		0.534	2.38	339	CLEAVAGE AND POLYADENYLATION SPECIFICITY FACTOR SUBUNIT 3		---	6Q55	A	0.7255	0.7339	406	16.01		0.865	1.217	410	15.9		0.854	0.84	410	CLEAVAGE AND POLYADENYLATION SPECIFICITY FACTOR 3 (CPSF3)
						2I7V	A	0.3412	1.9582	313	16.29		0.64	3.126	336	16.4		0.544	2.32	328	CLEAVAGE AND POLYADENYLATION SPECIFICITY FACTOR 73 KDA SUBUNIT			6Q5A	A	0.7224	0.7614	406	16.01		0.867	1.375	413	15.7		0.849	0.86	410	CLEAVAGE AND POLYADENYLATION SPECIFICITY FACTOR 3
						3IEK	C	0.3355	2.324	328	17.38		0.645	3.099	340	17.1		0.515	2.56	336	RIBONUCLEASE TTHA0252			6M8Q	B	0.5998	1.4733	396	17.17		0.827	1.932	405	17.8		0.719	1.64	402	CLEAVAGE AND POLYADENYLATION SPECIFICITY FACTOR SUBUNIT 3
						6M8Q	B	0.3347	2.1177	325	15.69		0.662	3.271	350	15.7		0.517	2.45	339	CLEAVAGE AND POLYADENYLATION SPECIFICITY FACTOR SUBUNIT 3			6M8Q	A	0.5994	1.4923	396	17.17		0.826	1.901	404	17.8		0.724	1.66	402	CLEAVAGE AND POLYADENYLATION SPECIFICITY FACTOR SUBUNIT 3
						3IEM	D	0.3325	2.2942	325	17.23		0.646	3.194	342	17		0.512	2.49	333	RIBONUCLEASE TTHA0252			2I7V	A	0.5988	1.3962	383	17.75		0.801	1.893	391	17.6		0.749	1.58	389	CLEAVAGE AND POLYADENYLATION SPECIFICITY FACTOR 73 KDA SUBUNIT
ECU02_0580	Probable hydroxyacylglutathione hydrolase ECU02_0580	HYDROXYACYL GLUTATHION HYDROLASE		96.4586	0.718	1QH3	A	0.6268	1.2018	217	29.03		0.847	1.754	225	29.3		0.785	1.5	224	PROTEIN (HYDROXYACYLGLUTATHIONE HYDROLASE)		0.554	1QH3	A	0.7394	0.5913	223	30.94		0.892	0.967	226	30.5		0.878	0.76	226	PROTEIN (HYDROXYACYLGLUTATHIONE HYDROLASE)
						1QH5	A	0.6245	1.2563	218	29.36		0.841	2.01	226	29.6					PROTEIN (HYDROXYACYLGLUTATHIONE HYDROLASE)			1QH3	B	0.7387	0.7265	225	30.67		0.891	0.97	226	30.5					PROTEIN (HYDROXYACYLGLUTATHIONE HYDROLASE)
						1QH5	B	0.6225	1.3293	220	29.09		0.844	1.907	226	29.6					PROTEIN (HYDROXYACYLGLUTATHIONE HYDROLASE)			1QH5	B	0.7327	0.7542	225	30.67		0.89	0.996	226	30.5					PROTEIN (HYDROXYACYLGLUTATHIONE HYDROLASE)
						6S0I	A	0.6224	1.3767	217	26.73		0.816	2.058	221	25.8		0.779	1.53	224	HYDROXYACYLGLUTATHIONE HYDROLASE GLOB			1QH5	A	0.7323	0.8343	226	30.53		0.89	1.015	226	30.5		0.877	0.77	226	PROTEIN (HYDROXYACYLGLUTATHIONE HYDROLASE)
						1QH3	B	0.6221	1.3474	220	29.55		0.844	1.916	226	29.6					PROTEIN (HYDROXYACYLGLUTATHIONE HYDROLASE)			2QED	A	0.6541	1.1922	218	27.52		0.839	1.821	223	25.6					HYDROXYACYLGLUTATHIONE HYDROLASE
ECU02_0590	hypothetical protein	hypothetical protein		69.8526	0.6	4Z5W	A	0.109	2.7299	304	11.51		0.326	4.891	318	13.2		0.319	3.04	315	PHYTOSULFOKINE RECEPTOR 1		---	4Z0C	A	0.3644	1.6264	510	16.08		0.634	2.04	514	15.4		0.563	1.71	514	TOLL-LIKE RECEPTOR 13
						4Z61	A	0.1083	2.7209	306	11.44		0.333	5.003	325	13.5		0.314	2.96	316	PHYTOSULFOKINE RECEPTOR 1			4Z0C	D	0.2975	2.1952	502	15.94		0.636	1.902	514	15.6		0.571	1.67	514	TOLL-LIKE RECEPTOR 13
						4Z5W	B	0.1079	2.7753	306	11.44		0.335	4.514	317	13.2		0.318	3.1	315	PHYTOSULFOKINE RECEPTOR 1			3RG1	J	0.2752	2.6902	481	13.1		0.549	3.753	496	13.5		0.51	2.8	482	CD180 MOLECULE
						4Z62	A	0.1058	2.8781	301	13.95		0.323	4.481	306	14.1		0.323	3.04	303	PHYTOSULFOKINE RECEPTOR 1			3RG1	B	0.274	2.6398	476	14.08		0.551	3.777	499	13.8		0.508	2.8	482	CD180 MOLECULE
						4Z61	B	0.1054	2.8949	309	12.3		0.333	4.946	325	13.2		0.316	3.01	316	PHYTOSULFOKINE RECEPTOR 1			3RG1	F	0.2729	2.7158	481	13.1		0.552	3.751	499	13.6		0.505	2.81	483	CD180 MOLECULE
ECU02_0600	hypothetical protein	hypothetical protein		82.6273	0.616	1U89	A	0.1864	3.4856	107	6.54		0.445	4.212	119	6.7		0.404	2.66	117	TALIN 1		0.311	6GCS	J	0.1346	3.1281	86	9.3		0.317	3.47	86	9.3		0.33	3.22	84	NUJM SUBUNIT
						6NJM	F	0.1837	3.3751	115	6.09		0.334	4.195	96	11.5		0.334	3.32	109	VOLTAGE-DEPENDENT CALCIUM CHANNEL GAMMA-2 SUBUNIT			6HQB	L	0.1313	3.1259	84	5.95		0.318	3.895	94	6.4		0.343	3.6	84	PHOTOSYSTEM I REACTION CENTER SUBUNIT XI
						6NJL	F	0.1833	3.3821	115	6.09		0.335	4.193	96	11.5		0.349	3.11	107	VOLTAGE-DEPENDENT CALCIUM CHANNEL GAMMA-2 SUBUNIT			4ZWQ	C	0.1308	2.001	69	10.14		0.299	2.605	70	7.1					RECOMBINATION PROTEIN UVSY
						6NJL	H	0.1825	3.3954	115	4.35		0.337	4.17	96	11.5		0.349	3.12	107	VOLTAGE-DEPENDENT CALCIUM CHANNEL GAMMA-2 SUBUNIT			4ZWT	C	0.1307	2.185	71	8.45		0.296	2.77	70	7.1		0.396	2.7	75	RECOMBINATION PROTEIN UVSY
						1R0D	I	0.1822	2.7184	110	9.09		0.469	3.257	114	5.3		0.372	2.84	115	HUNTINGTIN INTERACTING PROTEIN 12			4ZWR	D	0.1296	2.0073	69	10.14		0.287	2.734	69	8.7		0.405	3.11	79	RECOMBINATION PROTEIN UVSY
ECU02_0610	60S ribosomal protein L11	60S ribosomal protein L11		93.3127	0.669	4V7F	E	0.9097	0.7418	168	58.93		0.951	0.745	168	58.9		0.96	0.76	168	60S RIBOSOMAL PROTEIN L11		---	4V7F	E	0.821	1.1539	166	59.04		0.914	1.406	168	58.9		0.855	1.23	167	60S RIBOSOMAL PROTEIN L11
						4XXB	A	0.764	0.9367	148	60.14		0.826	1.207	149	60.4		0.922	1.13	149	60S RIBOSOMAL PROTEIN L11			4XXB	A	0.7181	1.2286	148	60.14		0.801	1.45	149	60.4		0.831	1.38	149	60S RIBOSOMAL PROTEIN L11
						4ADX	D	0.6789	1.2241	138	33.33		0.738	1.471	139	36.7		0.842	1.22	138	RPL5			1YJW	D	0.5844	1.763	138	32.61		0.691	2.098	140	35		0.75	1.76	138	50S RIBOSOMAL PROTEIN L5P
						1YJW	D	0.6777	1.2012	138	33.33		0.741	1.511	140	36.4		0.848	1.27	139	50S RIBOSOMAL PROTEIN L5P			2QA4	D	0.5837	1.7174	137	32.12		0.687	2.16	140	36.4		0.738	1.77	138	50S RIBOSOMAL PROTEIN L5P
						1YI2	D	0.676	1.2117	138	33.33		0.741	1.511	140	36.4		0.848	1.27	139	50S RIBOSOMAL PROTEIN L5P			1YIT	D	0.5832	1.7702	138	32.61		0.686	2.182	140	36.4		0.75	1.77	138	50S RIBOSOMAL PROTEIN L5P
ECU02_0615	ECU02_0615 protein	---		88.7274	0.54	4V1N	R	0.3387	2.464	76	15.79		0.562	3.355	82	13.4		0.508	2.62	77	TRANSCRIPTION INITIATION FACTOR IIF SUBUNIT BETA		0.364	2YMS	A	0.3975	2.2184	86	6.98		0.645	3.28	91	11		0.606	2.25	86	OUTER MEMBRANE PROTEIN ASSEMBLY FACTOR BAMB
						4V1O	R	0.3387	2.464	76	15.79		0.562	3.355	82	13.4		0.508	2.62	77	TRANSCRIPTION INITIATION FACTOR IIF SUBUNIT BETA			3WW8	B	0.3618	2.4848	86	4.65		0.617	3.225	89	6.7		0.59	2.61	87	PIZZA3 PROTEIN
						4RGW	B	0.3384	2.1357	78	10.26		0.611	2.858	81	8.6		0.546	2.34	79	TRANSCRIPTION INITIATION FACTOR TFIID SUBUNIT 7			3WWF	B	0.3606	2.4374	69	4.35		0.45	2.979	67	7.5		0.549	2.71	71	PIZZA2SR-PB PROTEIN
						5FUR	H	0.3384	2.1357	78	10.26		0.611	2.858	81	8.6		0.546	2.34	79	TRANSCRIPTION INITIATION FACTOR TFIID SUBUNIT 7			3WW8	A	0.3597	2.5024	86	4.65		0.6	2.988	84	6		0.575	2.64	87	PIZZA3 PROTEIN
						6MZL	J	0.3374	2.1453	78	10.26		0.608	2.871	81	8.6		0.534	2.38	80	TRANSCRIPTION INITIATION FACTOR TFIID SUBUNIT 7			3WW7	B	0.3579	2.4599	69	5.8		0.453	2.935	67	7.5		0.555	2.74	71	PIZZA2 PROTEIN
ECU02_0630	hypothetical protein	hypothetical protein		92.5739	0.694	1QBK	B	0.2141	3.3351	550	8.91		0.65	4.778	573	8.7		0.39	3.35	528	KARYOPHERIN BETA2		0.434	1Z3H	A	0.6234	0.8706	670	16.57		0.927	1.288	676	17		0.887	0.97	675	IMPORTIN ALPHA RE-EXPORTER
						5TQC	A	0.1928	3.7295	544	8.64		0.619	5.466	578	11.6		0.361	3.48	512	TRANSPORTIN-1,TRANSPORTIN-1			1Z3H	B	0.5466	1.3529	657	16.13		0.898	1.802	666	16.4		0.782	1.46	665	IMPORTIN ALPHA RE-EXPORTER
						2Z5O	A	0.1913	3.7289	540	8.7		0.609	5.27	559	9.7		0.36	3.55	513	TRANSPORTIN-1			1WA5	C	0.1986	2.2374	456	14.25		0.621	3.803	503	15.9		0.444	2.56	462	IMPORTIN ALPHA RE-EXPORTER
						3EA5	B	0.1875	3.4704	520	7.88		0.629	4.929	562	6.6		0.331	3.63	466	IMPORTIN SUBUNIT BETA-1			3W5K	A	0.1634	3.6011	496	6.85		0.563	5.276	517	8.3		0.347	3.36	468	IMPORTIN SUBUNIT BETA-1
						4OO6	A	0.1852	3.6249	523	8.03		0.608	5.402	565	11.9		0.359	3.43	496	TRANSPORTIN-1			2QNA	A	0.1613	3.6461	462	6.93		0.542	5.114	492	6.9		0.298	3.44	413	IMPORTIN SUBUNIT BETA-1
ECU02_0640	TRANSCRIPTIONAL REPRESSOR FOR RNA POLYMERASE II	TRANSCRIPTIONAL REPRESSOR FOR RNA POLYMERASE II		87.5999	0.651	3OW8	A	0.3925	2.3587	268	14.18		0.607	2.583	268	13.4		0.596	2.41	269	WD REPEAT-CONTAINING PROTEIN 61		0.455	5NNZ	B	0.7236	0.8527	318	14.15		0.811	1.062	320	13.8		0.899	0.91	320	DYNEIN ASSEMBLY FACTOR WITH WDR REPEAT DOMAINS 1
						5YZV	A	0.3898	2.2188	258	18.22		0.594	2.716	265	17		0.615	2.38	264	PROBABLE SERINE/THREONINE-PROTEIN KINASE PKWA			5NNZ	A	0.7047	1.0247	319	13.79		0.806	1.186	320	13.4		0.884	1.04	320	DYNEIN ASSEMBLY FACTOR WITH WDR REPEAT DOMAINS 1
						3OW8	B	0.3892	2.3251	265	13.96		0.605	2.565	267	13.5		0.596	2.4	267	WD REPEAT-CONTAINING PROTEIN 61			5MZH	B	0.6338	0.7327	328	13.11		0.866	2.032	350	12		0.834	1.22	340	DYNEIN ASSEMBLY FACTOR WITH WDR REPEAT DOMAINS 1
						5NW4	D	0.3885	2.279	284	0		0.658	2.833	291	0		0.551	2.54	290	DYNEIN INTERMEDIATE CHAIN			5MZH	A	0.6287	0.5662	321	12.77		0.853	1.945	343	12.2		0.826	1.22	335	DYNEIN ASSEMBLY FACTOR WITH WDR REPEAT DOMAINS 1
						6ZXF	g	0.3873	2.3786	268	14.55		0.605	2.624	268	14.2		0.584	2.4	268	RECEPTOR OF ACTIVATED PROTEIN C KINASE 1			5NAF	D	0.5962	1.5105	309	10.36		0.771	1.922	318	10.4		0.757	1.67	315	F-BOX-LIKE/WD REPEAT-CONTAINING PROTEIN TBL1XR1
ECU02_0650	PH domain-containing protein	hypothetical protein		55.843	0.419	---	---	---	---	---	---		---	---	---	---		---	---	---	---		---	---	---	---	---	---	---		---	---	---	---		---	---	---	---
ECU02_0660	Muskelin_N domain-containing protein	similarity to HYPOTHETICAL PROTEIN YDOA_SCHPO		83.5113	0.647	---	---	---	---	---	---		---	---	---	---		---	---	---	---		0.35	2ZW9	B	0.1006	2.5586	291	13.4		0.375	3.568	309	12		0.287	2.85	301	LEUCINE CARBOXYL METHYLTRANSFERASE 2
ECU02_0670	PUTATIVE ATP-DEPENDENT RNA HELICASE (DEAD box family)	PUTATIVE ATP-DEPENDENT RNA HELICASE (DEAD box family)		77.5075	0.622	2DB3	A	0.455	1.7895	361	39.61		0.688	2.376	375	38.9		0.63	1.97	370	ATP-DEPENDENT RNA HELICASE VASA		0.519	6UV1	B	0.6407	0.4401	378	34.92		0.749	1.017	381	34.4		0.865	0.72	382	PROBABLE ATP-DEPENDENT RNA HELICASE DDX17
						2DB3	D	0.4543	1.8324	363	39.39		0.688	2.389	375	38.9		0.625	1.99	370	ATP-DEPENDENT RNA HELICASE VASA			6UV1	A	0.6373	0.3994	378	34.92		0.75	0.994	381	34.4		0.858	0.69	382	PROBABLE ATP-DEPENDENT RNA HELICASE DDX17
						4D25	A	0.4523	1.8468	366	39.34		0.695	2.305	378	39.2		0.612	1.96	371	BMVLG PROTEIN			6UV3	A	0.63	0.6526	376	34.84		0.742	1.117	379	34.3		0.859	0.86	380	PROBABLE ATP-DEPENDENT RNA HELICASE DDX17
						2DB3	C	0.4515	1.8345	362	38.95		0.687	2.384	375	38.9		0.619	1.99	370	ATP-DEPENDENT RNA HELICASE VASA			6UV2	A	0.6261	0.6116	376	34.84		0.743	1.087	379	34.3		0.852	0.83	380	PROBABLE ATP-DEPENDENT RNA HELICASE DDX17
						4D26	A	0.4513	1.8122	365	38.9		0.691	2.348	376	38.8		0.614	1.96	371	BMVLG PROTEIN			6UV4	A	0.6234	0.6516	374	35.03		0.74	1.134	378	34.4		0.857	0.87	379	PROBABLE ATP-DEPENDENT RNA HELICASE DDX17
ECU02_0680	AAA domain-containing protein	DNA REPLICATION FACTOR (ACTIVATOR 1) 36 kDa SUBUNIT		92.541	0.697	6VVO	D	0.5321	2.4002	274	35.4		0.833	2.705	273	35.5		0.615	2.37	272	REPLICATION FACTOR C SUBUNIT 4		0.582	1SXJ	C	0.5613	1.7544	262	33.59		0.88	2.524	279	32.6		0.75	1.96	270	ACTIVATOR 1 40 KDA SUBUNIT
						1SXJ	D	0.5204	2.0693	267	34.83		0.858	2.725	280	35.4		0.689	2.17	270	ACTIVATOR 1 41 KDA SUBUNIT			1SXJ	B	0.4974	2.2114	262	30.15		0.823	3.084	274	31.4		0.621	2.25	263	ACTIVATOR 1 37 KDA SUBUNIT
						6VVO	C	0.5184	2.1925	265	32.45		0.838	2.947	279	31.2		0.645	2.29	267	REPLICATION FACTOR C SUBUNIT 5			3U61	C	0.471	2.3982	264	22.35		0.818	3.138	278	21.2		0.615	2.49	265	DNA POLYMERASE ACCESSORY PROTEIN 44
						1IQP	B	0.5127	2.3661	277	32.85		0.851	2.822	282	36.9		0.641	2.38	277	RFCS			1SXJ	D	0.4112	2.0325	236	37.71		0.783	4.001	276	36.6		0.59	2.37	245	ACTIVATOR 1 41 KDA SUBUNIT
						2CHV	E	0.4732	2.6017	271	30.26		0.821	3.179	282	34		0.6	2.61	268	REPLICATION FACTOR C SMALL SUBUNIT			2CHV	F	0.4091	2.5782	251	27.89		0.788	3.639	280	31.1		0.572	2.81	258	REPLICATION FACTOR C SMALL SUBUNIT
ECU02_0690	J domain-containing protein	HSB-LIKE CHAPERONE		85.8105	0.663	4IT5	C	0.5804	1.2835	130	23.85		0.749	1.863	126	22.2		0.715	1.66	129	CO-CHAPERONE PROTEIN HSCB HOMOLOG		0.512	4IT5	D	0.6227	1.7529	146	22.6		0.809	2.337	145	20.7		0.715	1.74	142	CO-CHAPERONE PROTEIN HSCB HOMOLOG
						4IT5	A	0.5788	1.3324	131	23.66		0.753	2.4	130	21.5					CO-CHAPERONE PROTEIN HSCB HOMOLOG			4IT5	B	0.603	1.862	146	22.6		0.799	2.376	145	20.7		0.695	1.74	140	CO-CHAPERONE PROTEIN HSCB HOMOLOG
						1FPO	C	0.5614	1.5008	129	20.16		0.783	2.286	134	20.9		0.717	1.7	130	CHAPERONE PROTEIN HSCB			1FPO	A	0.594	1.7796	144	20.83		0.827	2.249	147	20.4		0.717	1.86	145	CHAPERONE PROTEIN HSCB
						4IT5	B	0.549	1.4807	132	23.48		0.754	2.726	135	20.7					CO-CHAPERONE PROTEIN HSCB HOMOLOG			1FPO	B	0.586	1.8721	145	22.07		0.809	2.417	147	20.4		0.707	1.88	145	CHAPERONE PROTEIN HSCB
						4IT5	D	0.5447	1.566	133	23.31		0.751	2.744	135	20.7		0.704	1.84	133	CO-CHAPERONE PROTEIN HSCB HOMOLOG			4IT5	A	0.5464	2.1453	143	23.08		0.748	2.701	143	21		0.646	1.95	134	CO-CHAPERONE PROTEIN HSCB HOMOLOG
ECU02_0700	hypothetical protein	hypothetical protein		82.3439	0.659	3V6A	A	0.194	3.5284	288	10.42		0.546	4.654	304	10.2		0.336	3.43	278	APOPTOSIS INHIBITOR 5		0.351	4RV1	A	0.5292	1.1871	327	11.31		0.755	1.429	330	11.5		0.696	1.32	330	ENGINEERED PROTEIN OR497
						3U0R	A	0.192	3.6995	295	9.83		0.553	4.722	309	10		0.337	3.37	273	APOPTOSIS INHIBITOR 5			4RV1	F	0.5189	1.2657	326	11.66		0.751	1.633	331	11.5		0.673	1.4	329	ENGINEERED PROTEIN OR497
						6SA6	A	0.1841	3.9076	288	8.33		0.491	4.888	282	12.8		0.336	3.48	262	DARPIN-ARMADILLO FUSION A5			4RV1	C	0.5165	1.3002	327	11.62		0.752	1.591	331	11.5		0.672	1.41	330	ENGINEERED PROTEIN OR497
						6L4O	A	0.1832	3.7113	290	10.69		0.555	4.824	314	10.2		0.334	3.26	261	APOPTOSIS INHIBITOR 5			4RV1	B	0.5149	1.2678	326	11.35		0.751	1.521	330	11.5		0.669	1.41	330	ENGINEERED PROTEIN OR497
						5MFD	I	0.1815	3.4753	241	7.05		0.417	4.652	241	12.4		0.374	3.11	223	YIIIM''6AII			4RV1	D	0.5099	1.2986	326	11.35		0.749	1.59	330	11.5		0.662	1.46	330	ENGINEERED PROTEIN OR497
ECU02_0705	ECU02_0705 protein	---		77.9673	0.427	6K2J	B	0.4688	2.2965	72	2.78		0.568	2.753	69	5.8		0.581	2.31	72	UPF0335 PROTEIN CCNA_03428		0.341	1GD2	H	0.5459	1.7812	63	11.11		0.543	1.978	64	15.6		0.719	1.78	63	TRANSCRIPTION FACTOR PAP1
						1J1D	B	0.4273	1.494	56	10.71		0.56	2.123	59	8.5		0.711	2.69	63	TROPONIN T			6CFZ	E	0.5058	1.9386	64	4.69		0.542	1.97	63	4.8		0.669	1.94	64	DAD4
						1J1E	B	0.4107	1.2728	53	9.43		0.517	2.038	57	10.5		0.667	2.56	61	TROPONIN T			1HJB	E	0.5015	2.351	68	4.41		0.553	2.377	68	4.4		0.665	2.36	68	CCAAT/ENHANCER BINDING PROTEIN BETA
						1J1D	E	0.4107	1.3814	56	12.5		0.579	3.157	64	7.8		0.687	2.25	61	TROPONIN T			6CFZ	A	0.5008	1.9662	63	3.17		0.517	2.155	64	3.1		0.652	2.17	64	ASK1
						1J1E	E	0.4014	1.3287	55	9.09		0.556	3.087	64	9.4		0.673	2.2	61	TROPONIN T			1H89	B	0.5001	1.9669	62	4.84		0.504	2.329	64	4.7		0.66	1.97	62	CAAT/ENHANCER BINDING PROTEIN BETA
ECU02_0710	WD_REPEATS_REGION domain-containing protein	HISTONE TRANSCRIPTION REGULATOR		76.695	0.652	7AY2	D	0.1599	1.6427	263	14.83		0.395	2.469	277	15.2		0.423	2	274	WD REPEAT-CONTAINING PROTEIN 48		0.437	2YMU	A	0.5147	1.7009	507	17.55		0.748	2.044	515	17.5		0.654	1.73	509	WD-40 REPEAT PROTEIN
						7AY0	A	0.1586	1.6164	262	14.89		0.395	2.527	278	15.1		0.42	2.05	276	WD REPEAT-CONTAINING PROTEIN 48			2YMU	B	0.4977	1.8164	507	17.36		0.744	2.149	515	17.3		0.639	1.85	509	WD-40 REPEAT PROTEIN
						7AY2	A	0.1586	1.657	264	14.77		0.397	2.615	280	15		0.417	2.03	275	WD REPEAT-CONTAINING PROTEIN 48			1NR0	A	0.2916	3.0773	489	11.45		0.651	4.217	515	14.6		0.465	3.04	480	ACTIN INTERACTING PROTEIN 1
						6JLQ	B	0.1586	1.6712	264	14.77		0.395	2.713	280	15		0.418	2.05	276	WD REPEAT-CONTAINING PROTEIN 48			5H1M	A	0.2879	2.9017	496	10.69		0.684	3.753	518	12		0.44	2.99	497	GEM-ASSOCIATED PROTEIN 5
						7AY0	C	0.1585	1.6545	263	14.83		0.395	2.617	279	15.1		0.421	2.05	276	WD REPEAT-CONTAINING PROTEIN 48			5H1J	A	0.2839	2.8238	493	10.75		0.69	3.769	523	12		0.441	2.91	496	GEM-ASSOCIATED PROTEIN 5
ECU02_0720	Histone H2A	HISTONE H2A		83.2274	0.443	3KXB	G	0.6208	1.2869	97	23.71		0.689	1.691	99	23.2		0.848	1.3	97	HISTONE H2A		---	5G2E	S	0.3626	2.3427	82	20.73		0.469	2.747	84	22.6		0.65	2.29	80	HISTONE H2A TYPE 1
						3MGQ	G	0.6167	1.3249	100	23		0.71	1.869	103	22.3		0.83	1.51	101	HISTONE H2A			5FUG	A	0.3596	2.0894	78	28.21		0.455	2.986	84	25		0.685	2.09	79	HISTONE H2A.Z
						1U35	G	0.6128	1.2684	99	31.31		0.71	2.332	105	28.6		0.818	1.62	102	H2A HISTONE FAMILY			5G2E	G	0.3561	2.3982	82	23.17		0.462	2.983	86	23.3		0.656	2.3	80	HISTONE H2A TYPE 1
						3MGP	G	0.6124	1.3536	100	23		0.703	1.745	102	23.5		0.825	1.52	101	HISTONE H2A			5G2E	K	0.3516	2.0428	77	22.08		0.46	2.865	83	22.9		0.639	2.44	80	HISTONE H2A TYPE 1
						5AVB	G	0.6117	1.3153	99	24.24		0.702	2.262	104	23.1		0.824	1.55	101	HISTONE H2A TYPE 1-B/E			5Y26	B	0.3473	2.0121	77	15.58		0.474	2.932	82	15.9		0.587	2.16	78	PUTATIVE TRANSCRIPTION FACTOR C16C4.22
ECU02_0730	Poly(A) polymerase	POLY (A) POLYMERASE TYPE 1		91.3868	0.686	4LT6	A	0.7	1.4791	453	44.37		0.869	1.792	459	44		0.803	1.56	457	POLY(A) POLYMERASE GAMMA		0.583	1Q78	A	0.8906	0.3571	463	42.98		0.91	0.453	461	43.2		0.979	0.36	461	POLY(A) POLYMERASE ALPHA
						4LT6	B	0.6953	1.5282	452	44.47		0.862	1.752	455	44.4		0.8	1.57	454	POLY(A) POLYMERASE GAMMA			1Q79	A	0.8678	0.6056	463	42.98		0.904	0.691	460	43		0.965	0.61	460	POLY(A) POLYMERASE ALPHA
						1Q78	A	0.695	1.4481	451	43.9		0.871	1.879	461	42.7		0.8	1.63	457	POLY(A) POLYMERASE ALPHA			1F5A	A	0.8484	0.6592	456	43.2		0.878	0.902	449	43.2		0.958	0.68	449	POLY(A) POLYMERASE
						3C66	B	0.6785	1.1309	455	43.96		0.905	1.895	476	42.4		0.803	1.55	470	POLY(A) POLYMERASE			4LT6	A	0.7913	0.9918	455	44.4		0.889	1.069	457	44.2		0.895	1.06	457	POLY(A) POLYMERASE GAMMA
						2HHP	A	0.6736	1.2642	452	43.81		0.894	2.068	474	42.4		0.773	1.69	468	POLY(A) POLYMERASE			4LT6	B	0.7671	1.1875	455	44.4		0.879	1.288	455	44.4		0.869	1.18	455	POLY(A) POLYMERASE GAMMA
ECU02_0740	Ubiquitin	ubiquitin		94.3278	0.724	6QML	C	0.9635	0.4682	76	97.37		0.968	0.517	76	98.7		0.993	0.47	76	POLYUBIQUITIN-C		0.612	5N2W	B	0.8686	1.1079	76	96.05		0.852	1.188	74	97.3		0.889	1.11	74	POLYUBIQUITIN-B
						6QML	F	0.9625	0.4786	76	97.37		0.966	0.506	76	98.7		0.987	0.48	76	POLYUBIQUITIN-C			2BGF	B	0.8664	1.1192	76	97.37		0.865	1.739	76	98.7		0.877	1.12	77	DI-UBIQUITIN
						6ISU	B	0.9602	0.5016	76	97.37		0.965	0.502	76	98.7		0.987	0.5	76	UBIQUITIN			6GLC	B	0.8655	1.1238	76	96.05		0.856	1.16	74	97.3		0.902	1.09	74	POLYUBIQUITIN-B
						4DDG	R	0.9584	0.5182	76	98.68		0.961	0.521	76	98.7		0.987	0.52	76	POLYUBIQUITIN-C			1AAR	A	0.8645	1.1294	76	97.37		0.872	1.202	76	98.7		0.875	1.13	76	DI-UBIQUITIN
						4DDG	P	0.9584	0.5182	76	98.68		0.961	0.521	76	98.7		0.987	0.52	76	POLYUBIQUITIN-C			5D0M	B	0.8626	1.1395	76	98.68		0.882	1.144	76	98.7		0.885	1.14	76	POLYUBIQUITIN-B
ECU02_0750	60S ribosomal protein L7a	60S RIBOSOMAL PROTEIN L7A /yeast L8		91.0524	0.612	6EM5	G	0.6502	1.1432	168	45.24		0.79	1.633	175	45.7		0.808	1.45	173	60S RIBOSOMAL PROTEIN L8-A		0.539	6EM5	G	0.6334	1.2061	167	46.11		0.786	1.823	177	45.8		0.807	1.69	175	60S RIBOSOMAL PROTEIN L8-A
						6C0F	G	0.631	1.1513	167	45.51		0.785	1.644	174	46		0.803	1.45	171	60S RIBOSOMAL PROTEIN L8-A			6CB1	G	0.6091	1.2532	166	46.99		0.778	1.694	174	46		0.774	1.79	175	60S RIBOSOMAL PROTEIN L8-A
						6CB1	G	0.631	1.1513	167	45.51		0.785	1.644	174	46		0.803	1.45	171	60S RIBOSOMAL PROTEIN L8-A			6C0F	G	0.6091	1.2532	166	46.99		0.778	1.694	174	46		0.774	1.79	175	60S RIBOSOMAL PROTEIN L8-A
						5Z3G	K	0.5976	1.0739	150	50		0.703	1.435	155	51		0.836	1.35	154	60S RIBOSOMAL PROTEIN L8-A			5Z3G	K	0.5882	1.2621	152	50		0.698	1.502	155	51		0.835	1.43	154	60S RIBOSOMAL PROTEIN L8-A
						6EM3	G	0.5973	0.9702	147	49.66		0.693	1.391	152	50.7		0.862	1.25	151	60S RIBOSOMAL PROTEIN L8-A			6EM3	G	0.5813	1.1023	147	50.34		0.687	1.517	152	50.7		0.832	1.36	150	60S RIBOSOMAL PROTEIN L8-A
ECU02_0760	Signal peptidase complex catalytic subunit SEC11	SIGNAL PEPTIDASE 18kDa SUBUNIT		90.1962	0.552	4N31	B	0.2548	1.522	87	20.69		0.439	2.936	92	18.5		0.552	1.81	90	SIPA		0.318	6BBK	A	0.1451	3.0492	80	10		0.307	4.334	86	7		0.369	3.21	81	FIMBRIAL PROTEIN
						4N31	A	0.2425	1.4307	86	20.93		0.454	2.208	91	17.6		0.525	1.87	90	SIPA			6BS9	A	0.1447	3.488	88	4.55		0.263	4.035	70	4.3		0.348	3.62	84	STAGE III SPORULATION PROTEIN AB
						1JHC	A	0.2194	2.3679	90	20		0.393	3.974	94	19.1		0.496	2.65	92	LEXA REPRESSOR			6BS9	D	0.1442	3.501	87	5.75		0.26	3.801	68	4.4		0.36	3.43	83	STAGE III SPORULATION PROTEIN AB
						1JHE	A	0.2111	2.2046	84	21.43		0.369	2.409	78	21.8		0.49	2.46	86	LEXA REPRESSOR			6BS9	B	0.1439	3.3662	85	4.71		0.245	3.912	63	3.2		0.352	3.59	83	STAGE III SPORULATION PROTEIN AB
						1JHE	B	0.2065	2.2747	84	21.43		0.373	3.233	84	21.4		0.49	2.52	86	LEXA REPRESSOR			2VMA	A	0.1423	3.6635	87	2.3		0.282	4.622	88	3.4		0.369	3.03	74	GENERAL SECRETION PATHWAY PROTEIN F
ECU02_0770	40S ribosomal protein S17	40S RIBOSOMAL PROTEIN S17		91.2883	0.493	5XXU	R	0.7165	1.6829	115	38.26		0.823	1.823	116	38.8		0.752	1.78	116	RIBOSOMAL PROTEIN ES17		0.404	6AZ1	V	0.459	0.6712	84	44.05		0.69	1.723	88	44.3		0.692	1.1	86	RIBOSOMAL PROTEIN S17E
						6G18	R	0.7159	1.5984	116	45.69		0.84	2.098	119	46.2		0.756	1.68	117	40S RIBOSOMAL PROTEIN S17			3J7A	W	0.4582	1.4237	80	38.75		0.588	1.621	81	38.3		0.705	1.62	81	40S RIBOSOMAL PROTEIN ES17
						5XYI	R	0.713	1.67	115	34.78		0.831	1.853	117	35		0.737	1.81	117	40S RIBOSOMAL PROTEIN S17-B, PUTATIVE			6OKK	W	0.4582	1.4237	80	38.75		0.588	1.622	81	38.3		0.705	1.62	81	40S RIBOSOMAL PROTEIN S17
						6ZVI	z	0.6869	1.5974	115	39.13		0.843	2.162	119	39.5		0.738	1.78	117	40S RIBOSOMAL PROTEIN S17-A			4D5L	R	0.4383	1.4409	84	46.43		0.627	1.646	85	47.1		0.64	1.61	85	40S RIBOSOMAL PROTEIN ES17
						6ZU9	I	0.6848	1.6621	114	38.6		0.831	2.143	119	39.5		0.727	1.96	118	40S RIBOSOMAL PROTEIN S17-A			4D61	R	0.4383	1.4409	84	46.43		0.627	1.646	85	47.1		0.64	1.61	85	40S RIBOSOMAL PROTEIN S17
ECU02_0780	Transcription initiation factor IIF subunit beta	TRANSCRIPTION INITIATION FACTOR TFIIF BETA SUBUNIT		82.8457	0.589	5SVA	g	0.183	1.3588	93	18.28		0.383	2.082	97	17.5		0.465	1.75	96	TRANSCRIPTION INITIATION FACTOR IIF SUBUNIT BETA		0.417	5IYA	T	0.2859	3.4392	183	25.68		0.585	4.29	192	29.2		0.52	2.25	140	GENERAL TRANSCRIPTION FACTOR IIF SUBUNIT 2
						5FMF	V	0.1817	1.3417	93	18.28		0.386	2.253	98	18.4		0.458	1.84	97	TRANSCRIPTION INITIATION FACTOR IIF SUBUNIT BETA, TFG2			5IY6	T	0.2848	3.484	184	26.63		0.582	4.356	192	29.2		0.52	2.21	139	GENERAL TRANSCRIPTION FACTOR IIF SUBUNIT 2
						5IY7	T	0.1699	1.373	102	21.57		0.442	2.498	114	21.1		0.395	2.11	110	GENERAL TRANSCRIPTION FACTOR IIF SUBUNIT 2			6O9L	T	0.2608	1.677	136	21.32		0.594	4.425	198	28.3		0.503	2.52	149	GENERAL TRANSCRIPTION FACTOR IIF SUBUNIT 2
						5IYB	T	0.1699	1.3731	102	21.57		0.442	2.498	114	21.1		0.395	2.1	110	GENERAL TRANSCRIPTION FACTOR IIF SUBUNIT 2			5IYD	T	0.2415	2.1022	135	17.04		0.623	4.23	204	27.5		0.463	2.88	148	GENERAL TRANSCRIPTION FACTOR IIF SUBUNIT 2
						7NW0	R	0.1698	1.3769	102	21.57		0.436	3.025	120	24.2		0.392	2.15	110	GENERAL TRANSCRIPTION FACTOR IIF SUBUNIT 2			5IY9	T	0.2384	2.0957	134	17.16		0.621	4.191	203	27.6		0.459	2.86	147	GENERAL TRANSCRIPTION FACTOR IIF SUBUNIT 2
ECU02_0785	ECU02_0785 protein	---		51.9335	0.415	3VJF	B	0.1139	2.421	46	6.52		0.204	3.742	40	5		0.364	2.5	45	WA20		0.306	5KPE	A	0.4869	1.1955	92	20.65		0.727	2.333	104	18.3		0.72	2.06	110	DE NOVO BETA SHEET DESIGN PROTEIN OR664
						3VJF	A	0.1106	2.2163	46	8.7		0.207	4.031	41	4.9		0.351	2.98	49	WA20			5AIW	A	0.3082	2.3362	89	5.62		0.569	3.686	104	7.7					TRAH
						5IP0	J	0.1093	2.6164	46	4.35		0.167	2.23	24	4.2		0.338	2.47	42	PHA GRANULE-ASSOCIATED PROTEIN			4KVH	A	0.2817	2.8335	86	4.65		0.473	3.727	87	9.2		0.528	2.75	111	KETOSTEROID ISOMERASE FOLD PROTEIN HMUK_0747
						5IP0	B	0.1092	2.6186	46	4.35		0.167	1.928	24	20.8		0.324	2.71	46	PHA GRANULE-ASSOCIATED PROTEIN			5L33	A	0.2782	2.649	81	9.88		0.435	4.094	84	9.5		0.457	2.67	82	DENOVO NTF2
						6KOS	B	0.109	2.046	44	9.09		0.175	2.353	26	3.8		0.34	2.6	47	SUWA (SUPER WA20)			4MJD	A	0.2713	2.9629	87	4.6		0.462	3.674	88	8		0.507	2.49	78	KETOSTEROID ISOMERASE FOLD PROTEIN HMUK_0747
ECU02_0800	Ribosomal_L6 domain-containing protein	60S RIBOSOMAL PROTEIN L9		93.0957	0.656	6QKL	B	0.8401	1.1192	180	34.44		0.944	1.352	182	34.1		0.883	1.31	182	60S RIBOSOMAL PROTEIN L9		0.476	6EM5	H	0.8135	1.1935	181	36.46		0.943	1.444	183	36.1		0.867	1.45	183	60S RIBOSOMAL PROTEIN L9-A
						4V7F	F	0.8098	1.1409	180	36.11		0.943	1.582	183	36.1		0.862	1.19	181	60S RIBOSOMAL PROTEIN L9			5Z3G	L	0.7905	1.2928	181	36.46		0.935	1.478	183	36.1		0.836	1.47	183	60S RIBOSOMAL PROTEIN L9-A
						5AN9	B	0.8066	1.1795	179	35.2		0.935	1.518	183	34.4		0.867	1.37	182	60S RIBOSOMAL PROTEIN L9			4V7F	F	0.7527	1.4854	181	36.46		0.916	1.72	183	36.1		0.794	1.67	183	60S RIBOSOMAL PROTEIN L9
						3J16	F	0.8044	1.1709	180	36.11		0.941	1.602	183	36.1		0.858	1.22	181	60S RIBOSOMAL PROTEIN L6			3J16	F	0.7526	1.486	181	36.46		0.916	1.72	183	36.1		0.796	1.67	183	60S RIBOSOMAL PROTEIN L6
						5ANB	B	0.7853	1.2934	179	34.64		0.928	1.571	183	33.9		0.837	1.47	182	60S RIBOSOMAL PROTEIN L9			6QKL	B	0.7475	1.5473	179	34.64		0.904	1.691	182	34.6		0.776	1.6	180	60S RIBOSOMAL PROTEIN L9
ECU02_0810	Probable ribosome biogenesis protein RLP24	ribosome biogenesis protein RLP24		92.4113	0.479	6EM4	u	0.679	0.8657	115	55.65		0.71	1.051	116	54.3		0.94	0.98	116	RIBOSOME BIOGENESIS PROTEIN RLP24		0.282	6EM5	u	0.1786	1.575	64	60.94		0.355	2.125	64	65.6		0.431	1.81	65	RIBOSOME BIOGENESIS PROTEIN RLP24
						6EM5	u	0.6782	0.7694	114	55.26		0.712	1.069	116	54.3		0.946	1.08	116	RIBOSOME BIOGENESIS PROTEIN RLP24			6EM4	u	0.1765	1.6167	64	60.94		0.352	2.16	64	65.6		0.433	1.85	65	RIBOSOME BIOGENESIS PROTEIN RLP24
						6C0F	u	0.6392	1.2171	122	52.46		0.739	2.002	129	51.2		0.841	1.37	123	RIBOSOME BIOGENESIS PROTEIN RLP24			6C0F	u	0.1562	1.5616	63	60.32		0.354	2.053	63	65.1		0.38	1.75	64	RIBOSOME BIOGENESIS PROTEIN RLP24
						5AN6	C	0.1815	2.7658	80	6.25		0.351	3.403	75	9.3		0.445	2.74	77	CRISPR-ASSOCIATED PROTEIN, CSM2 FAMILY
						5FD9	A	0.1786	2.9134	82	3.66		0.342	3.396	74	5.4		0.386	2.9	81	VACUOLAR-SORTING PROTEIN SNF7
ECU02_0820	hypothetical protein	hypothetical protein		85.0406	0.721	5DGO	A	0.3252	2.8353	385	12.73		0.758	4.009	409	12		0.513	2.89	385	CELL DIVISION CONTROL PROTEIN 45 HOMOLOG		0.413	5DGO	A	0.5661	1.2721	401	12.22		0.879	1.838	409	11.7		0.786	1.37	405	CELL DIVISION CONTROL PROTEIN 45 HOMOLOG
						6XTX	E	0.3246	2.8577	385	12.47		0.76	3.876	406	12.8		0.507	2.93	385	CELL DIVISION CONTROL PROTEIN 45 HOMOLOG			3JC6	E	0.4048	2.0451	382	13.09		0.809	2.654	395	12.9		0.633	2.21	389	CELL DIVISION CONTROL PROTEIN 45
						6XTY	E	0.3246	2.8577	385	12.47		0.76	3.876	406	12.8		0.507	2.93	385	CELL DIVISION CONTROL PROTEIN 45 HOMOLOG			3JC7	c	0.4048	2.0451	382	13.09		0.809	2.654	395	12.9		0.633	2.21	389	CELL DIVISION CONTROL PROTEIN 45
						6CC2	A	0.314	2.9264	370	12.43		0.684	4.35	385	13.5		0.466	3.11	363	CELL DIVISION CONTROL PROTEIN 45 CDC45 PUTATIVE			3JC5	c	0.4048	2.0451	382	13.09		0.809	2.654	395	12.9		0.633	2.21	389	CELL DIVISION CONTROL PROTEIN 45
						3JC6	E	0.3139	2.8601	384	14.58		0.764	3.558	400	14.8		0.507	2.78	377	CELL DIVISION CONTROL PROTEIN 45			5U8T	E	0.4048	2.0626	383	13.05		0.808	2.64	395	12.9		0.621	2.24	391	CELL DIVISION CONTROL PROTEIN 45
ECU02_0830	hypothetical protein	hypothetical protein		67.3256	0.621	3FAV	C	0.5024	1.822	84	5.95		0.585	1.918	84	6		0.681	1.95	85	ESAT-6-LIKE PROTEIN ESXB		0.351	3FWC	F	0.5547	1.4551	81	6.17		0.602	1.5	80	6.2		0.795	1.72	83	NUCLEAR MRNA EXPORT PROTEIN SAC3
						6B87	A	0.4955	1.9763	90	17.78		0.623	2.159	90	14.4		0.647	1.82	87	TMHC2_E			5LXN	H	0.5304	1.5228	78	10.26		0.56	2.078	79	11.4		0.782	1.53	76	TRANSFORMING ACIDIC COILED-COIL-CONTAINING PROTEIN 3
						6B87	C	0.4954	1.9033	89	15.73		0.632	2.003	89	13.5		0.645	2.03	90	TMHC2_E			5LXN	B	0.5243	1.3684	76	9.21		0.55	2.095	78	11.5		0.792	1.55	76	TRANSFORMING ACIDIC COILED-COIL-CONTAINING PROTEIN 3
						2C5I	T	0.4745	1.9465	85	5.88		0.572	2.341	82	7.3		0.664	2.1	86	T-SNARE AFFECTING A LATE GOLGI COMPARTMENT PROTEIN 1			5LXO	B	0.5236	1.4745	77	11.69		0.546	2.121	78	11.5		0.769	1.58	76	TRANSFORMING ACIDIC COILED-COIL-CONTAINING PROTEIN 3
						4LWS	A	0.4705	1.9237	87	5.75		0.559	2.686	84	6		0.599	2.03	84	UNCHARACTERIZED PROTEIN			3FWC	B	0.5221	1.3421	77	9.09		0.584	2.032	82	7.3		0.795	1.66	79	NUCLEAR MRNA EXPORT PROTEIN SAC3
ECU02_0840	hypothetical protein	hypothetical protein		67.9868	0.503	---	---	---	---	---	---		---	---	---	---		---	---	---	---		0.25	---	---	---	---	---	---		---	---	---	---		---	---	---	---
ECU02_0850	Thioredoxin domain-containing protein	PROTEIN DISULFIDE ISOMERASE		87.4174	0.666	1SJI	B	0.1966	3.0893	266	10.9		0.447	4.784	304	11.2		0.437	3.06	260	CALSEQUESTRIN, CARDIAC MUSCLE ISOFORM		0.404	3F8U	A	0.2562	2.2692	307	13.68		0.563	3.016	315	14.9		0.449	2.48	313	PROTEIN DISULFIDE-ISOMERASE A3ERP57
						1SJI	A	0.192	3.0242	260	11.15		0.446	4.771	303	10.6		0.434	3.08	260	CALSEQUESTRIN, CARDIAC MUSCLE ISOFORM			6ENY	D	0.248	2.4424	308	14.61		0.576	3.153	328	14.9		0.433	2.66	312	PROTEIN DISULFIDE-ISOMERASE A3
						2B5E	A	0.1901	2.616	284	14.79		0.527	3.98	315	15.2		0.378	2.78	289	PROTEIN DISULFIDE-ISOMERASE			3F8U	C	0.2362	2.4848	303	12.54		0.564	3.458	327	15		0.416	2.71	311	PROTEIN DISULFIDE-ISOMERASE A3ERP57
						3UOM	B	0.1898	2.8463	251	10.36		0.436	5.027	302	10.6		0.429	3.03	255	CALSEQUESTRIN-1			1SJI	B	0.1847	3.5217	277	10.47		0.437	4.789	303	12.2		0.396	3.61	274	CALSEQUESTRIN, CARDIAC MUSCLE ISOFORM
						3UOM	D	0.1896	2.8738	252	10.32		0.435	5.235	309	9.7		0.43	3.09	257	CALSEQUESTRIN-1			2VAF	A	0.1764	3.737	280	10		0.418	4.467	284	14.1		0.378	3.46	259	CALSEQUESTRIN-2
ECU02_0860	Aminotran_1_2 domain-containing protein	SERINE PALMITOYLTRANSFERASE SUBUNIT 1		93.2846	0.635	7K0K	A	0.5788	1.4283	356	33.43		0.825	2.019	368	33.2		0.708	1.72	367	SERINE PALMITOYLTRANSFERASE 1		0.484	2BWN	A	0.5946	0.9295	330	17.58		0.772	1.392	335	17.6		0.783	1.05	333	5-AMINOLEVULINATE SYNTHASE
						7K0I	D	0.5677	1.481	355	33.52		0.822	2.082	368	33.2		0.696	1.79	367	SERINE PALMITOYLTRANSFERASE 1			2BWN	D	0.5936	0.925	330	17.58		0.772	1.605	337	17.5		0.78	1.04	333	5-AMINOLEVULINATE SYNTHASE
						7K0I	A	0.5677	1.481	355	33.52		0.822	2.082	368	33.2		0.696	1.79	367	SERINE PALMITOYLTRANSFERASE 1			2BWP	B	0.5922	0.9378	330	17.58		0.771	1.324	334	18.3		0.781	1.06	333	5-AMINOLEVULINATE SYNTHASE
						6M4O	S	0.5663	1.5167	355	33.24		0.82	2.137	368	33.2		0.688	1.77	365	SERINE PALMITOYLTRANSFERASE 1			2BWO	D	0.5921	0.938	330	17.58		0.771	1.323	334	18.3		0.78	1.05	333	5-AMINOLEVULINATE SYNTHASE
						7K0J	A	0.5653	1.5174	356	33.43		0.821	2.105	368	33.2		0.693	1.83	367	SERINE PALMITOYLTRANSFERASE 1			2BWN	E	0.5921	0.925	330	17.58		0.775	1.386	336	17.9		0.78	1.05	333	5-AMINOLEVULINATE SYNTHASE
ECU02_0865	ECU02_0865 protein	---		86.6759	0.63	4JW2	A	0.4882	2.0646	64	10.94		0.599	3.099	69	8.7		0.627	2.57	68	A3 ARTIFICIAL PROTEIN		---	2RAW	B	0.2513	2.1874	41	9.76		0.289	2.553	37	8.1		0.509	2.5	43	BOREALIN
						3U88	C	0.4692	2.2224	69	8.7		0.593	2.516	68	7.4		0.609	2.43	70	LENS EPITHELIUM-DERIVED GROWTH FACTOR			2YPB	A	0.2504	3.0984	52	5.77		0.328	4.635	52	9.6		0.451	3.03	51	T-CELL ACUTE LYMPHOCYTIC LEUKEMIA PROTEIN 1
						2N3A	B	0.4642	2.0724	65	9.23		0.616	2.601	69	14.5		0.663	1.98	72	PC4 AND SFRS1-INTERACTING PROTEIN			6OD4	A	0.246	2.9522	48	8.33		0.302	3.612	48	8.3		0.471	2.78	43	TRANSCRIPTION FACTOR 4
						2GOM	B	0.4632	2.0047	56	5.36		0.497	2.01	56	5.4		0.654	2.23	57	FIBRINOGEN-BINDING PROTEIN			6OD4	B	0.2452	2.9617	48	8.33		0.312	3.632	50	8		0.467	2.78	43	TRANSCRIPTION FACTOR 4
						2GOM	A	0.462	1.8397	55	5.45		0.511	2.159	57	5.3		0.664	2.37	58	FIBRINOGEN-BINDING PROTEIN			2HV8	E	0.2448	3.0221	46	6.52		0.256	2.54	32	9.4		0.495	2.99	45	RAB11 FAMILY-INTERACTING PROTEIN 3
ECU02_0870	Mcl1_mid domain-containing protein	hypothetical protein		76.8031	0.617	6ND4	L	0.1136	2.472	238	9.66		0.339	3.174	242	10.3		0.326	2.56	240	UTP5		---	5O9Z	L	0.1585	1.874	252	11.11		0.376	3.151	264	9.8		0.418	2.54	272	WD40 REPEAT-CONTAINING PROTEIN SMU1
						6VBV	1	0.1107	2.4418	237	11.39		0.34	3.149	242	12.8		0.308	2.5	238	BBS1 DOMAIN-CONTAINING PROTEIN			2YMU	A	0.1458	1.7486	266	10.53		0.454	4.163	329	8.5		0.397	2.59	311	WD-40 REPEAT PROTEIN
						6ND4	J	0.1103	2.4847	240	9.17		0.337	3.303	242	10.3		0.304	2.58	242	UTP15			2YMU	B	0.1439	1.7135	263	10.27		0.445	3.958	319	8.2		0.398	2.54	311	WD-40 REPEAT PROTEIN
						7AY2	A	0.1087	2.7234	253	5.14		0.337	3.341	243	6.2		0.29	2.75	253	WD REPEAT-CONTAINING PROTEIN 48			5CYK	A	0.1387	1.9461	237	7.59		0.348	2.748	241	7.9		0.363	2.22	229	RIBOSOME BIOGENESIS PROTEIN YTM1
						5L8E	A	0.1068	2.6377	248	5.65		0.338	3.325	243	6.2		0.287	2.88	256	WD REPEAT-CONTAINING PROTEIN 48			5EM2	B	0.1365	2.0086	239	7.11		0.348	2.768	241	7.9		0.357	2.21	228	RIBOSOME BIOGENESIS PROTEIN YTM1
ECU02_0880	40S ribosomal protein S8	hypothetical protein		93.7504	0.597	5XYI	I	0.7933	0.9284	158	50.63		0.885	1.775	163	49.7		0.884	1.1	160	40S RIBOSOMAL PROTEIN S8		0.482	5XYI	I	0.6269	1.229	145	48.28		0.803	2.662	160	48.8		0.776	1.74	154	40S RIBOSOMAL PROTEIN S8
						5TZS	8	0.7859	1.0204	162	47.53		0.906	1.826	167	46.1		0.879	1.12	164	RPS8_ES8			5OPT	Z	0.623	0.6978	141	44.68		0.813	1.886	151	43.7		0.801	1.58	152	40S RIBOSOMAL PROTEIN S8
						5XXU	I	0.7481	0.7896	160	50		0.913	1.354	165	48.5		0.892	1.09	164	RIBOSOMAL PROTEIN ES8			5TZS	8	0.5917	1.4602	148	45.27		0.8	2.729	160	45.6		0.741	2.04	157	RPS8_ES8
						6OKK	L	0.7456	0.9993	157	45.86		0.863	1.788	161	46		0.834	1.35	161	40S RIBOSOMAL PROTEIN S8			3J7A	L	0.5868	1.117	141	44.68		0.794	3.357	162	43.2		0.757	1.88	152	40S RIBOSOMAL PROTEIN ES8
						3J7A	L	0.7456	0.9993	157	45.86		0.863	1.788	161	46		0.834	1.35	161	40S RIBOSOMAL PROTEIN ES8			6OKK	L	0.5868	1.1171	141	44.68		0.794	3.357	162	43.2		0.757	1.88	152	40S RIBOSOMAL PROTEIN S8
ECU02_0890	PHD domain-containing protein	hypothetical protein		93.8896	0.681	6K8E	D	0.2461	2.5612	83	9.64		0.414	3.333	86	11.6		0.482	2.93	87	HTH-TYPE TRANSCRIPTIONAL REGULATOR SARX		0.318	5TO7	C	0.1723	3.0672	84	11.9		0.231	4.448	52	9.6		0.305	3.3	78	NUCLEOPROTEIN TPR
						5YWJ	A	0.2416	2.578	81	6.17		0.41	3.347	86	11.6		0.48	2.87	84	HTH-TYPE TRANSCRIPTIONAL REGULATOR SARX			6U0T	A	0.1488	3.4732	82	4.88		0.208	4.357	46	4.3		0.327	3.46	79	RIB43A PROTEIN
						6K8E	A	0.2405	2.6122	82	9.76		0.412	3.346	86	11.6		0.482	2.94	86	HTH-TYPE TRANSCRIPTIONAL REGULATOR SARX			5TO5	B	0.1471	2.3778	69	8.7		0.139	3.508	26	7.7		0.293	3.08	73	NUCLEOPROTEIN TPR
						2DO7	A	0.2274	2.389	73	9.59		0.46	3.329	87	8		0.442	2.71	97	CULLIN-4B			5TVB	B	0.1456	2.4094	69	8.7		0.19	5.176	44	13.6		0.297	3.2	73	NUCLEOPROTEIN TPR
						2FNP	A	0.2244	2.9882	88	6.82		0.416	3.652	88	9.1		0.447	3.03	85	STAPHYLOCOCCAL ACCESSORY REGULATOR A			6KLQ	B	0.1451	2.4869	68	0		0.153	4.347	33	0		0.25	2.91	58	TROPOMYOSIN
ECU02_0900	60S RIBOSOMAL PROTEIN L35A (L33)	60S RIBOSOMAL PROTEIN L35A (L33)		91.6211	0.674	6EM4	f	0.6233	0.7403	89	34.83		0.775	1.946	96	32.3		0.823	1.29	94	60S RIBOSOMAL PROTEIN L33-A		---	5Z3G	j	0.7135	1.0557	98	31.63		0.812	2.053	102	30.4		0.863	1.5	101	60S RIBOSOMAL PROTEIN L33-A
						6EM3	f	0.6233	0.7403	89	34.83		0.775	1.946	96	32.3		0.823	1.29	94	60S RIBOSOMAL PROTEIN L33-A			6CB1	f	0.7127	0.9587	97	31.96		0.811	2.038	102	30.4		0.866	1.5	101	60S RIBOSOMAL PROTEIN L33-A
						4V7F	e	0.6227	0.8799	90	34.44		0.774	2.016	96	32.3		0.828	1.46	95	60S RIBOSOMAL PROTEIN L33			6C0F	f	0.7127	0.9587	97	31.96		0.811	2.038	102	30.4		0.866	1.5	101	60S RIBOSOMAL PROTEIN L33-A
						6EM5	f	0.6198	0.7763	89	34.83		0.774	1.992	96	32.3		0.823	1.22	93	60S RIBOSOMAL PROTEIN L33-A			6EM5	f	0.7105	0.9751	97	31.96		0.814	2.082	102	30.4		0.861	1.42	100	60S RIBOSOMAL PROTEIN L33-A
						6C0F	f	0.6169	0.8049	89	34.83		0.772	2	96	32.3		0.825	1.31	94	60S RIBOSOMAL PROTEIN L33-A			6EM4	f	0.7101	0.9774	97	31.96		0.815	1.998	102	30.4		0.863	1.54	101	60S RIBOSOMAL PROTEIN L33-A
ECU02_0910	hypothetical protein	hypothetical protein		79.8112	0.593	3M03	B	0.3707	2.6007	82	14.63		0.469	3.096	77	11.7		0.539	2.55	81	ORIGIN RECOGNITION COMPLEX SUBUNIT 6		0.356	1TZT	B	0.4748	0.8773	89	12.36		0.786	1.398	91	12.1		0.778	1.26	91	N UTILIZATION SUBSTANCE PROTEIN B HOMOLOG
						3M03	C	0.3549	2.4937	75	14.67		0.472	3.247	81	12.3		0.57	2.64	76	ORIGIN RECOGNITION COMPLEX SUBUNIT 6			1TZT	A	0.4722	0.7771	88	12.5		0.786	1.388	91	12.1		0.775	1.26	91	N UTILIZATION SUBSTANCE PROTEIN B HOMOLOG
						3M03	A	0.3543	2.728	81	13.58		0.469	3.044	78	11.5		0.53	2.55	80	ORIGIN RECOGNITION COMPLEX SUBUNIT 6			1TZU	A	0.4711	0.7908	88	12.5		0.784	1.413	91	12.1		0.782	1.28	91	N UTILIZATION SUBSTANCE PROTEIN B HOMOLOG
						1H4L	E	0.2966	2.3804	88	12.5		0.534	3.228	86	11.6		0.495	2.38	88	CYCLIN-DEPENDENT KINASE 5 ACTIVATOR			1TZW	A	0.4665	0.9349	89	12.36		0.782	1.436	91	12.1		0.778	1.29	91	N UTILIZATION SUBSTANCE PROTEIN B HOMOLOG
						3O0G	D	0.2955	2.2788	87	12.64		0.534	3.102	86	10.5		0.5	2.34	88	CYCLIN-DEPENDENT KINASE 5 ACTIVATOR 1			1TZV	A	0.4596	1.0447	89	12.36		0.769	1.942	94	12.8		0.764	1.38	91	N UTILIZATION SUBSTANCE PROTEIN B HOMOLOG
ECU02_0920	Spindle assembly checkpoint component MAD1	hypothetical protein		85.6565	0.483	5KTB	A	0.196	2.6886	102	5.88		0.373	2.678	89	6.7		0.435	2.88	101	MONOPOLIN COMPLEX SUBUNIT CSM1		0.294	1S1Q	A	0.11	3.6056	86	1.16		0.232	4.117	72	6.9		0.254	3.9	71	TUMOR SUSCEPTIBILITY GENE 101 PROTEIN
						5KTB	B	0.1888	2.2937	96	6.25		0.403	4.506	105	8.6		0.427	2.8	101	MONOPOLIN COMPLEX SUBUNIT CSM1			1S1Q	C	0.1096	3.5909	85	0		0.23	4.138	72	6.9		0.315	3.46	80	TUMOR SUSCEPTIBILITY GENE 101 PROTEIN
						3N4X	B	0.1817	2.5494	96	6.25		0.373	3.932	94	7.4		0.422	2.83	97	MONOPOLIN COMPLEX SUBUNIT CSM1			1M4P	A	0.1081	3.8748	90	2.22		0.328	5.187	105	2.9		0.3	3.42	109	TUMOR SUSCEPTIBILITY GENE 101 PROTEIN
						3N4X	A	0.178	2.5251	94	6.38		0.375	4.275	99	9.1		0.426	2.88	97	MONOPOLIN COMPLEX SUBUNIT CSM1			1M4Q	A	0.1076	3.7493	88	2.27		0.302	5.09	95	1.1		0.304	3.49	108	TUMOR SUSCEPTIBILITY GENE 101 PROTEIN
						3N7N	C	0.1755	2.3891	94	6.38		0.385	3.686	97	6.2		0.413	2.92	101	MONOPOLIN COMPLEX SUBUNIT CSM1			3OBS	A	0.1071	3.6399	85	0		0.248	4.512	80	3.8		0.309	3.28	79	TUMOR SUSCEPTIBILITY GENE 101 PROTEIN
ECU02_0930	Suf domain-containing protein	similarity to SUPPRESSOR OF FORKED PROTEIN(mRNA stability)		88.9802	0.65	2UY1	A	0.7034	1.3617	428	98.83		0.848	1.689	436	99.1		0.802	1.49	434	CLEAVAGE STIMULATION FACTOR 77		0.584	2UY1	A	0.8702	0.4341	438	99.77		0.884	0.649	438	99.3		0.991	0.43	438	CLEAVAGE STIMULATION FACTOR 77
						2UY1	B	0.6963	0.9546	381	97.64		0.761	1.224	384	98.4					CLEAVAGE STIMULATION FACTOR 77			2UY1	B	0.6287	1.3647	379	95.78		0.745	1.657	384	98.2					CLEAVAGE STIMULATION FACTOR 77
						4EBA	D	0.2854	2.7223	376	16.76		0.691	3.68	404	18.8					MRNA 3'-END-PROCESSING PROTEIN RNA14			4EBA	F	0.2783	2.7389	373	16.35		0.672	3.547	388	18.3					MRNA 3'-END-PROCESSING PROTEIN RNA14
						4EBA	F	0.2834	2.7649	378	17.2		0.694	3.65	404	18.8		0.921	1.08	383	MRNA 3'-END-PROCESSING PROTEIN RNA14			4e+85	B	0.2749	2.7975	374	17.11		0.67	3.619	388	18.3		0.835	1.46	382	MRNA 3'-END-PROCESSING PROTEIN RNA14
						4E6H	A	0.282	2.6834	372	16.67		0.684	3.882	404	18.8					MRNA 3'-END-PROCESSING PROTEIN RNA14			4EBA	D	0.2713	2.6965	365	16.99		0.667	3.653	388	18.3					MRNA 3'-END-PROCESSING PROTEIN RNA14
ECU02_0940	Pyr_redox_2 domain-containing protein	THIOREDOXIN REDUCTASE		95.0873	0.691	5UTH	A	0.8392	1.0355	298	44.63		0.947	1.235	302	44.4		0.894	1.14	301	THIOREDOXIN REDUCTASE		0.604	5W4C	A	0.8265	0.519	306	42.48		0.983	0.584	306	42.5		0.976	0.52	306	THIOREDOXIN REDUCTASE
						4CCR	A	0.8389	0.9903	299	42.47		0.948	1.318	303	41.6		0.885	1.11	302	THIOREDOXIN REDUCTASE			5W4C	B	0.8165	0.9043	305	42.3		0.968	1.026	306	42.5		0.919	0.93	306	THIOREDOXIN REDUCTASE
						3ITJ	A	0.8362	1.0107	302	41.06		0.959	1.274	306	40.2		0.903	1.12	305	THIOREDOXIN REDUCTASE 1			2WHD	A	0.737	1.4543	300	43.33		0.933	1.705	306	43.5		0.8	1.53	303	THIOREDOXIN REDUCTASE
						4CCR	B	0.8277	1.1345	302	42.38		0.95	1.368	305	42		0.867	1.2	304	THIOREDOXIN REDUCTASE			2WHD	B	0.7347	1.4544	300	43.33		0.933	1.705	306	43.5		0.8	1.53	303	THIOREDOXIN REDUCTASE
						3D8X	B	0.8273	1.0151	301	41.2		0.956	1.347	306	40.8		0.895	1.16	305	THIOREDOXIN REDUCTASE 1			4ZN0	A	0.6707	1.4814	272	37.13		0.834	1.895	277	37.9		0.782	1.66	277	THIOREDOXIN REDUCTASE
ECU02_0950	hypothetical protein	hypothetical protein		77.5395	0.483	6R2G	A	0.2419	1.5528	99	12.12		0.421	2.128	102	11.8		0.522	1.68	100	SINGLE-CHAIN PROTEIN MIMETICS OF THE N-TERMINAL HEPTAD- REPEAT REGION OF GP41		0.415	5KNB	G	0.3436	1.3406	120	10.83		0.523	1.365	120	10		0.593	1.42	121	V-TYPE SODIUM ATPASE SUBUNIT D
						4TX5	B	0.23	1.7031	104	4.81		0.44	3.052	116	3.4		0.472	2.08	108	DIABLO HOMOLOG, MITOCHONDRIAL			3VR5	G	0.3283	1.8598	126	4.76		0.494	2.172	124	5.6		0.571	1.93	119	V-TYPE SODIUM ATPASE SUBUNIT D
						4TX5	A	0.2209	2.0337	109	3.67		0.446	3.023	119	4.2		0.451	2.49	114	DIABLO HOMOLOG, MITOCHONDRIAL			2V1Y	B	0.2748	2.1125	122	7.38		0.463	2.658	118	10.2		0.506	2.23	114	PHOSPHATIDYLINOSITOL 3-KINASE REGULATORY SUBUNIT ALPHA
						5JDO	A	0.2005	3.2882	153	9.8		0.53	3.723	149	9.4		0.379	3.29	146	HAPTOGLOBIN-HAEMOGLOBIN RECEPTOR			4MH6	A	0.2717	2.3068	121	8.26		0.46	3.163	130	8.5		0.491	2.53	123	PUTATIVE TYPE III SECRETION PROTEIN YSCO
						6JX6	B	0.1996	2.1346	98	9.18		0.379	2.51	99	4		0.465	2.38	100	DIABLO HOMOLOG, MITOCHONDRIAL			6EK8	A	0.2678	2.1668	147	8.16		0.621	1.689	144	6.2		0.508	1.65	144	YAXB
ECU02_0960	GOLD domain-containing protein	putative membrane integral protein		81.2494	0.546	5LZ1	A	0.1804	1.944	85	5.88		0.367	2.808	89	6.7		0.449	2.18	87	GOLGI RESIDENT PROTEIN GCP60		0.359	5LZ1	A	0.2036	1.9234	90	7.78		0.382	2.268	91	7.7		0.484	2.18	93	GOLGI RESIDENT PROTEIN GCP60
						5CJ4	D	0.1675	2.4067	102	9.8		0.364	3.919	97	9.3		0.386	2.63	97	XRCC4-MYH7-(1562-1622) CHIMERA PROTEIN			6A3V	Q	0.1851	2.561	97	9.28		0.36	3.397	102	8.8		0.408	2.62	95	TUMOR NECROSIS FACTOR LIGAND SUPERFAMILY MEMBER 9
						5TVB	B	0.1658	1.2709	74	4.05		0.331	2.177	75	4		0.449	1.64	74	NUCLEOPROTEIN TPR			6MGE	C	0.1846	2.7548	99	8.08		0.354	3.572	103	8.7		0.408	2.83	99	TUMOR NECROSIS FACTOR LIGAND SUPERFAMILY MEMBER 9
						7NUL	1	0.1646	2.4344	92	14.13		0.344	3.238	88	13.6		0.406	3	98	GENOME POLYPROTEIN			1STM	D	0.1837	2.648	96	4.17		0.371	3.547	101	4		0.461	2.7	97	SATELLITE PANICUM MOSAIC VIRUS
						5CJ4	B	0.1632	2.4097	101	7.92		0.36	3.63	96	10.4					XRCC4-MYH7-(1562-1622) CHIMERA PROTEIN			1STM	B	0.1837	2.648	96	4.17		0.371	3.547	101	4					SATELLITE PANICUM MOSAIC VIRUS
ECU02_0970	hypothetical protein	hypothetical protein		86.02	0.635	1WC8	A	0.5097	1.6166	133	18.05		0.736	2.275	140	17.9		0.666	2.06	139	TRAFFICKING PROTEIN PARTICLE COMPLEX SUBUNIT3		---	1SZ7	A	0.7061	0.6806	140	18.57		0.829	0.825	140	18.6		0.854	0.94	141	TRAFFICKING PROTEIN PARTICLE COMPLEX SUBUNIT 3
						1WC9	A	0.5065	1.5974	131	18.32		0.721	2.239	138	18.1		0.667	1.96	136	TRAFFICKING PROTEIN PARTICLE COMPLEX SUBUNIT3			1WC9	A	0.6991	0.7464	140	18.57		0.828	1.016	141	18.4		0.836	1.11	142	TRAFFICKING PROTEIN PARTICLE COMPLEX SUBUNIT3
						2J3W	E	0.4946	1.6496	130	19.23		0.708	2.208	135	18.5		0.665	2.05	135	TRAFFICKING PROTEIN PARTICLE COMPLEX SUBUNIT 3			2PWN	A	0.6794	0.8228	138	18.84		0.778	1.646	137	17.5		0.839	1.31	136	TRAFFICKING PROTEIN PARTICLE COMPLEX SUBUNIT 3
						2J3W	D	0.4927	1.5745	128	19.53		0.708	2.15	134	18.7		0.678	2.01	134	TRAFFICKING PROTEIN PARTICLE COMPLEX SUBUNIT 3			1WC8	A	0.6575	0.913	139	18.71		0.814	1.639	142	18.3		0.807	1.28	141	TRAFFICKING PROTEIN PARTICLE COMPLEX SUBUNIT3
						2PWN	A	0.4884	1.6622	129	19.38		0.676	2.823	134	16.4		0.668	2.17	131	TRAFFICKING PROTEIN PARTICLE COMPLEX SUBUNIT 3			2J3W	E	0.6419	1.0153	137	18.98		0.796	1.294	138	18.8		0.816	1.33	139	TRAFFICKING PROTEIN PARTICLE COMPLEX SUBUNIT 3
ECU02_0980	Archease domain-containing protein	hypothetical protein		88.6644	0.629	1JW3	A	0.5927	1.9469	133	20.3		0.754	2.269	134	20.1		0.665	1.94	134	CONSERVED HYPOTHETICAL PROTEIN MTH1598		0.465	4N2P	C	0.6826	0.6717	124	17.74		0.785	1.276	124	16.9		0.845	0.83	122	PROTEIN ARCHEASE
						4N2P	C	0.5715	1.3224	121	19.01		0.719	2.21	125	16.8		0.718	1.71	123	PROTEIN ARCHEASE			4N2P	A	0.6825	0.6731	124	17.74		0.78	1.258	123	17.1		0.845	0.85	122	PROTEIN ARCHEASE
						4N2P	A	0.5668	1.356	121	19.01		0.712	2.229	124	16.9		0.709	1.68	122	PROTEIN ARCHEASE			4N2P	B	0.6722	0.6658	123	17.07		0.775	1.393	123	17.1		0.838	1.02	122	PROTEIN ARCHEASE
						4N2P	B	0.5467	1.4958	121	17.36		0.703	2.324	124	16.9		0.691	1.88	123	PROTEIN ARCHEASE			4N2P	D	0.6718	0.67	123	17.07		0.775	1.403	123	17.1		0.838	1.03	122	PROTEIN ARCHEASE
						4N2P	D	0.5435	1.5177	121	17.36		0.71	2.19	124	16.9		0.682	1.89	123	PROTEIN ARCHEASE			5YZJ	A	0.5449	1.2157	123	17.07		0.768	1.608	124	16.1		0.72	1.52	126	PROTEIN ARCHEASE
ECU02_0990	hypothetical protein	hypothetical protein		55.7187	0.316	---	---	---	---	---	---		---	---	---	---		---	---	---	---		0.306	5VHR	E	0.1058	3.1285	101	5.94		0.333	4.492	106	6.6		0.269	3.3	102	26S PROTEASOME REGULATORY SUBUNIT 10B
																								6BMF	A	0.1024	2.7979	108	6.48		0.377	4.001	112	6.2		0.303	2.76	107	VACUOLAR PROTEIN SORTING-ASSOCIATED PROTEIN 4
																								6BMF	E	0.1005	2.8498	106	5.66		0.368	4.448	113	6.2					VACUOLAR PROTEIN SORTING-ASSOCIATED PROTEIN 4
ECU02_1000	hypothetical protein	hypothetical protein		83.347	0.647	5C3C	A	0.2229	2.5846	153	11.11		0.481	3.626	159	10.7		0.43	2.77	154	CBBQ/NIRQ/NORQ DOMAIN PROTEIN		0.34	3U60	D	0.2848	1.9627	184	9.78		0.635	3.66	197	10.7		0.537	2.33	191	DNA POLYMERASE ACCESSORY PROTEIN 44
						2CHG	A	0.2109	2.778	151	15.23		0.455	3.665	156	14.1		0.422	2.8	150	REPLICATION FACTOR C SMALL SUBUNIT			3U5Z	D	0.2846	1.8822	182	9.89		0.635	3.949	199	11.1		0.545	2.45	194	DNA POLYMERASE ACCESSORY PROTEIN 44
						1NJF	A	0.2106	2.2387	143	13.29		0.481	3.356	153	12.4		0.422	2.47	147	DNA POLYMERASE III SUBUNIT GAMMA			3U5Z	N	0.2798	1.9387	182	9.89		0.63	4.135	199	11.1		0.525	2.27	189	DNA POLYMERASE ACCESSORY PROTEIN 44
						2CHG	D	0.2102	2.8156	151	13.25		0.443	3.606	151	13.9		0.425	2.63	145	REPLICATION FACTOR C SMALL SUBUNIT			3U60	B	0.2763	1.7273	175	10.29		0.627	2.72	185	9.7		0.538	2.14	184	DNA POLYMERASE ACCESSORY PROTEIN 44
						1NJF	C	0.2101	2.3746	146	13.01		0.466	3.494	152	12.5		0.407	2.53	149	DNA POLYMERASE III SUBUNIT GAMMA			3U61	D	0.275	1.6517	173	9.83		0.615	2.912	182	9.3		0.542	2.16	184	DNA POLYMERASE ACCESSORY PROTEIN 44
ECU02_1010	similarity to HYPOTHETICAL PROTEIN YDED_SCHPO	similarity to HYPOTHETICAL PROTEIN YDED_SCHPO		83.096	0.58	7NSC	H	0.3399	2.4694	143	26.57		0.503	2.679	145	29		0.6	2.57	142	GLUCOSE-INDUCED DEGRADATION PROTEIN 8 HOMOLOG		---	6SWY	8	0.3568	1.1109	173	17.92		0.739	1.643	178	18.5		0.7	1.44	179	GLUCOSE-INDUCED DEGRADATION PROTEIN 8
						6SWY	8	0.2349	2.5586	173	15.03		0.64	3.929	194	18.6		0.51	2.68	175	GLUCOSE-INDUCED DEGRADATION PROTEIN 8			6Q8F	B	0.1868	2.0513	107	16.82		0.412	3.576	121	15.7		0.42	2.65	114	WD40 REPEAT-CONTAINING PROTEIN SMU1
						7NSB	h	0.2023	3.1716	155	16.77		0.528	4.26	168	19		0.387	2.99	149	GLUCOSE-INDUCED DEGRADATION PROTEIN 8			5EN6	B	0.1812	2.5824	110	13.64		0.377	3.92	118	16.9		0.424	2.94	114	SMU-1
						5Z7Q	A	0.1517	2.5402	102	9.8		0.345	3.578	105	8.6		0.33	2.78	96	FLAGELLIN			6Q8F	A	0.1751	1.9794	106	16.98		0.421	3.412	121	14		0.406	2.6	114	WD40 REPEAT-CONTAINING PROTEIN SMU1
						5NQS	A	0.1515	2.7826	107	13.08		0.354	3.657	109	11					PROTEIN TOPLESS			5EN8	B	0.1742	2.2866	104	15.38		0.376	3.121	108	15.7		0.406	2.55	108	SMU-1
ECU02_1020	SMALL NUCLEAR RIBONUCLEOPROTEIN E	SMALL NUCLEAR RIBONUCLEOPROTEIN E		91.3506	0.56	4JRK	C	0.739	0.8292	60	16.67		0.753	1.191	61	18		0.935	1.15	61	PROTEIN HFQ		---	3RES	I	0.7213	1.1206	60	18.33		0.719	1.173	60	18.3		0.904	1.12	60	PROTEIN HFQ
						3RES	I	0.7341	0.8624	59	16.95		0.748	1.176	60	18.3		0.938	1.17	60	PROTEIN HFQ			4HT8	D	0.721	1.0451	60	16.67		0.723	1.247	61	18		0.877	1.19	61	PROTEIN HFQ
						4HT9	C	0.7312	0.8843	59	16.95		0.733	1.346	60	18.3		0.933	1.21	60	PROTEIN HFQ			3QO3	C	0.7199	1.0522	60	16.67		0.727	1.208	61	18		0.889	1.21	61	PROTEIN HFQ
						3RES	G	0.731	0.8859	59	16.95		0.735	1.309	60	18.3		0.942	1.22	60	PROTEIN HFQ			3RES	L	0.7196	1.1314	60	18.33		0.716	1.175	60	18.3		0.896	1.13	60	PROTEIN HFQ
						1KQ1	N	0.7306	0.9795	60	18.33		0.748	1.202	61	18		0.906	1.2	61	HOST FACTOR FOR Q BETA			3RES	J	0.7195	1.2053	61	18.03		0.735	1.339	62	17.7		0.91	1.21	61	PROTEIN HFQ
ECU02_1030	hypothetical protein	hypothetical protein		87.5817	0.674	6VK3	A	0.3032	2.7703	418	17.94		0.743	3.5	439	19.4		0.486	2.73	413	HRD3		0.453	4BWR	A	0.3286	2.9963	395	13.16		0.693	4.122	435	13.3		0.524	2.64	365	PROTEIN CORRESPONDING TO LOCUS C5321 FROM CFT073 E.COLI STRAIN
						6VK0	A	0.3003	2.7671	413	16.22		0.738	3.586	439	19.4		0.489	2.81	411	ERAD-ASSOCIATED E3 UBIQUITIN-PROTEIN LIGASE COMPONENT HRD3			6VBU	4	0.2096	2.7433	275	12		0.479	4.311	313	10.9		0.422	2.89	277	BARDET-BIEDL SYNDROME 4 PROTEIN HOMOLOG
						6VK1	A	0.2989	2.7277	409	15.89		0.735	3.606	438	19.4		0.485	2.84	412	ERAD-ASSOCIATED E3 UBIQUITIN-PROTEIN LIGASE COMPONENT HRD3			1W3B	A	0.2078	3.236	298	10.07		0.48	4.432	317	11		0.409	3.3	270	UDP-N-ACETYLGLUCOSAMINE--PEPTIDE N-ACETYLGLUCOSAMINYLTRANSFERASE 110
						6VJY	A	0.2953	2.6992	405	16.3		0.735	3.666	440	19.3		0.479	2.82	410	ERAD-ASSOCIATED E3 UBIQUITIN-PROTEIN LIGASE COMPONENT HRD3			6VBV	4	0.2022	2.8778	278	10.79		0.472	4.815	326	11.3		0.41	3.07	280	BARDET-BIEDL SYNDROME 4 PROTEIN HOMOLOG
						6VJZ	A	0.2941	2.6365	400	17.25		0.736	3.617	439	19.1		0.487	2.85	413	ERAD-ASSOCIATED E3 UBIQUITIN-PROTEIN LIGASE COMPONENT HRD3			6XT9	D	0.1979	3.1576	290	11.38		0.487	4.505	326	11.7		0.388	3.25	286	BARDET-BIEDL SYNDROME 4 PROTEIN
ECU02_1040	hypothetical protein	hypothetical protein		84.2267	0.609	4QTK	B	0.5328	1.2634	126	35.71		0.688	2.349	134	32.1		0.755	1.69	130	WHITE-OPAQUE REGULATOR 1		0.412	4QTK	A	0.4297	1.0175	109	36.7		0.607	1.373	110	36.4		0.693	1.2	110	WHITE-OPAQUE REGULATOR 1
						4QTK	A	0.5289	1.2462	124	34.68		0.675	2.385	131	31.3		0.762	1.43	126	WHITE-OPAQUE REGULATOR 1			4QTJ	A	0.4283	1.0048	112	36.61		0.628	1.501	114	36		0.672	1.34	114	WHITE-OPAQUE REGULATOR 1
						4QTJ	A	0.5286	1.1948	127	34.65		0.704	2.484	137	31.4		0.745	1.75	134	WHITE-OPAQUE REGULATOR 1			4QTK	B	0.4273	1.0343	110	37.27		0.61	1.774	112	36.6		0.682	1.29	112	WHITE-OPAQUE REGULATOR 1
						4M8B	R	0.4568	1.3258	130	27.69		0.735	2.638	144	26.4		0.671	2.04	140	YHR177W			4M8B	R	0.4075	0.523	114	32.46		0.665	1.298	117	31.6		0.658	1.06	117	YHR177W
						3SWM	C	0.1697	3.0992	90	8.89		0.332	4.523	89	6.7		0.383	3.04	88	NAC DOMAIN-CONTAINING PROTEIN 19			1ODH	A	0.157	2.2389	81	11.11		0.362	3.688	84	8.3		0.36	2.48	83	MGCM1
ECU02_1050	Nascent polypeptide-associated complex subunit alpha	similarity to GAL4 DNA-BINDING ENHANCER PROTEIN		77.2421	0.547	1IBL	M	0.114	3.7035	73	9.59		0.217	4.136	53	9.4		0.331	3.76	72	30S RIBOSOMAL PROTEIN S13		---	---	---	---	---	---	---		---	---	---	---		---	---	---	---
						5WNR	M	0.1136	3.7131	73	9.59		0.232	4.142	57	8.8		0.324	3.92	73	30S RIBOSOMAL PROTEIN S13
						4DR6	M	0.1135	3.7155	73	6.85		0.195	2.5	38	10.5		0.331	3.71	71	30S RIBOSOMAL PROTEIN S13
						4DUZ	M	0.1135	3.7163	73	8.22		0.21	3.976	50	10		0.326	3.88	73	RIBOSOMAL PROTEIN S13
						4DUY	M	0.1135	3.6323	72	5.56		0.195	2.521	38	10.5		0.335	3.64	71	RIBOSOMAL PROTEIN S13
ECU02_1060	Geranylgeranyl transferase type-2 subunit alpha	PROTEIN FARNESYL TRANSFERASE ALPHA SUBUNIT		89.4661	0.646	4YDO	A	0.3181	1.9558	209	21.05		0.604	3.031	221	20.8		0.504	2.38	219	PROTEIN FARNESYLTRANSFERASE/GERANYLGERANYLTRANSFERASE TYPE- 1 SUBUNIT ALPHA		---	1QBQ	A	0.5794	1.1924	258	15.89		0.79	1.644	263	16		0.732	1.39	261	FPT ALPHA-SUBUNIT
						4YDE	A	0.3134	1.9736	208	21.15		0.599	2.951	219	21		0.498	2.39	218	PROTEIN FARNESYLTRANSFERASE/GERANYLGERANYLTRANSFERASE TYPE- 1 SUBUNIT ALPHA			1N9A	A	0.5791	1.1944	258	15.89		0.789	1.663	263	16		0.733	1.39	261	PROTEIN FARNESYLTRANSFERASE ALPHA SUBUNIT
						1JCQ	A	0.3007	1.9392	206	18.93		0.592	2.902	214	18.7		0.482	2.18	212	PROTEIN FARNESYLTRANSFERASE, ALPHA SUBUNIT			1N95	A	0.5788	1.1967	258	15.89		0.79	1.647	263	16		0.733	1.4	261	PROTEIN FARNESYLTRANSFERASE ALPHA SUBUNIT
						3PZ2	A	0.3	2.3158	213	27.7		0.587	3.204	220	27.7		0.472	2.53	218	GERANYLGERANYL TRANSFERASE TYPE-2 SUBUNIT ALPHA			1NL4	A	0.5744	1.2293	258	15.89		0.788	1.69	263	16		0.72	1.42	261	PROTEIN FARNESYLTRANSFERASE ALPHA SUBUNIT
						3DRA	A	0.2987	2.169	209	22.01		0.59	3.195	220	21.4		0.478	2.49	217	PROTEIN FARNESYLTRANSFERASE/GERANYLGERANYLTRANSFERASE TYPE-1 SUBUNIT ALPHA			2BED	A	0.5741	1.2179	258	15.89		0.79	1.577	263	16		0.72	1.5	262	PROTEIN FARNESYLTRANSFERASE/GERANYLGERANYLTRANSFERASE TYPE I ALPHA SUBUNIT
ECU02_1070	hypothetical protein	hypothetical protein		80.8942	0.586	6N9G	C	0.2764	2.3059	275	12.73		0.507	2.87	284	13.7		0.511	2.47	278	GUANINE NUCLEOTIDE-BINDING PROTEIN SUBUNIT BETA-5		---	6CB1	s	0.3621	0.8396	313	17.25		0.633	1.209	316	17.1		0.609	0.99	317	RIBOSOME BIOGENESIS PROTEIN ERB1
						6N9G	D	0.2758	2.3264	276	12.68		0.509	2.982	287	13.9		0.507	2.62	284	GUANINE NUCLEOTIDE-BINDING PROTEIN SUBUNIT BETA-5			5GAN	H	0.3279	1.7683	278	10.79		0.535	2.306	286	11.2		0.589	1.86	280	U4/U6 SMALL NUCLEAR RIBONUCLEOPROTEIN PRP4
						2PBI	D	0.2724	2.3692	277	11.91		0.509	3.004	287	13.9		0.502	2.54	282	GUANINE NUCLEOTIDE-BINDING PROTEIN SUBUNIT BETA 5			5GAP	H	0.3258	1.7657	277	10.83		0.534	2.442	287	11.1		0.578	1.93	282	U4/U6 SMALL NUCLEAR RIBONUCLEOPROTEIN PRP4
						5GAP	H	0.2688	2.3621	276	10.51		0.502	2.8	280	11.4		0.5	2.49	279	U4/U6 SMALL NUCLEAR RIBONUCLEOPROTEIN PRP4			6N9G	C	0.3086	1.9793	276	12.68		0.521	2.804	287	13.6		0.583	2.27	285	GUANINE NUCLEOTIDE-BINDING PROTEIN SUBUNIT BETA-5
						5GAN	H	0.2674	2.3781	276	11.23		0.499	2.713	277	11.2		0.501	2.51	279	U4/U6 SMALL NUCLEAR RIBONUCLEOPROTEIN PRP4			6N9G	D	0.3076	2.0035	277	13		0.524	2.713	288	13.2		0.58	2.24	284	GUANINE NUCLEOTIDE-BINDING PROTEIN SUBUNIT BETA-5
ECU02_1080	Ubiquitin-like domain-containing protein	ubiquitin-40S ribosomal protein S31 fusion protein		87.7405	0.56	3ZRC	G	0.2874	1.1233	73	23.29		0.442	1.484	74	23		0.631	1.5	75	TRANSCRIPTION ELONGATION FACTOR B POLYPEPTIDE 2		0.453	2OJR	A	0.2738	1.3289	74	97.3		0.442	1.48	75	97.3		0.577	1.48	75	UBIQUITIN
						2KDI	A	0.2727	1.1959	74	90.54		0.463	1.527	76	90.8					UBIQUITIN, VACUOLAR PROTEIN SORTING-ASSOCIATED PROTEIN 27 FUSION PROTEIN			3VDZ	B	0.262	1.3953	73	95.89		0.436	1.848	75	97.3					UBIQUITIN-40S RIBOSOMAL PROTEIN S27A
						6R7I	P	0.2659	1.3749	72	25		0.424	1.658	74	24.3		0.438	1.31	76	ELONGIN-B			3VDZ	A	0.2615	1.4027	73	95.89		0.436	1.855	75	97.3		0.573	1.51	74	UBIQUITIN-40S RIBOSOMAL PROTEIN S27A
						6R7F	P	0.2621	1.0966	73	24.66		0.451	1.304	74	24.3					ELONGIN-B			3ZRC	G	0.257	1.6708	74	24.32		0.411	2.058	74	24.3					TRANSCRIPTION ELONGATION FACTOR B POLYPEPTIDE 2
						1WE6	A	0.2619	1.2485	72	26.39		0.464	1.902	78	28.2		0.559	1.58	74	SPLICING FACTOR, PUTATIVE			6R7F	P	0.2431	1.4142	73	24.66		0.426	1.846	73	24.7		0.575	1.52	74	ELONGIN-B
ECU02_1090	Helicase ATP-binding domain-containing protein	ATP-DEPENDENT DNA-BINDING HELICASE (RAD3/XPD subfamily)		89.5635	0.714	6RO4	B	0.4527	2.4323	586	23.21		0.823	3.334	620	22.1		0.564	2.53	582	TFIIH BASAL TRANSCRIPTION FACTOR COMPLEX HELICASE XPD SUBUNIT		0.481	4A15	A	0.7566	0.7053	568	21.13		0.831	1.15	571	21.2		0.923	0.77	571	ATP-DEPENDENT DNA HELICASE TA0057
						6NMI	B	0.4392	2.1364	584	23.97		0.84	3.296	629	21.6		0.592	2.35	597	GENERAL TRANSCRIPTION AND DNA REPAIR FACTOR IIH HELICASE SUBUNIT XPD			5FMF	Y	0.7431	0.6971	554	22.38		0.811	1.193	558	21.9		0.93	0.79	558	DNA REPAIR HELICASE RAD3
						7NVZ	0	0.4311	2.4309	588	22.96		0.826	3.262	621	21.7		0.556	2.57	597	TFIIH BASAL TRANSCRIPTION FACTOR COMPLEX HELICASE XPD SUBUNIT			5SVA	Y	0.7163	0.7618	539	22.08		0.789	1.455	546	21.4		0.923	0.81	541	DNA REPAIR HELICASE RAD3
						7NVY	0	0.4311	2.3995	585	22.91		0.826	3.221	620	21.8		0.556	2.57	597	TFIIH BASAL TRANSCRIPTION FACTOR COMPLEX HELICASE XPD SUBUNIT			2VSF	A	0.6534	1.1235	545	21.1		0.801	1.622	559	21.3		0.836	1.38	557	DNA REPAIR HELICASE RAD3 RELATED PROTEIN
						7NVR	0	0.4311	2.4102	586	22.87		0.825	3.241	620	21.8		0.556	2.57	597	TFIIH BASAL TRANSCRIPTION FACTOR COMPLEX HELICASE XPD SUBUNIT			5H8W	A	0.6447	1.1396	546	20.15		0.808	1.734	566	21		0.828	1.39	561	ATP-DEPENDENT DNA HELICASE TA0057
ECU02_1100	Heat shock protein 90	HEAT-SHOCK PROTEIN HSP90 HOMOLOG		85.9324	0.659	5FWK	A	0.6214	1.6748	599	42.57		0.857	2.35	626	42.7		0.748	1.98	619	HEAT SHOCK PROTEIN HSP 90 BETA		---	5FWK	A	0.7871	0.8897	614	43.65		0.889	1.302	624	43.8		0.91	1.03	621	HEAT SHOCK PROTEIN HSP 90 BETA
						5FWP	A	0.6191	1.6992	600	42.83		0.856	2.362	626	42.7		0.744	1.97	619	HEAT SHOCK PROTEIN HSP 90 BETA			5FWP	A	0.785	0.9047	614	43.65		0.889	1.301	624	43.8		0.907	1.04	621	HEAT SHOCK PROTEIN HSP 90 BETA
						5FWL	A	0.6174	1.6859	598	42.64		0.856	2.368	626	42.8		0.741	1.98	619	HEAT SHOCK PROTEIN HSP 90 BETA			5FWL	A	0.7827	0.9878	618	43.53		0.889	1.309	624	43.8		0.906	1.09	622	HEAT SHOCK PROTEIN HSP 90 BETA
						5FWM	A	0.6159	1.7522	603	43.45		0.856	2.367	626	42.7		0.737	1.99	619	HEAT SHOCK PROTEIN HSP 90 BETA			5FWM	A	0.7771	0.9415	613	43.72		0.888	1.337	624	43.8		0.901	1.08	621	HEAT SHOCK PROTEIN HSP 90 BETA
						6XLC	B	0.6116	1.636	576	43.06		0.817	2.115	592	41.9		0.752	1.8	585	ATP-DEPENDENT MOLECULAR CHAPERONE HSC82			5FWK	B	0.7382	1.1099	604	43.54		0.869	1.465	614	43.3		0.863	1.2	610	HEAT SHOCK PROTEIN HSP 90 BETA
ECU02_1110	hypothetical protein	hypothetical protein		86.9912	0.685	6G4S	s	0.1977	3.3523	534	0		0.534	5.072	554	0		0.352	3.22	506	RRP12		0.398	4XRI	A	0.497	1.793	698	8.6		0.824	2.879	737	9.4		0.655	2.04	718	PUTATIVE UNCHARACTERIZED PROTEIN
						6G4W	s	0.1977	3.3523	534	0		0.534	5.072	554	0		0.352	3.22	506	RRP12			5OWU	A	0.4029	2.3476	683	8.49		0.794	3.21	726	8.8		0.542	2.56	699	IMPORTIN SUBUNIT BETA-1
						4A0C	B	0.1297	3.8705	577	8.67		0.615	5.192	637	8.9		0.304	3.67	531	CULLIN-ASSOCIATED NEDD8-DISSOCIATED PROTEIN 1			3ND2	A	0.3809	2.552	687	9.02		0.78	3.557	728	8.7		0.519	2.58	681	IMPORTIN SUBUNIT BETA-1
						1U6G	C	0.1267	3.9651	577	7.28		0.598	5.432	632	9		0.318	3.6	535	TIP120 PROTEIN			1UKL	B	0.3675	2.3907	663	9.35		0.769	3.47	710	9.4		0.528	2.57	676	IMPORTIN BETA-1 SUBUNIT
						4A0C	A	0.1198	4.2765	592	9.46		0.604	5.366	632	9.3		0.322	3.41	515	CULLIN-ASSOCIATED NEDD8-DISSOCIATED PROTEIN 1			3LWW	A	0.3614	2.6515	685	8.18		0.776	3.776	731	8.9		0.496	2.72	685	IMPORTIN SUBUNIT BETA-1
ECU02_1120	hypothetical protein	hypothetical protein		84.9765	0.682	---	---	---	---	---	---		---	---	---	---		---	---	---	---		0.392	2PF4	C	0.2601	3.3779	453	8.39		0.632	4.529	474	9.9		0.405	3.11	426	SERINE/THREONINE-PROTEIN PHOSPHATASE 2A 65 KDA REGULATORY SUBUNIT A ALPHA ISOFORM
																								2PKG	B	0.2559	3.254	441	7.94		0.621	4.569	463	7.6		0.398	3.12	421	SERINE/THREONINE-PROTEIN PHOSPHATASE 2A 65 KDA REGULATORY SUBUNIT A ALPHA ISOFORM
																								5W0W	G	0.255	3.2531	442	8.6		0.618	4.615	468	10		0.395	3.2	416	SERINE/THREONINE-PROTEIN PHOSPHATASE 2A 65 KDA REGULATORY SUBUNIT A ALPHA ISOFORM
																								2PKG	A	0.2509	3.4224	449	7.57		0.628	4.391	463	7.1		0.408	2.96	417	SERINE/THREONINE-PROTEIN PHOSPHATASE 2A 65 KDA REGULATORY SUBUNIT A ALPHA ISOFORM
																								5W0W	D	0.2503	3.1813	432	6.94		0.616	4.703	469	7.7		0.389	3.03	398	SERINE/THREONINE-PROTEIN PHOSPHATASE 2A 65 KDA REGULATORY SUBUNIT A ALPHA ISOFORM
ECU02_1130	Probable serine/threonine-protein kinase MEC1 homolog	PROTEIN KINASE OF THE PI3/PI4 FAMILY		74.1014	0.666	6ZWO	B	0.1627	2.4157	878	16.63		0.471	3.754	946	16.9		0.371	2.59	892	SERINE/THREONINE-PROTEIN KINASE MTOR		0.359	5X6O	C	0.5947	1.3473	1605	16.51		0.879	1.871	1634	16.4		0.761	1.48	1628	SERINE/THREONINE-PROTEIN KINASE MEC1
						5H64	a	0.1328	2.3881	907	16.65		0.49	3.808	988	16.7					SERINE/THREONINE-PROTEIN KINASE MTOR			6SKY	A	0.1927	3.313	1044	12.26		0.523	4.793	1129	14.2					SERINE/THREONINE-PROTEIN KINASE TEL1
						5H64	A	0.1328	2.3881	907	16.65		0.49	3.808	988	16.7		0.338	2.66	934	SERINE/THREONINE-PROTEIN KINASE MTOR			6SKY	B	0.1927	3.313	1044	12.26		0.523	4.793	1129	14.2		0.391	3.22	1001	SERINE/THREONINE-PROTEIN KINASE TEL1
						6SB2	B	0.1253	2.3818	896	16.74		0.486	3.918	985	16.2					MTOR,SERINE/THREONINE-PROTEIN KINASE MTOR,MTOR, SERINE/THREONINE-PROTEIN KINASE MTOR			5YZ0	A	0.1486	3.8639	1298	13.17		0.619	5.143	1370	12.5					SERINE/THREONINE-PROTEIN KINASE ATR
						6SB2	A	0.125	2.3473	890	16.85		0.486	3.91	984	16.3		0.338	2.66	934	MTOR,SERINE/THREONINE-PROTEIN KINASE MTOR,MTOR, SERINE/THREONINE-PROTEIN KINASE MTOR			6JXC	A	0.1472	3.4701	1207	12.43		0.576	4.773	1240	13.4		0.391	3.22	1001	SERINE/THREONINE-PROTEIN KINASE TEL1
ECU02_1140	SIGNAL PEPTIDASE 21kDa SUBUNIT	SIGNAL PEPTIDASE 21kDa SUBUNIT		84.2941	0.653	4OUH	D	0.2262	1.6251	85	8.24		0.44	3.272	94	8.5		0.463	2.71	99	PROTEASOME INHIBITOR PI31 SUBUNIT		0.277	3ZSU	A	0.1848	2.1108	74	13.51		0.356	2.264	75	13.3		0.434	2.71	79	TLL2057 PROTEIN
						1SG2	C	0.2247	2.7907	100	3		0.419	3.192	93	5.4		0.437	2.76	98	SEVENTEEN KILODALTON PROTEIN			6RFS	6	0.1779	1.6204	73	5.48		0.384	2.614	77	6.5		0.415	1.81	74	SUBUNIT NU6M OF NADH:UBIQUINONE OXIDOREDUCTASE (COMPLEX I)
						4OUH	A	0.2214	2.038	90	10		0.441	3.293	94	8.5		0.461	2.75	99	PROTEASOME INHIBITOR PI31 SUBUNIT			2QUP	A	0.173	2.8417	81	4.94		0.337	3.834	84	4.8		0.412	3.31	84	BH1478 PROTEIN
						4OUH	C	0.2205	1.5453	83	8.43		0.435	3.192	92	8.7		0.469	2.52	95	PROTEASOME INHIBITOR PI31 SUBUNIT			5W93	A	0.1713	2.6825	83	8.43		0.364	3.284	86	8.1		0.38	2.86	81	BREAST CANCER ANTI-ESTROGEN RESISTANCE PROTEIN 1
						4OUH	B	0.2199	1.6174	84	8.33		0.434	3.195	92	8.7		0.461	2.72	98	PROTEASOME INHIBITOR PI31 SUBUNIT			3T6G	D	0.1649	2.3886	77	11.69		0.352	3.516	84	8.3					BREAST CANCER ANTI-ESTROGEN RESISTANCE PROTEIN 1
ECU02_1150	DNA helicase	DNA REPLICATION LICENSING FACTOR OF THE MCM FAMILY (MCM4)		80.3462	0.658	6MII	B	0.4091	2.2462	516	35.27		0.71	3.285	564	36		0.626	2.57	538	MINICHROMOSOME MAINTENANCE PROTEIN MCM		---	4R7Y	B	0.3213	2.1762	453	39.74		0.648	4.332	543	37.8		0.571	2.33	447	MINICHROMOSOME MAINTENANCE PROTEIN MCM, CELL DIVISION CONTROL PROTEIN 21
						6MII	A	0.4087	2.2707	516	33.91		0.707	3.319	563	36.8		0.639	2.59	534	MINICHROMOSOME MAINTENANCE PROTEIN MCM			4R7Y	A	0.3144	2.3265	459	38.56		0.642	4.319	537	38		0.581	2.35	446	MINICHROMOSOME MAINTENANCE PROTEIN MCM, CELL DIVISION CONTROL PROTEIN 21
						6WGI	6	0.4058	2.2779	505	37.03		0.683	3.236	542	36.7		0.59	2.56	521	DNA REPLICATION LICENSING FACTOR MCM6			5H7I	3	0.2239	2.2844	388	36.86		0.516	3.449	410	38.8		0.451	2.69	409	DNA REPLICATION LICENSING FACTOR MCM3
						6XTX	6	0.3785	2.4083	547	33.46		0.733	3.299	575	33.4		0.547	2.56	554	DNA REPLICATION LICENSING FACTOR MCM6			5XF8	3	0.2239	2.2844	388	36.86		0.516	3.449	410	38.8								DNA REPLICATION LICENSING FACTOR MCM3
						6MII	C	0.3751	2.4784	513	36.06		0.697	3.523	563	36.2		0.598	2.74	524	MINICHROMOSOME MAINTENANCE PROTEIN MCM			5H7I	2	0.2209	2.3792	388	36.08		0.521	3.773	420	35								DNA REPLICATION LICENSING FACTOR MCM2
ECU02_1160	KH domain-containing protein	hypothetical protein		84.5028	0.618	2MJH	A	0.2571	1.3999	95	34.74		0.444	2.322	100	35		0.436	2.09	111	FEMALE GERMLINE-SPECIFIC TUMOR SUPPRESSOR GLD-1		0.379	4JVH	A	0.5157	1.2472	147	26.53		0.637	2.411	146	26		0.759	1.67	145	PROTEIN QUAKING
						4JVY	A	0.2253	0.9469	98	34.69		0.482	1.866	105	32.4		0.492	2.08	108	FEMALE GERMLINE-SPECIFIC TUMOR SUPPRESSOR GLD-1			4JVY	B	0.3409	1.9618	137	27.01		0.595	3.452	149	28.9		0.596	2.2	140	FEMALE GERMLINE-SPECIFIC TUMOR SUPPRESSOR GLD-1
						4JVH	A	0.2227	1.194	96	37.5		0.426	1.948	95	35.8		0.499	2.18	100	PROTEIN QUAKING			2MJH	A	0.306	1.4996	105	31.43		0.491	2.133	110	31.8		0.463	1.84	113	FEMALE GERMLINE-SPECIFIC TUMOR SUPPRESSOR GLD-1
						4JVY	B	0.2069	1.1801	96	35.42		0.45	2.079	99	34.3		0.463	2.13	103	FEMALE GERMLINE-SPECIFIC TUMOR SUPPRESSOR GLD-1			4JVY	A	0.3018	1.4408	120	29.17		0.576	3.761	147	27.2		0.559	2.11	130	FEMALE GERMLINE-SPECIFIC TUMOR SUPPRESSOR GLD-1
						5EMO	A	0.1865	0.8873	77	31.17		0.36	1.175	77	31.2		0.509	1.45	80	KH DOMAIN-CONTAINING, RNA-BINDING, SIGNAL TRANSDUCTION- ASSOCIATED PROTEIN 3			5ELT	A	0.221	0.8327	84	28.57		0.404	1.898	88	28.4		0.553	1.27	87	KH DOMAIN-CONTAINING, RNA-BINDING, SIGNAL TRANSDUCTION- ASSOCIATED PROTEIN 3
ECU02_1170	NTF2 domain-containing protein	hypothetical protein		88.2751	0.636	3CNX	C	0.3055	2.04	117	4.27		0.471	2.988	121	2.5		0.579	2.24	118	UNCHARACTERIZED PROTEIN		---	3CNX	B	0.327	1.7444	115	2.61		0.482	2.508	119	2.5		0.641	1.98	116	UNCHARACTERIZED PROTEIN
						3EF8	B	0.3017	1.9471	115	13.04		0.462	2.939	117	12		0.608	2.42	117	PUTATIVE SCYALONE DEHYDRATASE			3CNX	C	0.3196	1.7168	114	2.63		0.482	2.564	119	2.5					UNCHARACTERIZED PROTEIN
						1OF5	A	0.3001	1.6742	112	17.86		0.488	2.332	117	17.1		0.596	2.17	117	MRNA EXPORT FACTOR MEX67			3B8L	B	0.3186	1.9373	116	7.76		0.453	3.089	121	7.4		0.627	2.16	117	UNCHARACTERIZED PROTEIN
						3EF8	A	0.2943	1.9712	114	10.53		0.464	2.88	117	12		0.593	2.55	118	PUTATIVE SCYALONE DEHYDRATASE			3B8L	C	0.3168	1.8989	115	7.83		0.451	3.057	121	7.4					UNCHARACTERIZED PROTEIN
						3EJV	A	0.2852	1.8598	114	7.89		0.47	3.553	124	5.6		0.544	2.27	116	UNCHARACTERIZED PROTEIN WITH CYSTATIN-LIKE FOLD			3EF8	A	0.3101	1.9706	117	11.11		0.474	2.737	121	13.2		0.593	2.28	115	PUTATIVE SCYALONE DEHYDRATASE
ECU02_1180	hypothetical protein	hypothetical protein		90.1207	0.575	2WZO	A	0.3372	1.8333	116	22.41		0.515	3.015	126	21.4		0.632	2.5	126	TRANSFORMING GROWTH FACTOR BETA REGULATOR 1		0.346	2WZO	A	0.465	0.9569	122	22.13		0.592	1.638	126	21.4		0.793	1.34	126	TRANSFORMING GROWTH FACTOR BETA REGULATOR 1
						2AHM	G	0.1179	2.2737	84	8.33		0.326	3.421	80	10		0.327	2.93	90	REPLICASE POLYPROTEIN 1AB, HEAVY CHAIN			5TRE	b	0.1111	3.5628	87	6.9		0.207	4.222	65	1.5		0.289	3.38	82	IRON SULFUR CLUSTER ASSEMBLY PROTEIN 1, MITOCHONDRIAL
						5Y5Y	L	0.1166	1.5679	67	11.94		0.256	2.258	57	12.3		0.375	2.33	73	V-TYPE ATP SYNTHASE SUBUNIT E			6JSA	A	0.1056	3.1934	86	5.81		0.269	4.618	86	7		0.255	3.3	80	HYPOTHETICAL MEMBRANE PROTEIN
						3N4X	C	0.1163	1.6584	68	8.82		0.284	2.415	64	9.4		0.389	2.66	77	MONOPOLIN COMPLEX SUBUNIT CSM1			5TRE	n	0.103	3.5793	84	7.14		0.213	4.475	73	8.2		0.252	3.48	68	IRON SULFUR CLUSTER ASSEMBLY PROTEIN 1, MITOCHONDRIAL
						5CWS	I	0.1145	1.7664	72	9.72		0.309	3.111	74	10.8		0.357	2.75	81	NUCLEOPORIN NSP1			5TRE	i	0.1025	4.3626	95	3.16		0.204	4.642	70	5.7		0.259	3.64	72	IRON SULFUR CLUSTER ASSEMBLY PROTEIN 1, MITOCHONDRIAL
ECU02_1190	hypothetical protein	hypothetical protein		91.2805	0.517	2FXO	A	0.4529	2.0931	124	8.06		0.575	2.925	127	7.1		0.7	1.78	116	MYOSIN HEAVY CHAIN, CARDIAC MUSCLE BETA ISOFORM		---	3UUM	B	0.4843	1.6384	117	10.26		0.58	1.905	119	10.1		0.736	1.82	119	UTROPHIN
						6MI3	B	0.4421	2.2938	124	8.87		0.544	2.72	124	7.3		0.681	2.26	123	NF-KB ESSENTIAL MODULATOR,NF-KAPPA-B ESSENTIAL MODULATOR, NF-KB ESSENTIAL MODULATOR			6R2G	A	0.4733	1.7082	129	12.4		0.636	2.397	132	12.1		0.667	1.84	131	SINGLE-CHAIN PROTEIN MIMETICS OF THE N-TERMINAL HEPTAD- REPEAT REGION OF GP41
						2FXO	D	0.4404	2.2815	125	8		0.557	2.446	125	8		0.669	2.05	118	MYOSIN HEAVY CHAIN, CARDIAC MUSCLE BETA ISOFORM			4R61	A	0.4625	1.6395	122	9.84		0.603	2.109	123	8.1		0.693	1.73	123	GP41-BASED CONSTRUCT COVNHR3-ABC
						2OTO	B	0.4403	1.9132	123	7.32		0.595	2.598	128	7		0.659	1.96	123	M PROTEIN			3F31	A	0.4261	1.5233	114	7.89		0.576	2.472	120	8.3		0.666	1.88	118	SPECTRIN ALPHA CHAIN, BRAIN
						2FXM	A	0.427	2.0939	119	9.24		0.565	1.865	115	4.3		0.712	1.69	115	MYOSIN HEAVY CHAIN, CARDIAC MUSCLE BETA ISOFORM			4TX5	B	0.4114	2.5615	145	6.21		0.644	3.225	151	5.3		0.548	2.71	141	DIABLO HOMOLOG, MITOCHONDRIAL
ECU02_1200	Homeobox protein HD-11	similarity to homeobox domain-containing protein		79.5766	0.549	5N9G	H	0.2545	2.6286	78	10.26		0.349	4.042	86	8.1		0.492	2.97	81	TRANSCRIPTION FACTOR TFIIIB COMPONENT B'' HOMOLOG		---	5ZFZ	A	0.2209	0.777	63	25.4		0.443	1.126	64	25		0.5	1.11	64	DOUBLE HOMEOBOX PROTEIN 4-LIKE PROTEIN 4
						5N9G	C	0.2362	2.4836	73	9.59		0.355	4.066	85	8.2		0.477	3.11	79	TRANSCRIPTION FACTOR TFIIIB COMPONENT B'' HOMOLOG			5ZFW	A	0.2209	0.7784	63	25.4		0.442	1.18	64	25		0.5	1.11	64	DOUBLE HOMEOBOX PROTEIN 4-LIKE PROTEIN 4
						2DA6	A	0.2108	1.63	62	16.13		0.417	3.624	71	12.7		0.413	3.42	88	HEPATOCYTE NUCLEAR FACTOR 1-BETA			5Z6Z	A	0.22	0.8025	63	25.4		0.443	1.107	64	25		0.496	1.1	64	DOUBLE HOMEOBOX PROTEIN 4
						6U81	A	0.2108	1.3551	68	23.53		0.456	2.165	72	22.2		0.46	1.88	71	DOUBLE HOMEOBOX PROTEIN 4			5ZFY	A	0.2184	0.7964	63	25.4		0.442	1.151	64	25		0.494	1.09	64	DOUBLE HOMEOBOX PROTEIN 4-LIKE PROTEIN 4
						6U82	A	0.2088	1.3927	68	23.53		0.453	2.053	71	22.5		0.456	1.88	71	DOUBLE HOMEOBOX PROTEIN 4			2DA6	A	0.2088	1.1409	58	17.24		0.42	2.312	67	13.4		0.409	1.82	69	HEPATOCYTE NUCLEAR FACTOR 1-BETA
ECU02_1210	Probable glutamate--tRNA ligase%2C cytoplasmic	GLUTAMYL tRNA SYNTHETASE		90.0846	0.683	1GTS	A	0.5149	1.6316	476	35.29		0.725	2.286	495	35.2		0.722	1.84	486	PROTEIN (GLUTAMINYL-TRNA SYNTHETASE (E.C.6.1.1.18))		0.484	2HZ7	A	0.6176	0.9606	493	30.83		0.768	1.414	505	30.1		0.829	1.23	503	GLUTAMINYL-TRNA SYNTHETASE
						1QRT	A	0.514	1.6379	476	35.08		0.725	2.256	494	35		0.725	1.83	484	PROTEIN (GLUTAMINYL-TRNA SYNTHETASE (E.C.6.1.1.18))			1O0C	A	0.5311	1.6911	488	35.45		0.74	2.057	501	34.3		0.72	1.8	494	GLUTAMINYL-TRNA SYNTHETASE
						1QRU	A	0.5125	1.6333	475	35.16		0.724	2.266	494	35		0.72	1.83	485	PROTEIN (GLUTAMINYL-TRNA SYNTHETASE (E.C.6.1.1.18))			5ZDK	A	0.5272	1.7033	493	34.69		0.742	2.166	503	34.4		0.711	1.86	499	GLUTAMINE--TRNA LIGASE
						1QRS	A	0.512	1.6511	476	35.08		0.724	2.279	494	35		0.723	1.81	483	PROTEIN (GLUTAMINYL-TRNA SYNTHETASE (E.C.6.1.1.18))			1GTR	A	0.5267	1.7123	487	35.52		0.739	2.08	501	34.3		0.718	1.84	495	GLUTAMINYL-TRNA SYNTHETASE
						4JXZ	A	0.5082	1.6628	479	34.86		0.728	2.285	497	35.2		0.702	1.93	491	GLUTAMINE--TRNA LIGASE			1QRT	A	0.5245	1.7273	487	35.32		0.738	2.09	501	34.3		0.716	1.84	493	PROTEIN (GLUTAMINYL-TRNA SYNTHETASE (E.C.6.1.1.18))
ECU02_1220	DNA ligase	DNA LIGASE		90.0153	0.692	3GDE	A	0.398	1.7157	414	28.5		0.679	1.918	419	27.9		0.587	1.79	417	DNA LIGASE		0.603	1X9N	A	0.8465	0.5593	571	43.08		0.96	0.863	570	43.2		0.948	0.7	570	DNA LIGASE I
						2HIV	A	0.3835	2.1192	442	29.19		0.734	3.658	491	29.7		0.535	2.54	467	THERMOSTABLE DNA LIGASE			6P0A	A	0.8073	0.8107	571	43.08		0.966	1.276	579	43					DNA LIGASE 1
						2HIX	A	0.3742	2.2529	446	28.7		0.728	4.303	509	32.8		0.525	2.63	467	THERMOSTABLE DNA LIGASE			6P0B	A	0.7993	0.842	571	42.91		0.969	1.237	580	42.8		0.929	0.97	577	DNA LIGASE 1
						3RR5	A	0.3456	2.1534	413	29.06		0.684	3.309	450	26.7		0.528	2.44	425	DNA LIGASE			6P09	A	0.7875	0.8858	569	43.59		0.963	1.511	581	42.7					DNA LIGASE 1
						3W5O	B	0.2882	2.3769	400	24.5		0.649	3.14	426	24.6		0.464	2.65	411	DNA LIGASE 4			6P0E	A	0.7868	0.8913	569	43.23		0.965	1.392	580	42.8		0.914	1.07	578	DNA LIGASE 1
ECU02_1230	Similarity to SEC24-related protein (COPII coat)	similarity to SEC24-related protein (COPII coat)		90.9791	0.716	5VNI	B	0.5727	1.7365	626	25.72		0.876	2.436	653	24.5		0.706	1.98	641	PROTEIN TRANSPORT PROTEIN SEC24A		0.571	2NUP	B	0.7906	0.6013	651	25.19		0.925	1.181	660	24.7		0.906	0.85	658	PROTEIN TRANSPORT PROTEIN SEC24A
						3EH1	A	0.5717	1.7287	629	28.14		0.878	2.276	651	27.3		0.709	1.99	645	PROTEIN TRANSPORT PROTEIN SEC24B			3EGD	B	0.7901	0.6062	651	25.04		0.921	0.969	655	24.7		0.906	0.85	658	PROTEIN TRANSPORT PROTEIN SEC24A
						5VNF	B	0.5712	1.7358	626	25.72		0.878	2.366	653	24.8		0.709	1.98	642	PROTEIN TRANSPORT PROTEIN SEC24A			5VNJ	B	0.7882	0.6246	651	25.04		0.926	1.154	660	24.5		0.905	0.86	658	PROTEIN TRANSPORT PROTEIN SEC24A
						3EGD	B	0.5708	1.7178	625	25.76		0.878	2.433	655	24.6		0.712	1.99	644	PROTEIN TRANSPORT PROTEIN SEC24A			5VNM	B	0.7863	0.6318	651	25.04		0.926	1.16	660	24.5		0.905	0.87	658	PROTEIN TRANSPORT PROTEIN SEC24A
						2NUT	B	0.57	1.6877	621	25.93		0.877	2.399	653	24.7		0.712	1.99	642	PROTEIN TRANSPORT PROTEIN SEC24A			5VNL	B	0.7858	0.6368	651	25.04		0.925	1.195	660	24.7		0.904	0.87	658	PROTEIN TRANSPORT PROTEIN SEC24A
ECU02_1240	Condensin complex subunit 1	13S CONDENSIN SUBUNIT		84.3564	0.684	6QJ3	A	0.2834	3.2092	741	15.38		0.714	4.492	774	16.4		0.403	3.11	693	CONDENSIN COMPLEX SUBUNIT 1,CONDENSIN COMPLEX SUBUNIT 1, YCS4		0.424	6QJ3	A	0.4251	1.8854	732	17.35		0.757	3.33	760	18.6		0.605	2.05	718	CONDENSIN COMPLEX SUBUNIT 1,CONDENSIN COMPLEX SUBUNIT 1, YCS4
						6YVU	D	0.2506	3.523	690	14.35		0.685	4.91	762	16.3		0.394	3.36	656	CONDENSIN COMPLEX SUBUNIT 1,CONDENSIN COMPLEX SUBUNIT 1, YCS4			6QJ4	A	0.3584	2.3795	720	18.89		0.755	3.555	769	18.9		0.512	2.56	735	CONDENSIN COMPLEX SUBUNIT 1,CONDENSIN COMPLEX SUBUNIT 1, CONDENSIN COMPLEX SUBUNIT 1
						6QJ4	A	0.2466	3.6008	731	14.36		0.712	4.596	780	17.7		0.383	3.29	675	CONDENSIN COMPLEX SUBUNIT 1,CONDENSIN COMPLEX SUBUNIT 1, CONDENSIN COMPLEX SUBUNIT 1			5OQR	A	0.1643	3.4844	517	9.48		0.492	4.431	541	10.4		0.341	3.31	492	CONDENSIN COMPLEX SUBUNIT 3
						6YVV	D	0.2466	3.5729	690	13.62		0.681	4.885	757	15.7		0.395	3.37	648	CONDENSIN COMPLEX SUBUNIT 1,YCS4			5OQR	B	0.153	3.4532	488	8.81		0.473	4.753	536	9.9		0.342	3.22	462	CONDENSIN COMPLEX SUBUNIT 3
						6ZZ6	D	0.1434	3.9998	621	8.21		0.58	5.618	682	12		0.314	3.53	561	SISTER CHROMATID COHESION PROTEIN 2			5OQQ	A	0.1482	3.5059	506	10.47		0.479	4.541	527	12.7		0.303	3.4	462	CONDENSIN COMPLEX SUBUNIT 3
ECU02_1250	TAFII28 domain-containing protein	TRANSCRIPTION INITIATION FACTOR TFIID 28kDa SUBUNIT		78.9149	0.525	7BXT	E	0.3079	1.8089	80	12.5		0.454	2.673	86	11.6		0.592	2.05	82	HISTONE H3,HISTONE H3-LIKE CENTROMERIC PROTEIN A		0.422	6VEN	A	0.2387	2.5258	80	11.25		0.337	3.216	74	8.1		0.464	2.54	77	HISTONE H3.2
						7BXT	A	0.3072	1.7308	79	12.66		0.457	2.645	86	11.6		0.607	2.03	82	HISTONE H3,HISTONE H3-LIKE CENTROMERIC PROTEIN A			1P3I	E	0.2099	2.5012	74	9.46		0.355	3.091	75	10.7		0.452	2.45	73	HISTONE H3
						7BY0	A	0.3033	1.8596	80	12.5		0.45	2.682	86	10.5		0.587	2.31	84	HISTONE H3.2,HISTONE H3-LIKE CENTROMERIC PROTEIN A			3B6F	A	0.2087	2.5477	74	10.81		0.352	3.065	75	10.7		0.456	2.58	74	HISTONE H3.2
						7BY0	E	0.301	1.622	77	12.99		0.453	2.647	86	11.6		0.587	2.35	84	HISTONE H3.2,HISTONE H3-LIKE CENTROMERIC PROTEIN A			3B6G	A	0.2085	2.6328	75	10.67		0.353	3.064	75	10.7		0.447	2.54	74	HISTONE H3.2
						3B6G	A	0.287	1.8751	78	10.26		0.432	2.607	81	9.9		0.573	2.23	81	HISTONE H3.2			1F66	E	0.208	2.6395	75	10.67		0.358	2.519	72	12.5		0.449	2.5	73	HISTONE H3
ECU02_1260	hypothetical protein	hypothetical protein		76.4973	0.627	---	---	---	---	---	---		---	---	---	---		---	---	---	---		0.325	---	---	---	---	---	---		---	---	---	---		---	---	---	---
ECU02_1270	Spliceosomal protein DIB1	D1B1-LIKE PROTEIN REQUIRED FOR MITOSIS ENTRY		94.9736	0.689	4BWQ	E	0.8788	0.8104	133	31.58		0.922	0.919	134	31.3		0.95	0.92	134	THIOREDOXIN-LIKE PROTEIN 4A		0.616	2AV4	A	0.9309	0.2194	133	32.33		0.948	0.22	133	32.3		0.983	0.22	133	THIOREDOXIN-LIKE PROTEIN 4A (DIM1)
						4BWS	D	0.8782	0.768	132	31.06		0.918	0.867	133	30.8		0.951	0.87	133	THIOREDOXIN-LIKE PROTEIN 4A			1SYX	C	0.9114	0.6178	134	31.34		0.938	0.658	134	31.3		0.967	0.62	134	SPLICEOSOMAL U5 SNRNP-SPECIFIC 15 KDA PROTEIN
						4BWQ	G	0.878	0.8159	133	31.58		0.921	0.918	134	31.3		0.946	0.92	134	THIOREDOXIN-LIKE PROTEIN 4A			1SYX	A	0.9107	0.6234	134	31.34		0.938	0.652	134	31.3		0.967	0.62	134	SPLICEOSOMAL U5 SNRNP-SPECIFIC 15 KDA PROTEIN
						4BWS	A	0.8756	0.8747	133	30.83		0.917	0.874	133	30.8		0.951	0.87	133	THIOREDOXIN-LIKE PROTEIN 4A			3JCR	E	0.9107	0.6235	134	31.34		0.938	0.652	134	31.3		0.967	0.62	134	HDIM1
						1SYX	C	0.8755	0.788	133	31.58		0.924	0.882	134	31.3		0.937	0.88	134	SPLICEOSOMAL U5 SNRNP-SPECIFIC 15 KDA PROTEIN			4BWQ	E	0.9103	0.6809	134	31.34		0.934	0.704	134	31.3		0.968	0.68	134	THIOREDOXIN-LIKE PROTEIN 4A
ECU02_1280	hypothetical protein	hypothetical protein		78.5263	0.498	4C9Y	A	0.1526	2.1933	71	11.27		0.314	3.115	75	12		0.402	2.38	72	SPINDLE AND KINETOCHORE-ASSOCIATED PROTEIN 1		---	2MSV	A	0.4657	0.9035	117	18.8		0.674	1.96	127	17.3		0.707	2.12	150	MIXED LINEAGE KINASE DOMAIN-LIKE PROTEIN
						4C9Y	B	0.1512	2.2228	71	11.27		0.314	3.002	75	12		0.402	2.46	72	SPINDLE AND KINETOCHORE-ASSOCIATED PROTEIN 1			6D74	A	0.3606	1.817	116	18.97		0.632	2.438	128	18		0.607	2.22	147	MIXED LINEAGE KINASE DOMAIN-LIKE PROTEIN
						6RBD	T	0.1447	1.9703	72	18.06		0.344	3.061	76	15.8		0.383	2.34	75	40S RIBOSOMAL PROTEIN S19-A			2OKU	A	0.271	2.9681	107	7.48		0.36	3.768	104	5.8		0.492	2.97	102	ACYL-COA DEHYDROGENASE FAMILY PROTEIN
						6FAI	T	0.1417	2.0396	72	18.06		0.34	3.363	77	16.9		0.379	2.47	75	40S RIBOSOMAL PROTEIN S19-A			5TJ5	E	0.2558	2.827	108	5.56		0.431	3.65	114	6.1		0.429	3	107	V-TYPE PROTON ATPASE SUBUNIT C
						5XYI	T	0.1399	2.0125	72	19.44		0.336	3.208	75	18.7		0.37	2.04	72	RIBOSOMAL PROTEIN S19E, PUTATIVE			5VOZ	X	0.2483	2.9904	114	4.39		0.448	3.612	112	6.2		0.438	2.92	109	V-TYPE PROTON ATPASE SUBUNIT C
ECU02_1290	Condensin complex subunit 2	hypothetical protein		65.5379	0.408	---	---	---	---	---	---		---	---	---	---		---	---	---	---		0.249	---	---	---	---	---	---		---	---	---	---		---	---	---	---
ECU02_1300	Dolichyl-phosphate-mannose--protein mannosyltransferase	DOLICHOL-PHOSPHATE MANNOSE PROTEIN MANNOSYLTRANSFERASE		91.5909	0.656	6P2R	A	0.4937	2.1244	603	28.03		0.892	3.079	656	28.4		0.645	2.43	628	DOLICHYL-PHOSPHATE-MANNOSE--PROTEIN MANNOSYLTRANSFERASE 1		0.498	6P2R	B	0.8563	0.6882	646	32.97		0.96	1.025	651	32.7		0.936	0.82	651	DOLICHYL-PHOSPHATE-MANNOSE--PROTEIN MANNOSYLTRANSFERASE 2
						6P25	A	0.49	2.1693	605	28.26		0.89	3.11	656	28.2		0.641	2.45	627	DOLICHYL-PHOSPHATE-MANNOSE--PROTEIN MANNOSYLTRANSFERASE 1			6P25	B	0.8479	0.7532	646	32.97		0.959	1.071	651	32.6					DOLICHYL-PHOSPHATE-MANNOSE--PROTEIN MANNOSYLTRANSFERASE 2
						6P2R	B	0.4608	2.1245	566	31.45		0.857	3.564	650	32.6		0.63	2.44	584	DOLICHYL-PHOSPHATE-MANNOSE--PROTEIN MANNOSYLTRANSFERASE 2			6P2R	A	0.3696	1.9394	507	26.23		0.79	4.189	620	28.4		0.933	0.88	651	DOLICHYL-PHOSPHATE-MANNOSE--PROTEIN MANNOSYLTRANSFERASE 1
						6P25	B	0.4563	1.9835	551	31.76		0.854	3.612	650	32.8					DOLICHYL-PHOSPHATE-MANNOSE--PROTEIN MANNOSYLTRANSFERASE 2			6P25	A	0.3675	1.919	504	26.19		0.789	4.171	619	28.4					DOLICHYL-PHOSPHATE-MANNOSE--PROTEIN MANNOSYLTRANSFERASE 1
						5F15	A	0.1492	2.521	304	12.17		0.426	3.741	330	12.4		0.632	2.49	583	4-AMINO-4-DEOXY-L-ARABINOSE (L-ARA4N) TRANSFERASE			5EZM	A	0.1473	2.6022	305	11.48		0.423	3.758	330	12.7		0.574	2.61	553	4-AMINO-4-DEOXY-L-ARABINOSE TRANSFERASE OR RELATED GLYCOSYLTRANSFERASES OF PMT FAMILY
ECU02_1310	hypothetical protein	hypothetical protein		60.8029	0.539	---	---	---	---	---	---		---	---	---	---		---	---	---	---		---	5W53	A	0.2051	2.3558	171	7.6		0.513	3.636	183	6		0.393	2.6	176	RETICULOCYTE BINDING PROTEIN 2, PUTATIVE
																								5W53	B	0.1998	2.2909	167	7.78		0.507	3.531	180	6.1		0.384	2.62	174	RETICULOCYTE BINDING PROTEIN 2, PUTATIVE
																								6BPE	A	0.194	2.4955	169	7.69		0.507	3.25	178	7.9		0.365	2.66	172	RETICULOCYTE BINDING PROTEIN 2, PUTATIVE
																								6BPC	D	0.1933	2.3453	161	8.07		0.487	3.732	176	6.2		0.359	2.46	163	RETICULOCYTE BINDING PROTEIN 2, PUTATIVE
																								6BPA	A	0.1932	2.3447	164	8.54		0.496	3.461	177	6.2		0.364	2.61	169	RETICULOCYTE BINDING PROTEIN 2, PUTATIVE
ECU02_1320	Similarity to RAD4 protein	similarity to RAD4 protein		84.3367	0.66	---	---	---	---	---	---		---	---	---	---		---	---	---	---		0.314	---	---	---	---	---	---		---	---	---	---		---	---	---	---
ECU02_1330	hypothetical protein	hypothetical protein		91.7379	0.424	6R10	I	0.7765	1.3104	100	18		0.857	1.519	101	17.8		0.818	1.48	101	V-TYPE ATP SYNTHASE, SUBUNIT (VAPC-THERM)		---	3S4R	B	0.4666	2.1384	82	9.76		0.577	3.028	86	5.8		0.615	2.54	86	VIMENTIN
						6R0Y	I	0.7531	1.4316	100	18		0.836	1.54	101	17.8		0.774	1.43	100	V-TYPE ATP SYNTHASE, SUBUNIT (VAPC-THERM)			4N3Y	C	0.4651	2.2039	79	7.59		0.511	2.449	77	11.7		0.639	2.43	81	RAB GTPASE-BINDING EFFECTOR PROTEIN 1
						6R0W	I	0.7507	1.4443	100	18		0.836	1.639	101	17.8		0.765	1.61	101	V-TYPE ATP SYNTHASE, SUBUNIT (VAPC-THERM)			3IV1	C	0.4543	2.2297	76	13.16		0.467	2.637	74	12.2		0.643	2.25	70	TUMOR SUSCEPTIBILITY GENE 101 PROTEIN
						3K5B	G	0.7456	1.4283	98	18.37		0.803	1.644	98	18.4		0.785	1.43	98	V-TYPE ATP SYNTHASE, SUBUNIT (VAPC-THERM)			3IV1	F	0.4521	2.245	76	13.16		0.467	2.691	74	12.2		0.647	2.3	70	TUMOR SUSCEPTIBILITY GENE 101 PROTEIN
						3J0J	I	0.7456	1.4283	98	18.37		0.807	1.603	98	18.4		0.78	1.43	98	V-TYPE ATP SYNTHASE, SUBUNIT (VAPC-THERM)			3IV1	D	0.451	2.2526	76	13.16		0.47	2.742	74	12.2		0.643	2.17	69	TUMOR SUSCEPTIBILITY GENE 101 PROTEIN
ECU02_1340	ThiF domain-containing protein	similarity to HYPOTHETICAL PROTEIN YA7C_SCHPO		87.7056	0.682	6XOI	B	0.3684	1.8835	298	30.87		0.668	3.092	324	29.6		0.572	2.2	308	SUMO-ACTIVATING ENZYME SUBUNIT 2		0.545	3KYD	B	0.8151	0.6877	419	24.11		0.975	1.105	425	24		0.949	0.91	424	SUMO-ACTIVATING ENZYME SUBUNIT 2
						6XOG	B	0.3235	2.1088	322	31.68		0.712	3.29	347	28.2		0.562	2.39	332	SUMO-ACTIVATING ENZYME SUBUNIT 2			6CWY	D	0.3823	1.5478	318	20.75		0.732	3.214	351	22.5		0.634	2.03	335	SUMO-ACTIVATING ENZYME SUBUNIT 2
						6XOH	B	0.3235	2.0738	317	31.23		0.706	3.141	342	28.9		0.554	2.42	331	SUMO-ACTIVATING ENZYME SUBUNIT 2			1Y8R	E	0.3789	1.0097	305	22.95		0.727	2.765	337	23.4		0.674	1.81	326	UBIQUITIN-LIKE 2 ACTIVATING ENZYME E1B
						1Y8Q	D	0.3218	2.0377	322	30.12		0.714	3.348	349	27.5		0.564	2.46	340	UBIQUITIN-LIKE 2 ACTIVATING ENZYME E1B			6CWZ	D	0.3788	1.0237	303	22.77		0.723	2.662	334	23.1		0.669	1.74	323	SUMO-ACTIVATING ENZYME SUBUNIT 2
						1YOV	D	0.3213	1.8854	271	29.15		0.606	2.989	293	28		0.549	2.33	284	UBIQUITIN-ACTIVATING ENZYME E1C			1Y8Q	B	0.3757	1.1778	308	22.73		0.725	2.805	338	23.4		0.656	2.01	330	UBIQUITIN-LIKE 2 ACTIVATING ENZYME E1B
ECU02_1350	E2F_TDP domain-containing protein	TRANSCRIPTION FACTOR OF THE E2F/DP FAMILY		80.1356	0.528	4FHT	A	0.162	2.0468	81	11.11		0.352	3.272	89	10.1		0.415	2.64	84	PCAV TRANSCRIPTIONAL REGULATOR		0.277	4YO2	A	0.1773	0.9071	84	34.52		0.428	2.265	92	32.6		0.435	1.82	91	TRANSCRIPTION FACTOR E2F8
						4FHT	B	0.1528	2.21	81	11.11		0.34	3.681	90	10		0.386	2.67	83	PCAV TRANSCRIPTIONAL REGULATOR			3H0D	B	0.1268	2.5945	81	8.64		0.293	3.579	81	12.3		0.344	2.5	78	CTSR
						6PCO	A	0.1508	2.3177	81	9.88		0.334	3.492	87	8		0.403	2.73	83	MARR-FAMILY TRANSCRIPTIONAL REGULATOR			2FE3	A	0.1262	2.2643	74	10.81		0.313	4.431	89	9		0.388	3.05	82	PEROXIDE OPERON REGULATOR
						6LBS	D	0.1438	2.2285	81	6.17		0.282	3.4	76	11.8		0.348	2.52	80	KLLA0C11825P			2RGV	A	0.1244	2.0493	71	9.86		0.3	3.788	82	9.8		0.395	3.07	80	PEROXIDE OPERON REGULATOR
						6LBS	B	0.143	2.2522	80	6.25		0.276	4.492	83	7.2		0.358	2.54	79	KLLA0C11825P			2FE3	B	0.1209	2.271	73	8.22		0.316	3.923	87	8		0.381	3.08	82	PEROXIDE OPERON REGULATOR
ECU02_1360	Proline--tRNA ligase	PROLYL tRNA SYNTHETASE		93.7042	0.694	4YDQ	B	0.8274	1.0167	470	48.09		0.929	1.424	478	47.9		0.904	1.18	476	PROLINE--TRNA LIGASE		0.616	4K86	A	0.9512	0.3758	486	51.65		0.967	0.433	486	51.6		0.988	0.37	486	PROLINE--TRNA LIGASE
						4K87	A	0.8237	1.0317	476	51.89		0.948	1.497	488	51.6		0.894	1.2	483	PROLINE--TRNA LIGASE			4K88	A	0.8441	0.8468	473	50.32		0.946	1.59	487	51.5		0.926	1.07	482	PROLINE--TRNA LIGASE
						5F9Y	B	0.8223	0.9368	460	50.65		0.91	1.386	467	49.7		0.92	1.15	465	AMINOACYL-TRNA SYNTHETASE			4K87	A	0.8417	0.7757	470	50.43		0.944	1.355	483	51.3		0.927	1	480	PROLINE--TRNA LIGASE
						4OLF	A	0.8219	1.0902	474	47.68		0.934	1.428	481	48.4		0.89	1.26	480	PROLINE--TRNA LIGASE			5XIF	B	0.8232	0.8839	458	50		0.91	1.419	467	49		0.92	1.06	465	PROLYL-TRNA SYNTHETASE (PRORS)
						4K88	A	0.8213	1.0349	475	51.79		0.945	1.438	486	51		0.888	1.3	484	PROLINE--TRNA LIGASE			4HVC	B	0.8155	0.8574	462	50.43		0.93	1.657	480	50.8		0.921	1.12	474	BIFUNCTIONAL GLUTAMATE/PROLINE--TRNA LIGASE
ECU02_1370	ALPHA ALPHA TREHALASE PRECURSOR	ALPHA ALPHA TREHALASE PRECURSOR		92.2596	0.671	2JF4	A	0.5212	1.5529	457	29.98		0.689	2.511	469	29.6		0.758	1.78	454	PERIPLASMIC TREHALASE		---	5Z66	A	0.7001	0.4792	482	30.29		0.767	1.056	490	29.6		0.931	0.83	489	PERIPLASMIC TREHALASE
						5Z66	A	0.5167	1.514	458	31		0.719	2.357	484	29.5		0.748	1.73	469	PERIPLASMIC TREHALASE			2JJB	C	0.6563	0.7919	471	29.94		0.747	1.692	486	29.2		0.905	1.09	479	PERIPLASMIC TREHALASE
						2JG0	A	0.5158	1.5401	457	30.85		0.73	2.558	494	29.1		0.753	1.8	470	PERIPLASMIC TREHALASE			2JG0	A	0.6556	0.7103	471	30.36		0.763	1.676	496	29		0.907	1.14	483	PERIPLASMIC TREHALASE
						2WYN	A	0.5076	1.5423	453	31.13		0.714	2.414	482	29.9		0.736	1.8	466	PERIPLASMIC TREHALASE			2WYN	C	0.6541	0.8004	471	29.94		0.748	1.408	484	29.3		0.901	1.1	479	PERIPLASMIC TREHALASE
						2JJB	A	0.5066	1.5309	451	31.04		0.717	2.455	485	29.3		0.739	1.83	466	PERIPLASMIC TREHALASE			2JF4	A	0.6529	0.7163	467	29.76		0.721	1.74	471	28.7		0.909	1.1	463	PERIPLASMIC TREHALASE
ECU02_1380	CAAX prenyl protease	CAAX PRENYL PROTEASE 1		93.6619	0.671	4AW6	D	0.6865	1.6595	392	31.63		0.92	2.136	403	31.5		0.751	1.82	396	CAAX PRENYL PROTEASE 1 HOMOLOG		---	4IL3	A	0.9001	0.4478	399	34.59		0.974	0.722	402	34.3		0.962	0.52	401	STE24P
						4IL3	A	0.6814	1.402	379	35.36		0.904	1.82	389	34.7		0.777	1.59	388	STE24P			4IL3	B	0.8134	0.9583	398	34.67		0.957	1.341	403	34.2		0.906	1.06	402	STE24P
						4IL3	B	0.6806	1.4465	385	35.06		0.919	2.021	399	33.3		0.779	1.68	393	STE24P			4AW6	D	0.7586	1.3005	393	31.55		0.932	1.799	400	31.5		0.819	1.38	396	CAAX PRENYL PROTEASE 1 HOMOLOG
						2YPT	D	0.6784	1.6544	388	31.44		0.911	2.169	400	30.8		0.751	1.83	393	CAAX PRENYL PROTEASE 1 HOMOLOG			4AW6	E	0.7552	1.3193	393	31.55		0.93	1.826	400	31.5		0.815	1.41	396	CAAX PRENYL PROTEASE 1 HOMOLOG
						4AW6	B	0.6756	1.7252	393	31.55		0.919	2.194	404	31.4		0.744	1.85	396	CAAX PRENYL PROTEASE 1 HOMOLOG			2YPT	D	0.7543	1.2908	390	31.54		0.924	1.828	397	31		0.812	1.4	394	CAAX PRENYL PROTEASE 1 HOMOLOG
ECU02_1390	ERCC4 domain-containing protein	hypothetical protein		84.482	0.653	---	---	---	---	---	---		---	---	---	---		---	---	---	---		---	---	---	---	---	---	---		---	---	---	---		---	---	---	---
ECU02_1395	ECU02_1395 protein	---		62.7596	0.309	6Z1U	b	0.3169	1.8262	35	8.57		0.312	0.967	22	0		0.569	2.53	39	ATP SYNTHASE F(0) COMPLEX SUBUNIT B1, MITOCHONDRIAL		0.284	2KYV	E	0.2873	2.0028	36	8.33		0.363	0.646	23	0		0.5	1.91	40	PHOSPHOLAMBAN
						7AFO	U	0.2868	2.8117	41	9.76		0.346	1.649	23	17.4		0.442	2.99	42	30S RIBOSOMAL PROTEIN S21			2KYV	D	0.2873	2.0036	36	8.33		0.363	0.655	23	0		0.512	1.88	40	PHOSPHOLAMBAN
						1A92	C	0.2815	2.0142	35	14.29		0.36	2.52	31	19.4		0.505	2.24	36	DELTA ANTIGEN			2KYV	B	0.2872	2.0039	36	8.33		0.364	0.644	23	0		0.512	1.88	40	PHOSPHOLAMBAN
						6PZK	C	0.2793	1.975	37	5.41		0.372	1.646	28	0		0.487	2.13	38	PHOSPHOPROTEIN			2KYV	C	0.2872	2.0042	36	8.33		0.363	0.656	23	0		0.512	1.87	40	PHOSPHOLAMBAN
						1A92	B	0.2791	2.041	35	14.29		0.336	1.933	25	20		0.505	2.27	36	DELTA ANTIGEN			2RKL	E	0.2376	1.4993	28	10.71		0.306	1.491	21	0		0.528	1.77	29	VACUOLAR PROTEIN SORTING-ASSOCIATED PROTEIN VTA1
ECU02_1400	WD_REPEATS_REGION domain-containing protein	similarity to HYPOTHETICAL WD-REPEAT PROTEIN YN57_yeast		82.931	0.593	6FUW	B	0.7477	0.9958	354	44.92		0.858	1.787	364	44		0.893	1.19	359	PRE-MRNA 3' END PROCESSING PROTEIN WDR33		---	6F9N	B	0.5827	0.539	296	47.97		0.727	0.899	300	48		0.822	0.73	299	PRE-MRNA 3' END PROCESSING PROTEIN WDR33
						6FBS	B	0.7477	0.9958	354	44.92		0.858	1.787	364	44		0.893	1.19	359	PRE-MRNA 3' END PROCESSING PROTEIN WDR33			6FBS	B	0.5756	0.2749	296	48.31		0.73	0.752	300	48		0.799	0.59	299	PRE-MRNA 3' END PROCESSING PROTEIN WDR33
						6DNH	B	0.7359	0.9664	353	45.04		0.865	1.792	367	43.3		0.883	1.33	362	PRE-MRNA 3' END PROCESSING PROTEIN WDR33			6FUW	B	0.5756	0.2749	296	48.31		0.73	0.752	300	48		0.799	0.59	299	PRE-MRNA 3' END PROCESSING PROTEIN WDR33
						6URO	B	0.7243	0.9626	351	45.3		0.862	1.782	366	43.4		0.872	1.28	361	PRE-MRNA 3' END PROCESSING PROTEIN WDR33			6BLY	B	0.5645	0.6569	296	47.64		0.725	1.136	301	47.8		0.8	1.01	301	PRE-MRNA 3' END PROCESSING PROTEIN WDR33
						6F9N	B	0.7204	0.9567	340	44.71		0.827	1.825	351	43.9		0.897	1.19	345	PRE-MRNA 3' END PROCESSING PROTEIN WDR33			6BM0	B	0.5631	0.6742	296	48.31		0.725	1.135	301	47.8		0.798	1.01	301	PRE-MRNA 3' END PROCESSING PROTEIN WDR33
ECU02_1410	Rab GDP dissociation inhibitor	SECRETORY PATHWAY GDP DISSOCIATION INHIBITOR ALPHA		94.9228	0.714	2BCG	G	0.6683	1.5738	402	30.6		0.899	2.082	410	30.5		0.742	1.71	409	SECRETORY PATHWAY GDP DISSOCIATION INHIBITOR		0.593	3P1W	A	0.897	0.448	417	29.02		0.969	0.771	419	28.6		0.958	0.54	419	RABGDI PROTEIN
						1UKV	G	0.6659	1.5872	402	30.6		0.9	2.108	411	30.4		0.744	1.76	410	SECRETORY PATHWAY GDP DISSOCIATION INHIBITOR			1LV0	A	0.8436	0.9693	416	30.77		0.956	1.159	419	31		0.899	1.06	419	RAB GDP DISOSSOCIATION INHIBITOR ALPHA
						3CPJ	G	0.659	1.6922	404	30.2		0.895	2.138	410	30.5		0.731	1.79	409	RAB GDP-DISSOCIATION INHIBITOR			1D5T	A	0.8384	0.9761	415	30.6		0.954	1.228	419	30.5		0.9	1.1	419	GUANINE NUCLEOTIDE DISSOCIATION INHIBITOR
						1LV0	A	0.6401	1.7807	401	32.92		0.893	2.241	412	31.8		0.695	1.94	408	RAB GDP DISOSSOCIATION INHIBITOR ALPHA			1GND	A	0.8258	1.0379	413	30.51		0.952	1.292	419	30.8		0.885	1.2	419	GUANINE NUCLEOTIDE DISSOCIATION INHIBITOR
						6C87	C	0.6379	1.764	403	34		0.893	2.134	410	33.9		0.701	1.91	408	RAB GDP DISSOCIATION INHIBITOR ALPHA			3CPI	G	0.8173	0.985	412	29.85		0.951	1.348	419	29.1		0.889	1.2	419	RAB GDP-DISSOCIATION INHIBITOR
ECU02_1420	hypothetical protein	hypothetical protein		93.1663	0.692	6D6R	D	0.6307	1.622	179	13.41		0.872	2.027	184	13.6		0.741	1.8	183	EXOSOME COMPLEX COMPONENT RRP46		0.498	2NN6	D	0.7858	0.7601	180	13.89		0.942	1.54	186	14		0.919	1	184	EXOSOME COMPLEX EXONUCLEASE RRP46
						6D6Q	D	0.6297	1.6279	179	13.41		0.871	2.037	184	13.6					EXOSOME COMPLEX COMPONENT RRP46			6D6R	D	0.7339	1.1042	181	13.81		0.913	1.698	184	14.1					EXOSOME COMPLEX COMPONENT RRP46
						6H25	D	0.6242	1.6245	179	13.97		0.87	2.129	185	13.5		0.747	1.81	183	EXOSOME COMPLEX COMPONENT RRP46			6D6Q	D	0.7301	1.1285	181	13.81		0.911	1.715	184	14.1		0.864	1.32	183	EXOSOME COMPLEX COMPONENT RRP46
						2NN6	D	0.5972	1.7847	177	13.56		0.851	2.435	185	13.5					EXOSOME COMPLEX EXONUCLEASE RRP46			6H25	D	0.7187	1.1562	181	13.81		0.913	1.753	185	14.1					EXOSOME COMPLEX COMPONENT RRP46
						5C0X	D	0.5959	1.7323	183	12.57		0.88	2.179	188	13.8		0.746	1.86	184	EXOSOME COMPLEX COMPONENT RRP46			5OKZ	D	0.6428	1.2731	178	12.36		0.895	1.912	185	14.1		0.857	1.34	183	EXOSOME COMPLEX COMPONENT RRP46
ECU02_1430	GPN-loop GTPase	similarity to HYPOTHETICAL ATP-BINDING PROTEIN YJ42_yeast		90.3171	0.673	5HCI	A	0.6459	1.2374	229	39.74		0.841	2.018	246	40.2		0.784	1.67	242	GPN-LOOP GTPASE 1		0.57	5HCI	A	0.8589	0.3717	246	40.24		0.904	0.659	246	40.2		0.948	0.37	246	GPN-LOOP GTPASE 1
						5HCI	B	0.6452	1.4019	234	38.89		0.842	1.985	246	39.8		0.785	1.64	242	GPN-LOOP GTPASE 1			5HCI	D	0.8528	0.4099	246	40.24		0.904	0.679	246	40.2		0.941	0.41	246	GPN-LOOP GTPASE 1
						5HCI	D	0.6439	1.2339	229	39.74		0.842	2.003	246	40.2		0.785	1.66	242	GPN-LOOP GTPASE 1			5HCI	E	0.8495	0.4104	246	40.24		0.904	0.68	246	40.2		0.938	0.41	246	GPN-LOOP GTPASE 1
						5HCI	E	0.6416	1.2328	229	39.74		0.842	2	246	40.2		0.78	1.66	242	GPN-LOOP GTPASE 1			5HCI	B	0.8382	0.4205	244	40.16		0.901	0.776	246	40.2		0.937	0.54	246	GPN-LOOP GTPASE 1
						5HCI	F	0.6204	1.4216	226	39.38		0.81	1.987	237	40.1		0.782	1.66	233	GPN-LOOP GTPASE 1			5HCI	F	0.8208	0.4015	237	40.08		0.873	0.518	237	40.1		0.941	0.4	237	GPN-LOOP GTPASE 1
ECU02_1440	DUF663 domain-containing protein	hypothetical protein		85.1738	0.667	5IW7	C	0.4237	1.9775	433	21.48		0.773	3.105	466	21.5		0.576	2.37	453	RIBOSOME BIOGENESIS PROTEIN TSR1,RIBOSOME BIOGENESIS PROTEIN TSR1		0.48	5WWN	A	0.4	1.4792	379	16.09		0.744	3.461	464	20		0.63	2.43	423	RIBOSOME BIOGENESIS PROTEIN TSR1
						5IW7	A	0.4223	2.0241	446	22.2		0.793	2.994	475	21.5		0.587	2.35	463	RIBOSOME BIOGENESIS PROTEIN TSR1,RIBOSOME BIOGENESIS PROTEIN TSR1			5IW7	C	0.3485	1.9828	393	16.03		0.723	3.725	455	21.1		0.582	2.47	413	RIBOSOME BIOGENESIS PROTEIN TSR1,RIBOSOME BIOGENESIS PROTEIN TSR1
						5IW7	D	0.4026	2.1196	412	21.84		0.713	2.992	429	21.9		0.567	2.4	423	RIBOSOME BIOGENESIS PROTEIN TSR1,RIBOSOME BIOGENESIS PROTEIN TSR1			5IW7	A	0.3457	1.7457	387	16.28		0.73	3.652	457	20.6		0.602	2.44	416	RIBOSOME BIOGENESIS PROTEIN TSR1,RIBOSOME BIOGENESIS PROTEIN TSR1
						5IW7	B	0.3946	2.2666	438	21		0.77	3.168	468	21.6		0.547	2.56	452	RIBOSOME BIOGENESIS PROTEIN TSR1,RIBOSOME BIOGENESIS PROTEIN TSR1			5IW7	B	0.3418	1.7396	376	16.49		0.722	3.527	450	20.9		0.585	2.42	406	RIBOSOME BIOGENESIS PROTEIN TSR1,RIBOSOME BIOGENESIS PROTEIN TSR1
						6ZMT	u	0.3881	2.2304	449	20.27		0.78	3.223	475	20.2		0.562	2.47	461	PRE-RRNA-PROCESSING PROTEIN TSR1 HOMOLOG			5IW7	D	0.336	2.1796	380	16.32		0.674	3.792	426	20.4		0.571	2.57	391	RIBOSOME BIOGENESIS PROTEIN TSR1,RIBOSOME BIOGENESIS PROTEIN TSR1
ECU02_1450	Probable serine/threonine-protein kinase KIN28 homolog	similarity to SER/THR CYCLIN-DEPENDENT PROTEIN KINASE KIN28		89.2839	0.655	7B5Q	J	0.7533	1.1455	281	45.55		0.903	1.688	292	45.5		0.86	1.53	291	CYCLIN-DEPENDENT KINASE 7		0.52	1UA2	A	0.8568	0.6191	281	45.2		0.902	0.995	282	45		0.96	0.7	282	CELL DIVISION PROTEIN KINASE 7
						7B5O	J	0.752	1.1538	281	45.55		0.902	1.7	292	45.5					CYCLIN-DEPENDENT KINASE 7			1UA2	C	0.8307	0.8233	281	45.2		0.895	0.988	281	45.2					CELL DIVISION PROTEIN KINASE 7
						6XD3	J	0.7503	1.1484	281	45.55		0.903	1.686	292	45.5		0.857	1.49	290	CYCLIN-DEPENDENT KINASE 7			1UA2	B	0.8291	0.7926	280	45.36		0.896	1.152	282	44.7		0.945	0.91	282	CELL DIVISION PROTEIN KINASE 7
						6XBZ	J	0.7308	1.2627	281	45.55		0.897	1.739	292	45.2					CYCLIN-DEPENDENT KINASE 7			1UA2	D	0.8199	0.8973	281	45.2		0.894	1.183	282	45					CELL DIVISION PROTEIN KINASE 7
						7NVR	8	0.7303	1.2659	281	45.55		0.897	1.741	292	45.2		0.858	1.49	290	CYCLIN-DEPENDENT KINASE 7			2BHH	A	0.6798	1.2988	261	39.46		0.809	1.99	267	38.6		0.941	0.93	282	CELL DIVISION PROTEIN KINASE 2
ECU02_1460	similarity to HYPOTHETICAL PROTEIN YNE9_yeast	similarity to HYPOTHETICAL PROTEIN YNE9_yeast		88.8745	0.687	3EH2	A	0.4927	2.0907	629	19.4		0.841	2.872	647	20.1		0.639	2.27	640	PROTEIN TRANSPORT PROTEIN SEC24C		0.522	3EFO	B	0.7706	0.6226	663	20.81		0.931	1.183	672	20.5		0.908	0.87	672	SEC24 RELATED GENE FAMILY, MEMBER D
						5KYX	B	0.4919	2.109	634	20.03		0.852	2.814	654	20.6		0.646	2.36	652	PROTEIN TRANSPORT PROTEIN SEC24D			3EG9	B	0.7699	0.6296	663	20.81		0.931	1.142	672	20.5		0.909	0.88	672	SEC24 RELATED GENE FAMILY, MEMBER D
						5KYW	B	0.4898	2.0964	631	20.6		0.851	2.834	654	20.3		0.641	2.32	645	PROTEIN TRANSPORT PROTEIN SEC24D			5KYW	B	0.7653	0.6604	662	20.85		0.932	1.121	672	20.4		0.907	0.91	672	PROTEIN TRANSPORT PROTEIN SEC24D
						3EFO	B	0.4894	2.0852	630	20.32		0.851	2.826	654	20.2		0.644	2.34	648	SEC24 RELATED GENE FAMILY, MEMBER D			5KYX	B	0.7627	0.6752	662	20.69		0.93	1.21	672	20.5		0.906	0.93	672	PROTEIN TRANSPORT PROTEIN SEC24D
						3EG9	B	0.4891	2.0871	630	20.32		0.851	2.826	654	20.3		0.642	2.33	647	SEC24 RELATED GENE FAMILY, MEMBER D			5KYY	B	0.7614	0.7082	663	20.81		0.93	1.218	672	20.7		0.904	0.94	672	PROTEIN TRANSPORT PROTEIN SEC24D
ECU02_1470	Uncharacterized membrane protein ECU02_1470	similarity to HYPOTHETICAL INTEGRAL MEMBRANE PROTEIN YIPC_yeast		87.6888	0.56	2PIH	B	0.1952	2.4494	79	8.86		0.377	3.784	87	8		0.43	2.79	81	PROTEIN YMCA		---	5NL1	C	0.203	2.7275	90	11.11		0.399	3.875	97	3.1		0.386	2.9	93	TALIN-1
						6PRK	B	0.1924	2.7955	81	8.64		0.378	4.517	95	4.2		0.4	2.94	82	RICA			5NL1	D	0.2003	2.7476	90	11.11		0.391	3.727	91	3.3		0.383	2.86	92	TALIN-1
						6PRH	A	0.1861	2.6952	80	8.75		0.367	3.585	84	9.5		0.418	3.19	85	RICA			1OED	E	0.1999	3.2407	93	6.45		0.396	4.293	99	6.1		0.398	3.12	87	ACETYLCHOLINE RECEPTOR GAMMA SUBUNIT
						2D82	A	0.1801	2.4022	75	12		0.322	4.458	81	7.4		0.399	2.73	78	CREB-BINDING PROTEIN			5NL1	F	0.1994	2.7397	90	11.11		0.394	3.78	92	3.3		0.391	2.86	93	TALIN-1
						6PRK	A	0.1723	2.9512	78	3.85		0.329	4.414	89	6.7		0.376	2.94	76	RICF			5NL1	B	0.1992	2.743	90	11.11		0.396	3.993	96	1		0.382	2.86	89	TALIN-1
ECU02_1480	hypothetical protein	hypothetical protein		87.3749	---	2D3E	C	0.4976	1.4595	121	12.4		0.58	2.008	121	12.4		0.812	1.8	125	GENERAL CONTROL PROTEIN GCN4 AND TROPOMYOSIN 1 ALPHA CHAIN		---	4B2Q	t	0.259	2.5132	102	9.8		0.419	2.824	100	12		0.552	2.22	101	ATP SYNTHASE SUBUNIT B, MITOCHONDRIAL
						2D3E	A	0.4976	1.4601	121	12.4		0.58	2.01	121	12.4		0.812	1.8	125	GENERAL CONTROL PROTEIN GCN4 AND TROPOMYOSIN 1 ALPHA CHAIN			5T4Q	J	0.2572	2.2052	106	8.49		0.482	2.829	112	8		0.45	2.39	106	ATP SYNTHASE SUBUNIT B
						2QIH	B	0.4863	1.6488	126	6.35		0.598	2.215	128	7		0.714	1.92	129	PROTEIN USPA1			6NF8	d	0.2547	1.949	108	5.56		0.499	2.793	115	11.3		0.433	2.26	111	28S RIBOSOMAL PROTEIN S26, MITOCHONDRIAL
						2OTO	A	0.4815	1.51	123	8.94		0.593	1.674	122	9		0.708	1.98	128	M PROTEIN			6FKF	b	0.2489	2.0251	103	11.65		0.471	2.47	105	6.7		0.452	2.37	107	ATP SYNTHASE SUBUNIT B, CHLOROPLASTIC
						2B9C	B	0.4701	1.4017	122	9.84		0.602	2.053	125	9.6		0.741	1.87	128	STRIATED-MUSCLE ALPHA TROPOMYOSIN			6NEQ	d	0.2473	2.1612	110	5.45		0.491	2.412	106	4.7		0.423	2.36	111	28S RIBOSOMAL PROTEIN S26, MITOCHONDRIAL
ECU02_1490	Alanine--tRNA ligase	ALANYL tRNA SYNTHETHASE		88.364	0.69	2ZZE	B	0.1281	2.0214	346	23.12		0.435	5.253	481	24.9		0.372	2.8	365	ALANYL-TRNA SYNTHETASE		0.463	3WQY	A	0.4014	1.6531	640	23.59		0.802	3.419	759	22.8		0.609	2.1	678	ALANINE--TRNA LIGASE
						2ZTG	A	0.1279	2.2768	359	24.23		0.438	5.483	492	25.2					ALANYL-TRNA SYNTHETASE			3WQZ	A	0.3886	1.8396	647	23.65		0.799	3.612	765	23.1					ALANINE--TRNA LIGASE
						2ZZF	A	0.1273	1.8418	332	24.7		0.405	4.827	421	24		0.347	2.68	369	ALANYL-TRNA SYNTHETASE			2ZTG	A	0.3873	1.384	548	23.72		0.623	2.738	573	24.8		0.593	2.35	690	ALANYL-TRNA SYNTHETASE
						2ZZG	A	0.1257	2.2295	353	24.65		0.449	5.593	509	27.3					ALANYL-TRNA SYNTHETASE			2ZZG	A	0.3827	1.5041	553	25.5		0.645	2.838	595	24.5					ALANYL-TRNA SYNTHETASE
						2ZZG	B	0.1238	2.0067	338	24.85		0.452	5.615	513	26.1		0.37	2.42	357	ALANYL-TRNA SYNTHETASE			2ZZG	B	0.3784	1.5911	556	25.9		0.647	2.829	597	24.6		0.636	1.89	562	ALANYL-TRNA SYNTHETASE
ECU02_1500	TFIID_20kDa domain-containing protein	TRANSCRIPTION INITIATION FACTOR TFIID 20/15kDa SUBUNIT		88.8769	0.56	1H3O	B	0.5756	0.821	68	23.53		0.59	1.446	66	27.3		0.884	0.93	66	TRANSCRIPTION INITIATION FACTOR TFIID 20/15 KDA SUBUNITS		0.412	3KXB	B	0.3228	1.7663	57	17.54		0.436	2.532	59	15.3		0.605	2.65	63	HISTONE H4
						1H3O	D	0.575	0.827	68	23.53		0.593	1.28	66	25.8		0.884	0.95	66	TRANSCRIPTION INITIATION FACTOR TFIID 20/15 KDA SUBUNITS			6MZD	Q	0.32	2.4362	63	15.87		0.408	3.16	65	18.5		0.561	2.27	60	TRANSCRIPTION INITIATION FACTOR TFIID SUBUNIT 12
						7EGI	L	0.5704	0.8865	69	23.19		0.638	1.511	71	23.9		0.859	1.11	70	TRANSCRIPTION INITIATION FACTOR TFIID SUBUNIT 12			6MZL	Q	0.32	2.4362	63	15.87		0.408	3.16	65	18.5		0.561	2.27	60	TRANSCRIPTION INITIATION FACTOR TFIID SUBUNIT 12
						7EGG	L	0.5704	0.8865	69	23.19		0.638	1.511	71	23.9		0.859	1.11	70	TRANSCRIPTION INITIATION FACTOR TFIID SUBUNIT 12			6L49	X	0.317	1.6462	57	17.54		0.451	2.349	60	13.3		0.609	2.64	63	HISTONE H4
						7EGD	L	0.5704	0.8865	69	23.19		0.638	1.511	71	23.9		0.859	1.11	70	TRANSCRIPTION INITIATION FACTOR TFIID SUBUNIT 12			6MZC	R	0.3136	2.2994	61	18.03		0.403	2.729	63	17.5		0.564	2.49	62	TRANSCRIPTION INITIATION FACTOR TFIID SUBUNIT 12
ECU02_1510	hypothetical protein	hypothetical protein		80.7271	0.647	3ZIL	A	0.249	3.3529	272	8.09		0.62	4.175	294	9.5		0.393	3.27	271	AAR187CP		0.436	4RV1	A	0.6167	1.049	323	13.93		0.861	1.218	323	13.6		0.8	1.05	323	ENGINEERED PROTEIN OR497
						3ZIK	B	0.2396	3.4215	268	12.31		0.585	4.669	291	9.6		0.376	3.28	250	WPL1			4RV1	F	0.6126	1.1033	323	13.62		0.858	1.287	323	13.6		0.788	1.1	323	ENGINEERED PROTEIN OR497
						3T7U	B	0.2301	3.0382	230	8.7		0.495	4.615	253	10.3		0.417	3.23	233	ADENOMATOUS POLYPOSIS COLI PROTEIN			4RV1	C	0.6114	1.1009	323	13.62		0.86	1.243	323	13.3		0.79	1.1	323	ENGINEERED PROTEIN OR497
						3QHE	A	0.2258	3.4583	249	9.24		0.514	4.179	244	9.8		0.402	3.39	241	ADENOMATOUS POLYPOSIS COLI PROTEIN			4RV1	B	0.6105	1.0852	323	13.62		0.86	1.224	323	13.6		0.791	1.09	323	ENGINEERED PROTEIN OR497
						5IZ9	A	0.2246	3.0794	235	10.64		0.515	4.138	243	9.5		0.398	3.14	233	ADENOMATOUS POLYPOSIS COLI PROTEIN			4RV1	D	0.606	1.1087	323	13.62		0.859	1.248	323	13.3		0.784	1.11	323	ENGINEERED PROTEIN OR497
ECU02_1520	ATP-DEPENDENT RNA HELICASE INVOLVED IN mRNA EXPORT FROM THE NUCLEUS	ATP-DEPENDENT RNA HELICASE INVOLVED IN mRNA EXPORT FROM THE NUCLEUS		82.7647	0.694	3FHT	B	0.5606	1.8547	357	33.61		0.801	2.436	372	33.3		0.679	2.07	365	ATP-DEPENDENT RNA HELICASE DDX19B		---	6UV1	B	0.7159	0.48	368	27.72		0.865	1.289	374	27		0.855	0.78	373	PROBABLE ATP-DEPENDENT RNA HELICASE DDX17
						3FHT	A	0.5605	1.9053	362	33.7		0.805	2.456	374	32.9		0.677	2.08	368	ATP-DEPENDENT RNA HELICASE DDX19B			6UV1	A	0.711	0.4573	368	27.72		0.865	1.283	374	27		0.856	0.77	373	PROBABLE ATP-DEPENDENT RNA HELICASE DDX17
						3G0H	A	0.5506	2.0285	373	32.98		0.827	2.588	388	32		0.635	2.16	376	ATP-DEPENDENT RNA HELICASE DDX19B			6UV4	A	0.7053	0.7385	368	27.72		0.855	1.367	371	27.5		0.839	0.9	371	PROBABLE ATP-DEPENDENT RNA HELICASE DDX17
						5ZC9	A	0.5439	1.8053	345	33.33		0.774	2.37	359	35.1		0.675	2.01	354	EUKARYOTIC INITIATION FACTOR 4A-I			6UV3	A	0.7014	0.7026	366	27.87		0.856	1.393	372	27.2		0.831	0.85	370	PROBABLE ATP-DEPENDENT RNA HELICASE DDX17
						6ICZ	u	0.5398	2.0242	359	33.98		0.79	2.448	369	34.7		0.651	2.13	362	EUKARYOTIC INITIATION FACTOR 4A-III			6UV2	A	0.6971	0.6646	366	27.87		0.857	1.369	372	27.2		0.835	0.82	370	PROBABLE ATP-DEPENDENT RNA HELICASE DDX17
ECU02_1530	hypothetical protein	hypothetical protein		86.4017	0.684	6ND4	Q	0.2833	2.6302	551	17.06		0.737	3.695	589	19.2		0.509	2.79	561	UTP12		0.42	2YMU	A	0.557	1.4216	526	14.45		0.727	1.734	530	14		0.736	1.42	526	WD-40 REPEAT PROTEIN
						5TZS	Q	0.1762	2.6093	393	0		0.53	3.893	428	0		0.343	2.83	404	UTP12			2YMU	B	0.5218	1.6628	526	14.45		0.72	1.939	530	14		0.685	1.66	526	WD-40 REPEAT PROTEIN
						5JPQ	I	0.1747	3.6983	443	8.8		0.549	5.389	504	11.9		0.338	3.6	424	U3 SMALL NUCLEOLAR RNA-ASSOCIATED PROTEIN 21			1PEV	A	0.2888	3.0753	504	9.72		0.628	3.997	526	12.7		0.452	3.11	503	ACTIN INTERACTING PROTEIN 1
						4NSX	A	0.1745	3.6983	443	8.8		0.549	5.389	504	11.9		0.338	3.6	424	U3 SMALL NUCLEOLAR RNA-ASSOCIATED PROTEIN 21			1NR0	A	0.2828	3.0912	500	10.2		0.623	4.071	525	13		0.443	3.18	504	ACTIN INTERACTING PROTEIN 1
						5TZS	T	0.1604	3.534	449	9.13		0.576	5.014	507	12.6		0.326	3.42	430	UTP21			5H3U	B	0.2593	3.1651	505	8.12		0.634	4.119	529	10.8		0.412	3.17	493	GEM-ASSOCIATED PROTEIN 5
ECU02_1540	UPF0329 protein ECU02_1540	hypothetical protein		73.5207	0.636	---	---	---	---	---	---		---	---	---	---		---	---	---	---		0.333	1CII	A	0.2088	2.5805	367	9.54		0.565	3.335	391	10		0.39	2.7	368	COLICIN IA
ECU02_1550	UPF0328 protein ECU01_0090/ECU01_1520/ECU02_1550/ECU08_0020	hypothetical protein		74.0107	0.576	3MAC	A	0.152	3.79	145	8.28		0.351	4.203	143	6.3		0.367	3.44	134	TRANSMEMBRANE GLYCOPROTEIN		0.381	6G2J	N	0.2888	1.7248	191	9.42		0.628	2.171	191	9.4		0.527	2.06	198	NADH-UBIQUINONE OXIDOREDUCTASE CHAIN 2
						3MA9	A	0.1508	3.5375	140	5		0.351	4.782	153	7.8		0.349	3.38	132	TRANSMEMBRANE GLYCOPROTEIN			5XTD	i	0.2862	1.7258	191	10.47		0.624	2.212	189	10.6		0.536	2.17	199	NADH-UBIQUINONE OXIDOREDUCTASE CHAIN 2
						1R0D	I	0.1493	3.3929	135	3.7		0.33	4.116	131	4.6		0.388	3.2	124	HUNTINGTIN INTERACTING PROTEIN 12			5XTC	i	0.2862	1.7258	191	10.47		0.624	2.212	189	10.6		0.536	2.17	199	NADH-UBIQUINONE OXIDOREDUCTASE CHAIN 2
						1R0D	A	0.1491	3.397	135	3.7		0.331	4.099	131	4.6		0.394	3.23	125	HUNTINGTIN INTERACTING PROTEIN 12			6G72	N	0.284	1.8523	193	9.33		0.622	2.117	189	9.5		0.514	2.03	197	NADH-UBIQUINONE OXIDOREDUCTASE CHAIN 2
						3O3X	A	0.1467	3.8218	145	7.59		0.358	4.61	152	8.6		0.351	3.59	133	GP41-5			4UQ8	N	0.282	1.881	188	0		0.611	2.446	189	0		0.495	2.13	194	NADH UBIQUINONE OXIDOREDUCTASE CHAIN 2
ECU02_1560	UPF0329 protein ECU01_0080/ECU01_1530/ECU02_1560/ECU04_0090/ECU08_0010/ECU08_2090	hypothetical protein		82.2674	0.616	---	---	---	---	---	---		---	---	---	---		---	---	---	---		0.419	4U3J	C	0.2908	2.6433	203	5.42		0.509	3.588	214	6.1		0.517	2.81	206	PROTEIN STU2
																								2QK1	A	0.2846	2.7516	207	3.86		0.493	3.773	212	6.6		0.511	2.85	204	PROTEIN STU2
																								6MQ7	B	0.2815	2.7629	205	9.76		0.506	3.382	212	8		0.507	2.94	209	CLIP-ASSOCIATING PROTEIN 1
																								3WOY	A	0.2677	2.9775	208	8.65		0.499	3.67	214	7.9		0.504	2.91	207	CLIP-ASSOCIATING PROTEIN 2
																								4K92	B	0.2666	3.0268	208	8.65		0.481	3.686	211	8.1		0.493	2.99	201	CLIP-ASSOCIATING PROTEIN 1
ECU02_1570	UPF0328 protein ECU01_0070/ECU01_1540/ECU02_1570/ECU04_0080/ECU08_2100	hypothetical protein		82.262	0.623	4CBE	A	0.1632	2.9704	131	6.11		0.39	3.917	136	7.4		0.348	3.36	129	COMPLEMENT REGULATOR-ACQUIRING SURFACE PROTEIN 2 (CRASP-2)		0.404	6G2J	N	0.2565	1.855	176	10.8		0.632	2.76	184	10.9		0.515	2.25	183	NADH-UBIQUINONE OXIDOREDUCTASE CHAIN 2
						6ATG	C	0.1615	2.9739	131	6.87		0.394	3.903	136	7.4		0.341	3.34	128	COMPLEMENT REGULATOR-ACQUIRING SURFACE PROTEIN 2 (CRASP-2)			5LUF	N	0.2521	1.8993	171	0		0.605	2.549	175	0		0.5	2.38	180	COMPLEX I
						6ATG	B	0.1576	3.1236	133	6.02		0.382	4.054	136	9.6		0.334	3.29	127	COMPLEMENT REGULATOR-ACQUIRING SURFACE PROTEIN 2 (CRASP-2)			4UQ8	N	0.2521	1.8993	171	0		0.605	2.549	175	0		0.5	2.38	180	NADH UBIQUINONE OXIDOREDUCTASE CHAIN 2
						6H53	A	0.1524	3.3702	129	6.98		0.333	4.425	127	8.7		0.349	3.4	118	CDP-DIACYLGLYCEROL--INOSITOL 3-PHOSPHATIDYLTRANSFERASE			5LNK	N	0.2521	1.9213	177	9.04		0.629	3.05	186	9.1		0.508	2.18	182	MITOCHONDRIAL COMPLEX I, ND2 SUBUNIT
						6H53	B	0.1511	3.5662	133	6.77		0.329	4.011	120	8.3		0.361	3.33	119	CDP-DIACYLGLYCEROL--INOSITOL 3-PHOSPHATIDYLTRANSFERASE			6G72	N	0.2518	1.8785	175	10.86		0.629	2.684	183	10.9		0.51	2.32	182	NADH-UBIQUINONE OXIDOREDUCTASE CHAIN 2
ECU02_1580	Uncharacterized protein ECU01_0060/ECU01_1550/ECU02_1580/ECU04_0070/ ECU08_2110	hypothetical protein		46.8452	0.343	7NMM	C	0.2906	3.1554	69	11.59		0.388	3.953	73	12.3		0.506	2.86	67	SHMAX		0.323	3ZIG	B	0.203	2.718	56	7.14		0.269	4.11	49	10.2		0.401	2.74	55	SEPF-LIKE PROTEIN
						7NMM	E	0.288	3.1446	69	11.59		0.382	3.813	69	13		0.51	2.83	67	SHMAX			4ADZ	B	0.202	3.2337	63	4.76		0.286	3.358	43	4.7		0.383	3.13	60	CSOR
						7NMM	G	0.2874	3.1509	69	11.59		0.38	4.019	70	11.4		0.51	2.84	67	SHMAX			2MME	b	0.1992	2.8108	56	7.14		0.296	3.281	43	11.6		0.416	3.29	77	MXIH
						7BNT	A	0.2864	3.0848	65	16.92		0.341	3.88	63	11.1		0.511	3.28	66	PREDICTED ANCESTRAL HMA DOMAIN OF PIK-1 FROM ORYZA SPP.			2MME	G	0.1992	2.8108	56	7.14		0.269	2.733	35	11.4		0.406	3.07	75	MXIH
						1P8G	A	0.2862	3.2741	68	10.29		0.422	4.225	72	9.7		0.493	3.61	93	SIMILAR TO MERCURIC TRANSPORT PROTEIN			2MME	Y	0.1992	2.8108	56	7.14		0.295	3.288	43	11.6		0.418	3.3	77	MXIH
ECU02_1590	UPF0328 protein ECU02_1590/ECU04_0060/ECU08_2120	hypothetical protein		53.6972	0.347	---	---	---	---	---	---		---	---	---	---		---	---	---	---		0.287	---	---	---	---	---	---		---	---	---	---		---	---	---	---
ECU03_0010	UPF0328 protein ECU03_0010	hypothetical protein		46.8654	0.298	---	---	---	---	---	---		---	---	---	---		---	---	---	---		---	4ESQ	A	0.1258	2.9437	115	4.35		0.324	4.453	130	6.9		0.397	3.02	120	SERINE/THREONINE PROTEIN KINASE
																								3HLZ	A	0.1174	2.7314	126	4.76		0.386	3.877	137	5.1		0.309	2.94	124	UNCHARACTERIZED PROTEIN BT_1490
																								3HLZ	B	0.1158	2.7615	126	4.76		0.373	3.914	134	6		0.3	2.93	123	UNCHARACTERIZED PROTEIN BT_1490
																								1LN1	A	0.1013	3.025	107	2.8		0.292	4.161	110	0.9		0.324	3.07	106	PHOSPHATIDYLCHOLINE TRANSFER PROTEIN
																								1LN3	B	0.1006	3.047	107	2.8		0.282	4.305	108	0.9		0.327	3.03	103	PHOSPHATIDYLCHOLINE TRANSFER PROTEIN
ECU03_0020	UPF0328 protein ECU03_0020	hypothetical protein		75.9514	0.612	4DZU	A	0.1611	3.5567	140	2.14		0.352	4.454	145	5.5		0.371	3.13	126	GP41-5		0.401	2V0X	A	0.1359	3.0797	121	6.61		0.302	4.339	122	10.7		0.345	3.1	114	LAMINA-ASSOCIATED POLYPEPTIDE 2 ISOFORMS ALPHA/ZETA
						4DZV	A	0.1601	3.5547	141	2.13		0.364	4.412	146	4.8		0.376	3.25	130	GP41-5			1T72	G	0.1231	3.3836	126	10.32		0.292	4.968	127	0.8		0.325	3.6	116	PHOSPHATE TRANSPORT SYSTEM PROTEIN PHOU HOMOLOG
						4BG0	A	0.1591	2.9335	131	6.87		0.368	3.505	130	6.2		0.365	2.77	126	COMPLEMENT REGULATOR-ACQUIRING SURFACE PROTEIN 2 (CRASP-2 (CRASP-2)			1T72	F	0.1225	3.4519	128	10.16		0.296	4.894	127	1.6		0.322	3.17	114	PHOSPHATE TRANSPORT SYSTEM PROTEIN PHOU HOMOLOG
						3O3X	A	0.1584	3.5799	143	2.8		0.376	4.322	147	4.8		0.35	3.25	130	GP41-5			2V0X	B	0.1211	3.4733	125	5.6		0.311	4.331	124	8.1		0.302	3.27	115	LAMINA-ASSOCIATED POLYPEPTIDE 2 ISOFORMS ALPHA/ZETA
						3MAC	A	0.1575	3.5023	139	2.88		0.359	4.363	144	5.6		0.377	3.38	132	TRANSMEMBRANE GLYCOPROTEIN			1T8B	A	0.1205	3.7286	131	5.34		0.32	4.643	129	3.1		0.331	3.41	124	PHOSPHATE TRANSPORT SYSTEM PROTEIN PHOU HOMOLOG
ECU03_0030	UPF0329 protein ECU03_0030/ECU05_0040/ECU06_0010/ECU06_1710/ECU11_0010	hypothetical protein		56.3016	0.497	4UDE	A	0.325	2.4738	74	9.46		0.401	3.602	75	10.7		0.526	2.89	74	GINLFY PROTEIN		0.305	4AFL	D	0.2606	1.797	63	3.17		0.381	2.045	56	3.6		0.506	2.01	62	INHIBITOR OF GROWTH PROTEIN 4
						1BAX	A	0.2992	2.9655	81	4.94		0.418	3.828	84	4.8		0.476	3.17	81	M-PMV MATRIX PROTEIN			5O31	A	0.2575	1.5236	58	6.9		0.403	1.94	59	6.8		0.514	1.52	58	NADH-UBIQUINONE OXIDOREDUCTASE CHAIN 3
						1A6S	A	0.2891	3.3005	81	7.41		0.468	3.849	87	8		0.462	3.09	94	GAG POLYPROTEIN			3TXQ	J	0.2547	1.7262	59	1.69		0.399	1.931	58	1.7		0.468	2.28	60	TERMINASE DNA PACKAGING ENZYME SMALL SUBUNIT
						5KZA	A	0.2847	3.0395	80	11.25		0.4	3.845	78	7.7		0.479	2.84	77	VIRUS MATRIX PROTEIN			3TXQ	E	0.2545	1.7292	59	1.69		0.4	1.947	58	1.7		0.474	2.28	60	TERMINASE DNA PACKAGING ENZYME SMALL SUBUNIT
						5I27	B	0.2836	2.6858	72	9.72		0.346	3.812	69	10.1		0.535	2.85	73	MATRIX PROTEIN			3TXQ	I	0.254	1.7366	59	1.69		0.399	1.929	58	1.7		0.466	2.45	63	TERMINASE DNA PACKAGING ENZYME SMALL SUBUNIT
ECU03_0040	UPF0328 protein ECU03_0040	hypothetical protein		80.5397	0.632	2JSW	A	0.1679	2.5982	122	5.74		0.46	5.712	190	6.8		0.356	3.27	166	TALIN-1		---	6G2J	N	0.289	1.7512	189	8.99		0.662	2.39	198	9.1		0.546	2.11	197	NADH-UBIQUINONE OXIDOREDUCTASE CHAIN 2
						1R0D	H	0.1664	2.946	129	8.53		0.345	3.807	128	8.6		0.407	2.98	122	HUNTINGTIN INTERACTING PROTEIN 12			6G72	N	0.2868	1.8488	191	8.9		0.66	2.41	198	9.1		0.543	2.12	197	NADH-UBIQUINONE OXIDOREDUCTASE CHAIN 2
						1R0D	G	0.1631	2.8649	126	6.35		0.345	3.768	128	10.2		0.399	3.05	122	HUNTINGTIN INTERACTING PROTEIN 12			5XTC	i	0.2785	1.8478	189	10.58		0.659	2.436	198	10.1		0.533	2.15	196	NADH-UBIQUINONE OXIDOREDUCTASE CHAIN 2
						1R0D	I	0.1603	2.7581	124	7.26		0.342	3.901	128	8.6		0.397	3.11	123	HUNTINGTIN INTERACTING PROTEIN 12			5XTD	i	0.2785	1.8478	189	10.58		0.659	2.436	198	10.1		0.533	2.15	196	NADH-UBIQUINONE OXIDOREDUCTASE CHAIN 2
						1R0D	E	0.1599	3.2025	132	9.09		0.344	3.816	128	8.6		0.409	3.17	126	HUNTINGTIN INTERACTING PROTEIN 12			5LNK	N	0.278	1.7813	187	9.63		0.658	2.463	198	9.6		0.527	2.2	197	MITOCHONDRIAL COMPLEX I, ND2 SUBUNIT
ECU03_0050	hypothetical protein	hypothetical protein		77.8498	0.625	1QOY	A	0.1042	3.4268	175	8.57		0.27	4.206	150	11.3		0.304	2.98	158	HEMOLYSIN E		0.357	1CII	A	0.2442	2.6513	332	9.04		0.724	3.553	362	9.1		0.502	2.78	334	COLICIN IA
						4PHQ	C	0.1015	3.2738	167	8.38		0.247	3.432	127	9.4		0.302	3.18	151	HEMOLYSIN E, CHROMOSOMAL			6EL1	T	0.205	3.237	249	8.03		0.461	4.007	250	4.8		0.392	2.96	232	YAXB
																								6EL1	K	0.205	3.237	249	8.03		0.461	4.007	250	4.8		0.392	2.96	232	YAXB
																								6EL1	L	0.205	3.237	249	8.03		0.461	4.007	250	4.8		0.392	2.96	232	YAXB
																								6EL1	M	0.205	3.2371	249	8.03		0.461	4.007	250	4.8		0.392	2.96	232	YAXB
ECU03_0060	hypothetical protein	hypothetical protein		57.4449	0.445	4JQ5	L	0.4335	1.2083	73	2.74		0.542	2.339	80	2.5		0.735	1.97	79	NUCLEOPORIN P58/P45		0.307	5LNK	K	0.3531	2.1343	75	8		0.46	2.933	79	7.6		0.637	1.9	72	MITOCHONDRIAL COMPLEX I, ND4L SUBUNIT
						2OSZ	D	0.4333	1.4304	75	2.67		0.536	2.38	80	2.5		0.718	2	79	NUCLEOPORIN P58/P45			4HE8	E	0.3255	1.8078	72	11.11		0.479	2.221	75	12		0.579	2.02	73	NADH-QUINONE OXIDOREDUCTASE SUBUNIT 11
						4JQ5	J	0.4325	1.2177	73	2.74		0.541	2.346	80	2.5		0.738	1.97	79	NUCLEOPORIN P58/P45			4HE8	K	0.3253	1.8095	72	11.11		0.479	2.223	75	12		0.579	2.03	73	NADH-QUINONE OXIDOREDUCTASE SUBUNIT 11
						4JQ5	F	0.4302	1.5565	76	2.63		0.539	2.354	80	2.5		0.738	1.95	79	NUCLEOPORIN P58/P45			4HEA	K	0.3221	1.6488	70	11.43		0.479	2.376	76	11.8		0.571	2.05	73	NADH-QUINONE OXIDOREDUCTASE SUBUNIT 11
						4JQ5	I	0.4276	1.5785	76	2.63		0.538	2.367	80	2.5		0.738	1.96	79	NUCLEOPORIN P58/P45			4HEA	S	0.322	1.6489	70	11.43		0.477	2.226	75	12		0.574	2.05	73	NADH-QUINONE OXIDOREDUCTASE SUBUNIT 11
ECU03_0070	hypothetical protein	hypothetical protein		46.0549	0.439	5GO2	B	0.4101	2.3937	78	10.26		0.532	3.17	84	10.7		0.58	2.47	77	PROTEIN AROA(G)		0.354	1WR6	D	0.2705	2.8234	68	8.82		0.402	3.582	65	7.7		0.494	3.16	70	ADP-RIBOSYLATION FACTOR BINDING PROTEIN GGA3
						5GO2	C	0.4016	2.6469	80	11.25		0.514	3.13	81	12.3		0.58	2.55	76	PROTEIN AROA(G)			3WHL	D	0.2675	2.3544	64	9.38		0.396	2.678	58	12.1		0.457	2.81	66	PROBABLE 26S PROTEASOME REGULATORY SUBUNIT P27
						5GO2	D	0.3987	2.5923	79	12.66		0.522	3.221	83	10.8		0.569	2.54	76	PROTEIN AROA(G)			2MTQ	A	0.2675	2.5649	59	10.17		0.432	3.205	61	4.9		0.481	3	82	DESIGNED PEPTIDE
						5GMU	A	0.3963	2.5617	77	10.39		0.477	2.933	71	12.7		0.583	2.5	74	PROTEIN AROA(G)			3WHL	B	0.2667	2.3631	64	9.38		0.396	2.69	58	12.1		0.459	2.96	67	PROBABLE 26S PROTEASOME REGULATORY SUBUNIT P27
						3RMI	A	0.3909	2.736	88	6.82		0.579	3.601	91	8.8		0.527	2.6	85	CHORISMATE MUTASE PROTEIN			4U7I	A	0.2655	2.4395	65	9.23		0.39	3.141	60	10		0.438	2.43	62	SPARTIN
ECU03_0080	UPF0328 protein ECU10_1820	hypothetical protein		49.9602	0.398	6Z35	A	0.3236	2.1671	74	9.46		0.538	3.24	78	7.7		0.551	2.24	84	MAQUETTE 2-1IP		0.262	5VSO	A	0.1943	3.3714	58	0		0.356	3.19	55	1.8		0.38	3.09	64	YEAST DNAJ PROTEIN 1
						3U8V	B	0.3223	2.3164	66	10.61		0.447	3.31	71	9.9		0.557	2.35	65	METAL-BINDING PROTEIN SMBP			6H86	B	0.1884	2.7677	52	1.92		0.271	2.981	42	2.4		0.454	2.68	50	SYNAPTONEMAL COMPLEX CENTRAL ELEMENT PROTEIN 3
						3U8V	A	0.322	2.3201	66	10.61		0.446	3.325	71	9.9		0.557	2.27	65	METAL-BINDING PROTEIN SMBP			6IWS	A	0.1884	3.335	56	3.57		0.308	3.701	54	5.6		0.35	3.1	61	DNAJ HOMOLOG SUBFAMILY A MEMBER 3, MITOCHONDRIAL
						1SR2	A	0.3119	2.1724	75	9.33		0.539	2.464	72	8.3		0.532	2.42	81	PUTATIVE SENSOR-LIKE HISTIDINE KINASE YOJN			6H86	A	0.1881	2.4116	49	6.12		0.271	2.984	42	2.4		0.447	2.67	50	SYNAPTONEMAL COMPLEX CENTRAL ELEMENT PROTEIN 3
						2OOC	A	0.3109	2.3543	73	2.74		0.522	3.616	78	3.8		0.466	2.79	76	HISTIDINE PHOSPHOTRANSFERASE			2LO1	A	0.1846	2.918	51	1.96		0.326	3.414	52	3.8		0.346	2.57	56	DNAJ HOMOLOG SUBFAMILY A MEMBER 1
ECU03_0090	UPF0329 protein ECU03_0090	hypothetical protein		71.5152	0.599	---	---	---	---	---	---		---	---	---	---		---	---	---	---		0.301	---	---	---	---	---	---		---	---	---	---		---	---	---	---
ECU03_0100	HD_domain domain-containing protein	similarity to HYPOTHETICAL PROTEIN Y461_MYCPN		81.8886	0.661	7A5Y	D	0.477	1.8954	396	20.2		0.727	3.175	424	19.1		0.664	2.18	409	DEOXYNUCLEOSIDE TRIPHOSPHATE TRIPHOSPHOHYDROLASE SAMHD1		0.46	4ZWG	C	0.5651	1.3269	405	18.77		0.778	2.09	429	19.3		0.762	1.69	422	DEOXYNUCLEOSIDE TRIPHOSPHATE TRIPHOSPHOHYDROLASE SAMHD1
						7A5Y	H	0.4751	1.8728	393	20.36		0.719	3.146	419	19.1		0.671	2.16	406	DEOXYNUCLEOSIDE TRIPHOSPHATE TRIPHOSPHOHYDROLASE SAMHD1			5YHW	H	0.5577	1.1418	356	19.94		0.669	1.714	364	21.2		0.827	1.27	360	DEOXYNUCLEOSIDE TRIPHOSPHATE TRIPHOSPHOHYDROLASE SAMHD1
						7A5Y	B	0.4743	1.9565	399	20.05		0.723	3.189	422	19		0.663	2.17	408	DEOXYNUCLEOSIDE TRIPHOSPHATE TRIPHOSPHOHYDROLASE SAMHD1			5YHW	G	0.5575	1.1432	356	19.94		0.669	1.719	364	21.2		0.83	1.25	359	DEOXYNUCLEOSIDE TRIPHOSPHATE TRIPHOSPHOHYDROLASE SAMHD1
						7A5Y	F	0.4742	1.869	395	20.25		0.727	3.245	426	18.8		0.665	2.19	410	DEOXYNUCLEOSIDE TRIPHOSPHATE TRIPHOSPHOHYDROLASE SAMHD1			5YHW	B	0.5562	1.3029	395	18.73		0.754	2.148	417	19.9		0.762	1.62	408	DEOXYNUCLEOSIDE TRIPHOSPHATE TRIPHOSPHOHYDROLASE SAMHD1
						4ZWG	B	0.4729	1.923	399	19.55		0.735	3.272	431	19		0.657	2.2	411	DEOXYNUCLEOSIDE TRIPHOSPHATE TRIPHOSPHOHYDROLASE SAMHD1			5YHW	C	0.556	1.304	395	18.73		0.754	2.15	417	19.9		0.759	1.62	408	DEOXYNUCLEOSIDE TRIPHOSPHATE TRIPHOSPHOHYDROLASE SAMHD1
ECU03_0110	UPF0328 protein ECU03_0110	hypothetical protein		79.1272	0.607	2JSW	A	0.1705	2.7572	126	11.11		0.454	4.927	177	5.6		0.349	2.97	156	TALIN-1		0.35	2V0X	A	0.1447	2.9639	122	9.02		0.297	3.399	107	7.5		0.35	2.92	115	LAMINA-ASSOCIATED POLYPEPTIDE 2 ISOFORMS ALPHA/ZETA
						1R0D	E	0.1644	2.8996	127	5.51		0.337	3.579	122	4.9		0.409	2.89	124	HUNTINGTIN INTERACTING PROTEIN 12			2J0N	B	0.1407	2.7649	114	7.02		0.301	4.042	113	7.1		0.373	3.27	121	INVASIN IPAD
						3MAC	A	0.1601	3.8593	148	6.76		0.357	4.704	148	7.4		0.392	3.51	129	TRANSMEMBRANE GLYCOPROTEIN			2YM0	A	0.1406	2.5957	114	4.39		0.319	3.505	110	5.5		0.372	3.04	119	CELL INVASION PROTEIN SIPD
						1R0D	I	0.1577	2.9616	127	5.51		0.335	3.696	122	4.9		0.396	3.04	124	HUNTINGTIN INTERACTING PROTEIN 12			3R9V	A	0.1375	2.7686	116	8.62		0.323	3.558	112	8.9		0.365	3.15	119	INVASIN IPAD
						3MA9	A	0.157	4.146	155	5.16		0.353	4.707	146	7.5		0.358	3.53	132	TRANSMEMBRANE GLYCOPROTEIN			2V0X	B	0.1355	3.1559	125	8.8		0.326	3.91	122	8.2		0.327	3.05	116	LAMINA-ASSOCIATED POLYPEPTIDE 2 ISOFORMS ALPHA/ZETA
ECU03_0120	Uncharacterized protein ECU03_0120	hypothetical protein		73.0634	0.524	1R0D	I	0.1526	2.8648	125	8.8		0.321	3.869	124	9.7		0.385	2.81	117	HUNTINGTIN INTERACTING PROTEIN 12		0.329	2V0X	A	0.1344	2.7311	115	2.61		0.284	4.294	114	4.4		0.323	3.06	115	LAMINA-ASSOCIATED POLYPEPTIDE 2 ISOFORMS ALPHA/ZETA
						1R0D	A	0.1523	2.676	121	8.26		0.325	3.772	124	9.7		0.368	2.81	118	HUNTINGTIN INTERACTING PROTEIN 12			2YM0	B	0.1332	2.7483	116	6.9		0.328	3.706	120	6.7		0.372	2.97	118	CELL INVASION PROTEIN SIPD
						6O7T	c	0.1353	3.354	128	7.81		0.346	4.604	146	8.2		0.337	3.2	123	V-TYPE PROTON ATPASE SUBUNIT C''			2YM0	A	0.1331	2.8694	118	6.78		0.327	3.74	120	6.7		0.374	2.97	118	CELL INVASION PROTEIN SIPD
						6M0S	C	0.1304	3.5124	130	10		0.333	4.519	140	7.1		0.316	3.23	119	V-TYPE PROTON ATPASE SUBUNIT C''			3R9V	A	0.1319	2.6882	114	7.89		0.327	3.647	120	9.2		0.366	3.04	117	INVASIN IPAD
						6M0R	C	0.1301	3.5203	130	9.23		0.337	4.578	142	8.5		0.318	3.23	121	V-TYPE PROTON ATPASE SUBUNIT C''			2V0X	B	0.1276	3.0899	122	4.1		0.32	4.001	126	4.8		0.312	3.01	104	LAMINA-ASSOCIATED POLYPEPTIDE 2 ISOFORMS ALPHA/ZETA
ECU03_0130	UPF0328 protein ECU03_0130	hypothetical protein		69.2669	0.571	1R0D	H	0.1729	2.6638	125	5.6		0.348	4.232	136	2.9		0.414	3.13	126	HUNTINGTIN INTERACTING PROTEIN 12		0.366	5XTD	i	0.3417	1.7293	205	12.2		0.709	1.97	206	13.6		0.59	1.95	209	NADH-UBIQUINONE OXIDOREDUCTASE CHAIN 2
						1R0D	E	0.1727	2.6175	124	5.65		0.349	4.11	135	3		0.411	3.15	126	HUNTINGTIN INTERACTING PROTEIN 12			5XTC	i	0.3417	1.7293	205	12.2		0.709	1.97	206	13.6		0.59	1.95	209	NADH-UBIQUINONE OXIDOREDUCTASE CHAIN 2
						1R0D	B	0.1718	2.6347	124	5.65		0.349	4.159	136	2.9		0.415	3.23	127	HUNTINGTIN INTERACTING PROTEIN 12			5O31	N	0.3384	1.7595	204	12.25		0.703	2.166	206	14.1		0.578	1.9	207	NADH-UBIQUINONE OXIDOREDUCTASE CHAIN 2
						2YM9	C	0.17	2.6094	131	5.34		0.382	4.03	132	3.8		0.381	2.8	133	CELL INVASION PROTEIN SIPD			5LNK	N	0.3374	1.7399	204	12.75		0.713	1.969	207	13		0.569	1.94	208	MITOCHONDRIAL COMPLEX I, ND2 SUBUNIT
						1R0D	G	0.1674	2.6139	122	5.74		0.346	4.142	135	3		0.399	3.18	125	HUNTINGTIN INTERACTING PROTEIN 12			6G2J	N	0.335	1.7601	203	11.33		0.704	2.145	207	11.1		0.575	1.97	208	NADH-UBIQUINONE OXIDOREDUCTASE CHAIN 2
ECU03_0150	GDP-mannose transporter	GOLGI MEMBRANE PROTEIN		86.1815	0.654	5OGK	D	0.6063	1.7729	265	30.94		0.863	2.674	284	30.6		0.705	2.03	273	GDP-MANNOSE TRANSPORTER 1		0.512	6QSK	A	0.8522	0.8007	279	30.82		0.947	1.215	284	29.9		0.909	1.07	284	GDP-MANNOSE TRANSPORTER 1
						5OGK	A	0.606	1.7458	263	31.94		0.862	2.789	285	30.5		0.71	2	271	GDP-MANNOSE TRANSPORTER 1			6QSK	D	0.8499	0.7758	279	30.47		0.951	1.174	285	30.2		0.913	1.05	284	GDP-MANNOSE TRANSPORTER 1
						5OGK	C	0.6058	1.7758	265	30.94		0.862	2.677	284	30.6		0.7	2.04	273	GDP-MANNOSE TRANSPORTER 1			6QSK	C	0.8468	0.7978	279	30.47		0.951	1.191	285	30.2		0.911	1.06	284	GDP-MANNOSE TRANSPORTER 1
						6QSK	D	0.6057	1.75	264	31.06		0.865	2.797	286	30.4		0.711	2.06	273	GDP-MANNOSE TRANSPORTER 1			6QSK	F	0.8442	0.8163	279	30.47		0.948	1.151	284	30.3		0.91	1.1	284	GDP-MANNOSE TRANSPORTER 1
						5OGK	F	0.6054	1.7257	263	31.94		0.864	2.766	285	30.5		0.725	1.95	270	GDP-MANNOSE TRANSPORTER 1			6QSK	H	0.8435	0.8211	279	30.47		0.948	1.146	284	30.3		0.91	1.1	284	GDP-MANNOSE TRANSPORTER 1
ECU03_0160	hypothetical protein	hypothetical protein		84.5597	0.499	6L5J	C	0.2338	2.6078	156	7.69		0.443	3.293	160	9.4		0.498	2.77	154	ROOTLETIN		0.41	5NNV	A	0.3204	2.3409	185	11.35		0.568	3.13	198	11.1		0.526	2.61	190	CHROMOSOME PARTITION PROTEIN SMC,CHROMOSOME PARTITION PROTEIN SMC
						6L5J	A	0.2263	2.9344	162	11.73		0.429	3.077	156	12.2		0.457	2.76	146	ROOTLETIN			5NNV	C	0.3072	2.6747	193	8.29		0.57	3.377	203	13.3		0.516	2.66	189	CHROMOSOME PARTITION PROTEIN SMC,CHROMOSOME PARTITION PROTEIN SMC
						6IRB	A	0.2245	1.5627	131	5.34		0.392	2.425	130	3.1		0.496	1.89	131	1-PHOSPHATIDYLINOSITOL 4,5-BISPHOSPHATE PHOSPHODIESTERASE			5XG2	A	0.3055	2.5326	188	10.11		0.568	3.401	203	10.3		0.497	2.55	185	CHROMOSOME PARTITION PROTEIN SMC
						6IRB	B	0.2145	1.7896	131	5.34		0.382	3.023	133	9.8		0.441	2.34	126	1-PHOSPHATIDYLINOSITOL 4,5-BISPHOSPHATE PHOSPHODIESTERASE			6EWY	A	0.2998	2.3327	166	7.23		0.498	3.147	177	9		0.535	2.34	158	PEPTIDOGLYCAN ENDOPEPTIDASE RIPA
						2TMA	B	0.2062	2.1922	160	11.87		0.508	2.653	166	11.4		0.387	2.51	165	TROPOMYOSIN			5NNV	B	0.288	2.8843	191	7.85		0.551	3.556	203	7.9		0.501	2.82	187	CHROMOSOME PARTITION PROTEIN SMC,CHROMOSOME PARTITION PROTEIN SMC
ECU03_0170	hypothetical protein	hypothetical protein		83.759	0.59	---	---	---	---	---	---		---	---	---	---		---	---	---	---		0.317	6HUM	D	0.2368	1.7519	269	8.18		0.56	2.549	283	7.4		0.434	1.98	277	NAD(P)H-QUINONE OXIDOREDUCTASE CHAIN 4 1
																								6HUM	B	0.2324	1.8309	266	9.77		0.545	2.639	277	10.1					NAD(P)H-QUINONE OXIDOREDUCTASE SUBUNIT 2
																								6RFS	4	0.231	1.7222	264	9.47		0.545	2.586	276	9.8		0.411	2.07	274	SUBUNIT NU4M OF NADH:UBIQUINONE OXIDOREDUCTASE (COMPLEX I)
																								3RKO	M	0.2307	1.7296	269	7.06		0.561	2.65	284	7.4		0.426	2.03	272	NADH-QUINONE OXIDOREDUCTASE SUBUNIT M
																								3RKO	C	0.2307	1.7297	269	7.06		0.561	2.65	284	7.4		0.448	2.02	278	NADH-QUINONE OXIDOREDUCTASE SUBUNIT M
ECU03_0180	Chromo domain-containing protein	CHROMOBOX PROTEIN		80.9391	0.541	4LD6	A	0.1307	3.8927	80	1.25		0.318	4.611	84	11.9		0.355	3.5	77	PWWP DOMAIN-CONTAINING PROTEIN 2B		0.371	2FJ8	A	0.1145	3.6563	73	4.11		0.219	5.338	62	4.8		0.275	3.77	71	BOWMAN-BIRK TYPE TRYPSIN INHIBITOR
						1FS1	B	0.1302	2.943	68	7.35		0.235	3.696	56	5.4		0.362	2.97	65	CYCLIN A/CDK2-ASSOCIATED P45			1C2A	A	0.1142	3.6646	73	4.11		0.218	4.909	60	3.3		0.308	3.55	70	BOWMAN-BIRK TRYPSIN INHIBITOR
						4EDA	D	0.1268	3.9611	79	7.59		0.154	3.21	33	6.1		0.313	4.06	79	HEMAGGLUTININ			5LYN	A	0.1142	3.5174	75	1.33		0.211	5.019	61	3.3		0.263	3.99	69	SMALL GLUTAMINE-RICH TETRATRICOPEPTIDE REPEAT-CONTAINING PROTEIN 2
						6CB1	M	0.1244	3.5321	77	12.99		0.31	4.146	74	8.1		0.207	3.14	45	60S RIBOSOMAL PROTEIN L14-A			5LYN	B	0.1129	3.4688	74	1.35		0.165	5.218	47	2.1		0.265	3.62	67	SMALL GLUTAMINE-RICH TETRATRICOPEPTIDE REPEAT-CONTAINING PROTEIN 2
						6C0F	M	0.1244	3.5321	77	12.99		0.31	4.146	74	8.1		0.207	3.14	45	60S RIBOSOMAL PROTEIN L14-A			5L0Y	F	0.1113	3.6002	77	5.19		0.209	4.795	57	1.8		0.271	3.3	71	SEC72-SSA1 C-TERMINAL PEPTIDE FUSION PROTEIN
ECU03_0190	hypothetical protein	hypothetical protein		62.2058	0.434	---	---	---	---	---	---		---	---	---	---		---	---	---	---		0.308	---	---	---	---	---	---		---	---	---	---		---	---	---	---
ECU03_0200	Putative deoxyribonuclease TATDN1 homolog	similarity to putative DEOXYRIBONUCLEASE OF THE TATD FAMILY		96.9497	0.675	2XIO	A	0.7135	1.2566	259	39		0.908	1.772	263	38.4		0.834	1.35	260	PUTATIVE DEOXYRIBONUCLEASE TATDN1		---	3RCM	A	0.7918	0.503	249	25.3		0.897	0.802	248	25.8		0.892	0.56	248	TATD FAMILY HYDROLASE
						4PE8	A	0.7132	1.1515	241	34.44		0.851	1.897	247	33.6		0.836	1.35	244	TAT-LINKED QUALITY CONTROL PROTEIN TATD			4PE8	A	0.7607	1.0024	245	33.47		0.875	1.187	247	33.6		0.863	1.07	247	TAT-LINKED QUALITY CONTROL PROTEIN TATD
						4P5U	A	0.7114	1.2018	243	34.16		0.85	1.874	247	34		0.835	1.38	246	TAT-LINKED QUALITY CONTROL PROTEIN TATD			4P5U	A	0.754	1.0871	247	32.39		0.878	1.316	249	32.9		0.856	1.2	249	TAT-LINKED QUALITY CONTROL PROTEIN TATD
						1XWY	A	0.6966	1.3219	243	34.16		0.842	1.948	247	34.4		0.815	1.42	245	DEOXYRIBONUCLEASE TATD			1XWY	A	0.7294	1.0866	242	33.06		0.862	1.485	247	33.6		0.833	1.29	247	DEOXYRIBONUCLEASE TATD
						2GZX	A	0.6714	1.311	235	30.64		0.801	2.055	237	28.7		0.797	1.41	232	PUTATIVE TATD RELATED DNASE			2GZX	A	0.687	1.2857	237	29.54		0.801	1.87	235	28.1		0.803	1.3	233	PUTATIVE TATD RELATED DNASE
ECU03_0210	PSP1 C-terminal domain-containing protein	similarity to HYPOTHETICAL PROTEIN YAAT_BACSU		74.3455	0.538	---	---	---	---	---	---		---	---	---	---		---	---	---	---		---	2YZG	B	0.1241	1.9644	116	7.76		0.42	3.236	123	7.3		0.357	2.46	122	D-ALANINE--D-ALANINE LIGASE
																								2YZM	B	0.1226	2.0402	117	7.69		0.429	3.223	125	8		0.361	2.55	124	D-ALANINE--D-ALANINE LIGASE
																								2ZDG	C	0.1213	2.0663	118	6.78		0.436	3.406	129	7		0.371	2.8	129	D-ALANINE--D-ALANINE LIGASE
																								2YZN	C	0.1212	2.0073	115	6.96		0.423	3.406	125	6.4		0.348	2.57	123	D-ALANINE-D-ALANINE LIGASE
																								2YZG	C	0.1211	1.8925	113	7.08		0.413	3.804	126	7.1		0.352	2.55	121	D-ALANINE--D-ALANINE LIGASE
ECU03_0220	T-complex protein 1 subunit alpha	T COMPLEX PROTEIN 1 ALPHA SUBUNIT		88.5142	0.686	3KO1	E	0.732	1.4153	494	35.83		0.895	1.749	503	36		0.815	1.54	500	CHAPERONIN		0.511	4XCD	A	0.886	0.68	505	33.47		0.929	0.829	506	33		0.969	0.71	506	THERMOSOME SUBUNIT BETA
						3KO1	F	0.732	1.4153	494	35.83		0.895	1.749	503	36		0.816	1.54	500	CHAPERONIN			4XCD	F	0.8796	0.6009	497	33.8		0.916	0.826	499	33.5		0.972	0.65	499	THERMOSOME SUBUNIT BETA
						3KO1	A	0.732	1.4154	494	35.83		0.895	1.749	503	36		0.816	1.54	500	CHAPERONIN			4XCD	B	0.8775	0.5872	496	33.67		0.917	0.763	499	33.3		0.971	0.66	499	THERMOSOME SUBUNIT BETA
						3KO1	B	0.732	1.4154	494	35.83		0.895	1.749	503	36		0.816	1.54	500	CHAPERONIN			4XCD	D	0.8744	0.6306	498	33.94		0.922	0.783	502	33.5		0.966	0.74	502	THERMOSOME SUBUNIT BETA
						3KO1	C	0.732	1.4154	494	35.83		0.895	1.749	503	36		0.816	1.54	500	CHAPERONIN			4XCD	C	0.8384	0.7004	491	33.4		0.92	1.056	504	33.3		0.937	1	503	THERMOSOME SUBUNIT BETA
ECU03_0230	60S ribosomal protein L31	ribosomal protein L31e domain-containing protein		91.4345	0.622	6EM5	d	0.6987	1.2768	99	24.24		0.816	1.936	104	24		0.822	1.61	103	60S RIBOSOMAL PROTEIN L31-A		0.479	6EM5	d	0.6936	1.4644	101	23.76		0.814	1.789	104	24		0.794	1.67	104	60S RIBOSOMAL PROTEIN L31-A
						4V7F	c	0.6872	1.504	102	24.51		0.821	2.1	106	23.6		0.796	1.84	105	60S RIBOSOMAL PROTEIN L31			4V7F	c	0.6875	1.3487	100	25		0.816	2.066	106	23.6		0.778	1.94	106	60S RIBOSOMAL PROTEIN L31
						3OW2	W	0.5827	1.364	80	26.25		0.632	1.531	81	25.9		0.841	1.5	81	50S RIBOSOMAL PROTEIN L31E			1S72	X	0.5762	1.4078	80	25		0.617	1.629	81	24.7		0.823	1.51	81	50S RIBOSOMAL PROTEIN L31E
						1NJI	Y	0.5825	1.3652	80	26.25		0.632	1.521	81	25.9		0.832	1.49	81	50S RIBOSOMAL PROTEIN L31E			3CCE	X	0.5762	1.4083	80	25		0.617	1.637	81	24.7		0.82	1.51	81	50S RIBOSOMAL PROTEIN L31E
						1JJ2	W	0.5819	1.3697	80	26.25		0.631	1.526	81	25.9		0.832	1.5	81	RIBOSOMAL PROTEIN L31E			2OTL	X	0.5761	1.4086	80	25		0.617	1.648	81	24.7		0.817	1.41	80	50S RIBOSOMAL PROTEIN L31E
ECU03_0240	ABC TRANSPORTER	ABC TRANSPORTER		85.9941	0.666	5OCH	F	0.4907	2.263	508	18.7		0.839	3.171	548	18.8		0.613	2.47	518	ATP-BINDING CASSETTE SUB-FAMILY B MEMBER 8, MITOCHONDRIAL		---	5OCH	C	0.1844	1.3211	263	26.24		0.451	2.512	281	25.6		0.424	1.74	275	ATP-BINDING CASSETTE SUB-FAMILY B MEMBER 8, MITOCHONDRIAL
						5OCH	G	0.4871	2.2022	492	19.31		0.814	3.318	536	19.2		0.629	2.41	502	ATP-BINDING CASSETTE SUB-FAMILY B MEMBER 8, MITOCHONDRIAL			5OCH	G	0.1818	1.2667	263	25.86		0.456	2.9	288	25		0.417	1.89	278	ATP-BINDING CASSETTE SUB-FAMILY B MEMBER 8, MITOCHONDRIAL
						5OCH	D	0.4869	2.3477	513	19.1		0.837	3.199	547	18.8		0.609	2.48	518	ATP-BINDING CASSETTE SUB-FAMILY B MEMBER 8, MITOCHONDRIAL			5OCH	A	0.1798	1.4033	266	25.56		0.457	2.863	288	25		0.411	1.86	278	ATP-BINDING CASSETTE SUB-FAMILY B MEMBER 8, MITOCHONDRIAL
						5OCH	H	0.4853	2.2621	494	19.43		0.81	3.211	531	19.2		0.622	2.42	504	ATP-BINDING CASSETTE SUB-FAMILY B MEMBER 8, MITOCHONDRIAL			5OCH	B	0.1768	1.2896	265	25.66		0.453	2.387	280	25		0.398	1.76	276	ATP-BINDING CASSETTE SUB-FAMILY B MEMBER 8, MITOCHONDRIAL
						6PAQ	B	0.4849	2.4404	517	21.66		0.818	3.283	540	23.1		0.591	2.53	511	ATM1-TYPE HEAVY METAL EXPORTER			5OCH	H	0.1741	1.3161	258	26.74		0.445	2.757	279	25.8		0.407	1.77	270	ATP-BINDING CASSETTE SUB-FAMILY B MEMBER 8, MITOCHONDRIAL
ECU03_0250	Chitin synthase export chaperone	similarity to glucose/Na cotransporter		85.6613	0.617	4K5Y	C	0.3081	2.8161	197	8.12		0.58	3.849	205	7.3		0.482	2.85	195	CORTICOTROPIN-RELEASING FACTOR RECEPTOR 1, T4-LYSOZYME CHIMERIC CONSTRUCT		0.343	6G72	H	0.188	2.8527	172	9.88		0.532	3.877	183	9.3		0.373	2.88	171	NADH-UBIQUINONE OXIDOREDUCTASE CHAIN 1
						6KRZ	C	0.2924	2.7078	201	9.95		0.655	4.296	233	7.3		0.46	2.91	205	ADIPONECTIN RECEPTOR PROTEIN 1			6CFW	M	0.1877	2.9921	179	6.15		0.533	3.711	184	7.1		0.377	3.15	180	MBH13 NADH DEHYDROGENASE SUBUNIT
						6GDG	A	0.2917	3.0612	206	9.71		0.613	3.714	214	11.2		0.441	2.89	196	TRXA,ADENOSINE RECEPTOR A2A			5XTC	s	0.1859	2.8413	174	9.77		0.545	3.878	189	9.5		0.37	3.1	178	NADH-UBIQUINONE OXIDOREDUCTASE CHAIN 1
						6KRZ	A	0.2902	2.6486	199	9.55		0.647	4.333	231	7.4		0.469	2.96	206	ADIPONECTIN RECEPTOR PROTEIN 1			5XTD	s	0.1859	2.8413	174	9.77		0.545	3.878	189	9.5		0.37	3.1	178	NADH-UBIQUINONE OXIDOREDUCTASE CHAIN 1
						6KRZ	B	0.288	2.6627	198	9.6		0.64	4.313	230	7		0.465	2.9	203	ADIPONECTIN RECEPTOR PROTEIN 1			6G2J	H	0.185	3.0263	179	10.61		0.541	3.893	189	9		0.37	3.11	179	NADH-UBIQUINONE OXIDOREDUCTASE CHAIN 1
ECU03_0260	SKIP_SNW domain-containing protein	hypothetical protein		81.4331	0.341	6F64	A	0.211	1.632	59	8.47		0.319	1.809	46	6.5		0.505	2.19	63	SYNAPTONEMAL COMPLEX PROTEIN 1		0.312	1YWM	A	0.2317	0.8936	78	12.82		0.566	1.819	82	12.2		0.562	2	87	C PROTEIN ALPHA-ANTIGEN
						4YTO	A	0.2085	1.5508	58	8.62		0.345	2.638	59	11.9		0.521	2.27	63	SYNAPTONEMAL COMPLEX PROTEIN 1			2O0I	1	0.2306	0.9187	78	12.82		0.571	1.967	83	12		0.56	2	87	C PROTEIN ALPHA-ANTIGEN
						6F63	D	0.202	2.0065	61	11.48		0.327	3.15	60	11.7		0.476	2.45	64	SYNAPTONEMAL COMPLEX PROTEIN 1			5J0L	D	0.1982	1.8448	66	9.09		0.385	2.461	65	7.7		0.376	2.5	70	DESIGNED PROTEIN 3L6HC2_2
						6F63	B	0.1993	1.794	59	8.47		0.308	1.969	46	6.5		0.477	2.07	61	SYNAPTONEMAL COMPLEX PROTEIN 1			5J0L	E	0.1941	2.1393	66	9.09		0.366	2.869	64	9.4		0.349	2.65	67	DESIGNED PROTEIN 3L6HC2_2
						6F63	C	0.1984	1.9222	60	10		0.315	1.863	46	6.5		0.471	1.35	48	SYNAPTONEMAL COMPLEX PROTEIN 1			5J0L	F	0.1934	1.9696	63	7.94		0.356	3.009	64	9.4		0.376	2.61	66	DESIGNED PROTEIN 3L6HC2_2
ECU03_0270	Coatomer subunit gamma	COATOMER PROTEIN GAMMA SUBUNIT		85.1109	0.69	5A1X	E	0.2284	3.2486	456	21.49		0.51	4.234	475	21.7		0.434	3.1	438	COATOMER SUBUNIT GAMMA-1		0.401	5A1Y	M	0.1677	3.7877	427	19.91		0.478	5.374	494	25.7		0.37	3.45	395	COATOMER SUBUNIT GAMMA-1
						5A1W	E	0.2284	3.2486	456	21.49		0.51	4.234	475	21.7		0.434	3.1	438	COATOMER SUBUNIT GAMMA-1			5A1W	E	0.1677	3.7877	427	19.91		0.478	5.374	494	25.7		0.37	3.45	395	COATOMER SUBUNIT GAMMA-1
						5A1Y	M	0.2284	3.2486	456	21.49		0.51	4.234	475	21.7		0.434	3.1	438	COATOMER SUBUNIT GAMMA-1			5A1X	E	0.1677	3.7878	427	19.91		0.478	5.374	494	25.7		0.37	3.45	395	COATOMER SUBUNIT GAMMA-1
						5NZT	G	0.1736	3.5336	502	18.73		0.585	4.894	545	18.9		0.332	3.28	473	COATOMER SUBUNIT GAMMA-1			6CM9	B	0.163	4.0207	445	10.34		0.458	5.077	457	10.9		0.348	3.56	400	AP-1 COMPLEX SUBUNIT BETA-1
						5NZR	G	0.1736	3.5336	502	18.73		0.585	4.894	545	18.9		0.326	3.36	479	COATOMER SUBUNIT GAMMA-1			6QH5	B	0.1607	3.9185	438	12.56		0.467	5.145	466	11.4		0.354	3.6	403	AP-2 COMPLEX SUBUNIT BETA
ECU03_0280	UTP--glucose-1-phosphate uridylyltransferase	UTP GLUCOSE 1 PHOSPHATE URIDYLTRANSFERASE 1		90.998	0.675	1Z90	A	0.7755	1.009	442	48.19		0.891	1.213	448	47.5		0.886	1.16	448	AT3G03250 PROTEIN		---	2I5K	A	0.8703	0.4411	451	51		0.92	0.757	456	50.7		0.961	0.64	456	UTP--GLUCOSE-1-PHOSPHATE URIDYLYLTRANSFERASE
						2I5K	B	0.7754	0.9902	444	52.48		0.896	1.449	453	51.2		0.888	1.14	450	UTP--GLUCOSE-1-PHOSPHATE URIDYLYLTRANSFERASE			2I5K	B	0.8066	0.9245	450	51.33		0.906	1.234	455	50.8		0.898	1.02	454	UTP--GLUCOSE-1-PHOSPHATE URIDYLYLTRANSFERASE
						5WEG	B	0.7632	1.1042	439	48.52		0.88	1.443	445	48.3		0.881	1.17	442	UTP--GLUCOSE-1-PHOSPHATE URIDYLYLTRANSFERASE			4R7P	A	0.7662	1.0494	453	52.32		0.91	1.493	461	51.4		0.854	1.19	459	UTP--GLUCOSE-1-PHOSPHATE URIDYLYLTRANSFERASE
						4R7P	B	0.7618	1.0769	453	51.88		0.915	1.371	462	51.1		0.855	1.26	462	UTP--GLUCOSE-1-PHOSPHATE URIDYLYLTRANSFERASE			5WEG	B	0.7571	1.0558	435	48.74		0.873	1.375	441	48.3		0.875	1.29	442	UTP--GLUCOSE-1-PHOSPHATE URIDYLYLTRANSFERASE
						1Z90	B	0.7596	1.0954	439	48.52		0.881	1.255	444	48		0.87	1.23	444	AT3G03250 PROTEIN			5WEG	A	0.7567	1.0918	438	47.95		0.877	1.396	443	47.4		0.874	1.29	443	UTP--GLUCOSE-1-PHOSPHATE URIDYLYLTRANSFERASE
ECU03_0290	DNA-directed RNA polymerase II subunit RPB1	DNA-DIRECTED RNA POLYMERASE II		78.9279	0.623	7O4J	A	0.6777	1.0724	1322	50.76		0.83	1.62	1355	50		0.846	1.28	1346	DNA-DIRECTED RNA POLYMERASE II SUBUNIT RPB1		---	6GML	A	0.6106	1.4979	1310	49.69		0.812	1.852	1337	49.7		0.781	1.64	1332	DNA-DIRECTED RNA POLYMERASE SUBUNIT
						7O72	A	0.6741	1.1005	1321	50.64		0.829	1.591	1354	50.2					DNA-DIRECTED RNA POLYMERASE II SUBUNIT RPB1			5OIK	A	0.5815	1.5958	1302	49.16		0.809	2.057	1341	49					DNA-DIRECTED RNA POLYMERASE II SUBUNIT RPB1
						7O75	A	0.6731	1.0906	1320	50.83		0.829	1.645	1355	50					DNA-DIRECTED RNA POLYMERASE II SUBUNIT RPB1			5FLM	A	0.5782	1.6341	1308	49.08		0.812	2.134	1348	49.4					DNA-DIRECTED RNA POLYMERASE
						7O4I	A	0.6716	1.0866	1318	50.76		0.829	1.617	1355	50.1		0.843	1.3	1344	DNA-DIRECTED RNA POLYMERASE II SUBUNIT RPB1			6GMH	A	0.5698	1.6732	1312	49.01		0.807	2.076	1338	49.4		0.745	1.79	1331	RPB1
						7O73	A	0.6693	1.123	1320	50.68		0.829	1.659	1355	50					DNA-DIRECTED RNA POLYMERASE II SUBUNIT RPB1			3RZO	A	0.5571	1.7756	1300	49.54		0.795	2.288	1328	49.6					DNA-DIRECTED RNA POLYMERASE II SUBUNIT RPB1
ECU03_0300	E3 ubiquitin ligase complex SCF subunit	hypothetical protein		91.8284	0.673	1FS1	B	0.5878	1.3758	112	24.11		0.665	1.646	114	23.7		0.804	1.44	113	CYCLIN A/CDK2-ASSOCIATED P45		0.448	6F07	D	0.6759	1.26	131	22.14		0.804	1.908	135	23		0.835	1.3	132	SUPPRESSOR OF KINETOCHORE PROTEIN 1
						1FQV	P	0.5633	2.041	131	25.19		0.727	2.303	135	26.7		0.677	2	129	SKP1			6GYU	D	0.6626	1.2753	134	21.64		0.809	2.72	143	23.1		0.781	1.76	140	SUPPRESSOR OF KINETOCHORE PROTEIN 1
						1FQV	H	0.56	2.2041	134	26.87		0.724	2.322	135	26.7		0.684	2.02	128	SKP1			6P7V	D	0.662	1.1054	120	22.5		0.737	1.209	120	22.5		0.869	1.11	120	SKP1
						7B5M	S	0.5589	1.6807	125	24		0.739	2.646	137	25.5		0.72	2.06	130	S-PHASE KINASE-ASSOCIATED PROTEIN 1			6GYP	D	0.6583	1.3622	135	22.22		0.805	2.76	143	23.1		0.793	1.53	137	SUPPRESSOR OF KINETOCHORE PROTEIN 1
						1FS2	D	0.5507	1.6419	118	24.58		0.691	2.043	122	23		0.738	1.76	120	SKP1			6P7X	D	0.651	1.1809	120	22.5		0.731	1.27	120	22.5		0.847	1.19	120	SKP1
ECU03_0305	VACUOLAR ATP SYNTHASE SUBUNIT F	VACUOLAR ATP SYNTHASE SUBUNIT F		89.7658	0.702	4IX9	C	0.7309	1.0858	85	34.12		0.809	1.477	86	32.6		0.824	1.42	86	V-TYPE PROTON ATPASE SUBUNIT F		0.592	3J9T	N	0.7953	0.5907	95	32.63		0.976	0.593	95	32.6		0.976	0.59	95	V-TYPE PROTON ATPASE SUBUNIT F
						4IX9	A	0.7301	1.0911	85	34.12		0.812	1.302	85	32.9		0.83	1.44	86	V-TYPE PROTON ATPASE SUBUNIT F			6O7V	N	0.7953	0.5907	95	32.63		0.976	0.593	95	32.6		0.976	0.59	95	V-TYPE PROTON ATPASE SUBUNIT F
						4IX9	D	0.7212	1.027	83	34.94		0.799	1.235	83	34.9		0.851	1.4	84	V-TYPE PROTON ATPASE SUBUNIT F			6O7X	N	0.7608	0.8789	95	32.63		0.948	0.898	95	32.6		0.942	0.88	95	V-TYPE PROTON ATPASE SUBUNIT F
						4IX9	B	0.7166	1.1274	85	34.12		0.807	1.625	87	32.2		0.815	1.55	87	V-TYPE PROTON ATPASE SUBUNIT F			3J9V	N	0.7608	0.8789	95	32.63		0.948	0.898	95	32.6		0.942	0.88	95	V-TYPE PROTON ATPASE SUBUNIT F
						6XBW	L	0.6867	1.1713	88	32.95		0.838	1.446	89	32.6		0.826	1.56	91	V-TYPE PROTON ATPASE SUBUNIT F			3J9U	N	0.7593	0.8901	95	32.63		0.946	0.891	95	32.6		0.939	0.89	95	V-TYPE PROTON ATPASE SUBUNIT F
ECU03_0310	40S RIBOSOMAL PROTEIN S16	40S RIBOSOMAL PROTEIN S16		94.6629	0.597	6AZ1	L	0.859	1.0903	142	38.73		0.929	1.382	143	39.2		0.893	1.09	142	RIBOSOMAL PROTEIN S9		---	4B3S	I	0.4356	1.836	105	19.05		0.599	2.732	110	19.1		0.626	2.15	108	30S RIBOSOMAL PROTEIN S9
						7A1G	F	0.8457	0.9557	138	41.3		0.917	1.388	141	41.1		0.91	1.01	139	40S RIBOSOMAL PROTEIN S16-A			2UUA	I	0.4331	1.9179	106	19.81		0.601	2.643	110	20		0.612	2.1	108	30S RIBOSOMAL PROTEIN S9
						3JAM	Q	0.8422	0.977	138	40.58		0.915	1.392	141	40.4		0.901	1.05	139	US9			2UUC	I	0.4326	1.9217	106	19.81		0.603	2.63	110	20		0.618	2.11	108	30S RIBOSOMAL PROTEIN S9
						6ZXG	Q	0.8417	1.0156	138	42.03		0.91	1.426	140	41.4		0.911	1.02	138	40S RIBOSOMAL PROTEIN S16			4JI3	I	0.4325	1.7948	104	18.27		0.603	2.596	110	19.1		0.624	2.1	108	RIBOSOMAL PROTEIN S9
						6ZXH	Q	0.8405	0.9489	137	41.61		0.912	1.414	140	41.4		0.921	1.01	138	40S RIBOSOMAL PROTEIN S16			4DR7	I	0.431	1.8072	104	19.23		0.596	2.739	110	19.1		0.614	2.2	108	30S RIBOSOMAL PROTEIN S9
ECU03_0320	60S RIBOSOMAL PROTEIN L13	60S RIBOSOMAL PROTEIN L13		93.4183	0.525	6EM5	L	0.623	1.0563	118	46.61		0.684	1.577	121	44.6		0.883	1.26	120	60S RIBOSOMAL PROTEIN L13-A		0.389	6EM5	L	0.3743	1.2981	94	50		0.532	2.227	100	48		0.66	1.83	98	60S RIBOSOMAL PROTEIN L13-A
						4V7F	K	0.577	1.309	147	39.46		0.849	2.362	155	38.1		0.808	1.78	154	60S RIBOSOMAL PROTEIN L13			4V7F	K	0.2374	1.3702	95	49.47		0.552	2.472	102	48		0.515	1.59	96	60S RIBOSOMAL PROTEIN L13
						7BWK	J	0.1173	3.8818	77	9.09		0.223	4.648	61	4.9		0.334	3.37	67	PNPLA DOMAIN-CONTAINING PROTEIN			6EZN	C	0.1088	2.694	62	1.61		0.224	3.079	50	2		0.304	2.88	63	DOLICHYL-DIPHOSPHOOLIGOSACCHARIDE--PROTEIN GLYCOSYLTRANSFERASE SUBUNIT 3
						7BWK	E	0.1153	3.9342	77	7.79		0.216	3.755	55	5.5		0.321	3.55	69	PNPLA DOMAIN-CONTAINING PROTEIN			6C26	3	0.1086	2.8365	65	0		0.23	2.892	49	2		0.288	3.1	66	DOLICHYL-DIPHOSPHOOLIGOSACCHARIDE--PROTEIN GLYCOSYLTRANSFERASE SUBUNIT 3
						7JRP	R	0.1121	3.5476	71	7.04		0.154	2.269	29	13.8		0.298	3.76	66	CYTOCHROME B-C1 COMPLEX SUBUNIT 7			2MZ8	A	0.1067	3.59	75	5.33		0.277	5.091	73	11		0.367	3.33	98	SIGMA FACTOR-BINDING PROTEIN CRL
ECU03_0330	PIPK domain-containing protein	PHOSPHATIDYLINOSITOL-4-PHOSPHATE-5-KINASE		82.3468	0.661	6CMW	A	0.5275	1.6535	250	24.8		0.804	2.676	265	23.4		0.676	2.06	262	PHOSPHATIDYLINOSITOL-4-PHOSPHATE 5-KINASE, TYPE I, ALPHA		0.495	4TZ7	A	0.7057	0.9926	265	23.77		0.87	1.69	269	23.8		0.84	1.12	268	PHOSPHATIDYLINOSITOL-4-PHOSPHATE 5-KINASE, TYPE I, ALPHA
						5E3T	A	0.5217	1.6368	246	23.98		0.792	2.558	259	23.2		0.666	1.94	255	PHOSPHATIDYLINOSITOL-4-PHOSPHATE 5-KINASE, TYPE I, ALPHA			6CN3	A	0.6694	1.0165	257	22.18		0.857	1.6	265	22.6		0.813	1.35	264	PHOSPHATIDYLINOSITOL-4-PHOSPHATE 5-KINASE, TYPE I, ALPHA
						5E3U	A	0.5169	1.6404	245	24.08		0.785	2.621	258	23.3		0.671	2.06	257	PHOSPHATIDYLINOSITOL-4-PHOSPHATE 5-KINASE, TYPE I, ALPHA			5E3S	A	0.6677	0.9409	259	23.17		0.871	1.744	271	22.9		0.823	1.32	268	PHOSPHATIDYLINOSITOL-4-PHOSPHATE 5-KINASE, TYPE I, ALPHA
						6CN2	A	0.5149	1.79	249	24.1		0.787	2.731	260	22.3		0.649	2.09	257	PHOSPHATIDYLINOSITOL-4-PHOSPHATE 5-KINASE, TYPE I, ALPHA			6CN2	A	0.6278	1.2572	256	22.27		0.844	1.976	267	22.8		0.764	1.56	264	PHOSPHATIDYLINOSITOL-4-PHOSPHATE 5-KINASE, TYPE I, ALPHA
						7N7K	A	0.5078	1.8133	251	24.7		0.804	2.697	268	23.5		0.644	2.31	264	PHOSPHATIDYLINOSITOL 5-PHOSPHATE 4-KINASE TYPE-2 ALPHA			6CMW	A	0.6274	1.3241	261	22.61		0.857	2.121	273	23.4		0.781	1.58	267	PHOSPHATIDYLINOSITOL-4-PHOSPHATE 5-KINASE, TYPE I, ALPHA
ECU03_0340	PHOSPHOMANNO(GLUCO)MUTASE	PHOSPHOMANNO(GLUCO)MUTASE		88.9526	0.696	1TUO	A	0.4438	2.012	400	21.5		0.66	2.609	411	21.4		0.685	2.18	408	PUTATIVE PHOSPHOMANNOMUTASE		0.475	3NA5	A	0.6499	0.8102	465	21.51		0.824	1.704	482	21		0.815	1.28	478	PHOSPHOGLUCOMUTASE
						6NQG	A	0.4028	2.3345	406	19.95		0.66	3.232	428	17.3		0.614	2.54	413	PHOSPHOGLUCOMUTASE			3NA5	B	0.6412	0.8634	464	21.34		0.819	1.688	480	21		0.806	1.31	477	PHOSPHOGLUCOMUTASE
						6NPX	A	0.3932	2.4385	408	19.85		0.656	3.401	430	18.4		0.603	2.6	415	PHOSPHOGLUCOMUTASE			2FUV	A	0.6209	1.0522	465	21.29		0.805	2.025	478	20.1		0.779	1.45	470	PHOSPHOGLUCOMUTASE
						6NP8	A	0.3931	2.3942	405	19.26		0.658	3.404	432	16.7		0.601	2.6	413	PHOSPHOGLUCOMUTASE			2FUV	B	0.6122	1.1179	465	21.29		0.803	2.102	479	19.6		0.767	1.45	468	PHOSPHOGLUCOMUTASE
						6NNP	A	0.3898	2.4502	407	19.41		0.652	3.597	434	17.7		0.595	2.59	410	PHOSPHOGLUCOMUTASE			3OLP	A	0.5724	1.4489	467	21.2		0.802	1.948	477	20.8		0.736	1.68	476	PHOSPHOGLUCOMUTASE
ECU03_0350	hypothetical protein	hypothetical protein		67.2427	0.473	3KPA	B	0.1093	2.7211	74	6.76		0.261	3.623	64	6.2		0.211	3.81	65	PROBABLE UBIQUITIN FOLD MODIFIER CONJUGATING ENZYME		---	---	---	---	---	---	---		---	---	---	---		---	---	---	---
						2N3F	A	0.1087	3.724	86	5.81		0.292	4.991	85	3.5		0.29	3.52	97	DOUBLE-STRANDED RNA-BINDING PROTEIN 4
						3KPA	C	0.1085	2.6637	73	6.85		0.261	3.711	65	6.2		0.208	3.87	65	PROBABLE UBIQUITIN FOLD MODIFIER CONJUGATING ENZYME
						3KPA	A	0.1078	2.7652	74	6.76		0.261	3.606	64	6.2		0.201	3.8	65	PROBABLE UBIQUITIN FOLD MODIFIER CONJUGATING ENZYME
						4AZR	A	0.1004	3.6748	77	6.49		0.249	4.757	76	9.2		0.281	3.49	73	FATTY ACID-BINDING PROTEIN, EPIDERMAL
ECU03_0360	U6 snRNA-associated Sm-like protein LSm4	U6 snRNA ASSOCIATED SM-LIKE PROTEIN		90.8522	0.674	6PPV	D	0.814	1.026	81	33.33		0.847	1.064	81	34.6		0.93	1.03	81	PROBABLE U6 SNRNA-ASSOCIATED SM-LIKE PROTEIN LSM4		0.554	1B34	A	0.898	0.3329	80	25		0.9	0.333	80	25		0.997	0.33	80	PROTEIN (SMALL NUCLEAR RIBONUCLEOPROTEIN SM D1)
						6PPN	D	0.8113	0.9319	83	32.53		0.89	1.463	87	32.2		0.886	1.33	86	PROBABLE U6 SNRNA-ASSOCIATED SM-LIKE PROTEIN LSM4			6AH0	j	0.8812	0.7188	82	25.61		0.896	0.724	82	25.6		0.973	0.72	82	SMALL NUCLEAR RIBONUCLEOPROTEIN SM D1
						6PPQ	D	0.8092	1.0546	81	33.33		0.845	1.094	81	34.6		0.924	1.06	81	PROBABLE U6 SNRNA-ASSOCIATED SM-LIKE PROTEIN LSM4			6ID1	j	0.8812	0.7189	82	25.61		0.896	0.725	82	25.6		0.973	0.72	82	SMALL NUCLEAR RIBONUCLEOPROTEIN SM D1
						6PPP	L	0.8087	1.0676	84	32.14		0.888	1.461	87	32.2		0.878	1.3	86	PROBABLE U6 SNRNA-ASSOCIATED SM-LIKE PROTEIN LSM4			6ICZ	c	0.8812	0.7189	82	25.61		0.896	0.725	82	25.6		0.973	0.72	82	SMALL NUCLEAR RIBONUCLEOPROTEIN SM D1
						6PPP	D	0.8082	0.9522	83	31.33		0.889	1.386	87	32.2		0.881	1.27	86	PROBABLE U6 SNRNA-ASSOCIATED SM-LIKE PROTEIN LSM4			5Z58	j	0.8812	0.7189	82	25.61		0.896	0.725	82	25.6		0.973	0.72	82	SMALL NUCLEAR RIBONUCLEOPROTEIN SM D1
ECU03_0370	hypothetical protein	hypothetical protein		65.5754	0.609	4UOS	A	0.1241	3.8149	126	6.35		0.334	4.648	135	5.2		0.324	3.06	100	DESIGNED HELICAL BUNDLE		0.389	1T8B	B	0.1909	3.7259	162	5.56		0.42	4.832	173	6.4		0.375	3.43	148	PHOSPHATE TRANSPORT SYSTEM PROTEIN PHOU HOMOLOG
						6JC4	D	0.1185	3.3663	118	5.08		0.316	4.059	115	5.2		0.326	2.88	101	UREASE ACCESSORY PROTEIN UREF			1T8B	A	0.1904	3.6961	161	5.59		0.417	5.1	172	8.7		0.375	3.45	148	PHOSPHATE TRANSPORT SYSTEM PROTEIN PHOU HOMOLOG
						6JC4	B	0.1185	3.368	118	5.08		0.315	4.06	115	5.2		0.33	2.93	103	UREASE ACCESSORY PROTEIN UREF			2OLT	B	0.1833	3.9569	166	5.42		0.397	4.922	168	8.9		0.362	3.46	142	HYPOTHETICAL PROTEIN
						6JC4	C	0.1177	3.3879	118	5.08		0.314	4.079	115	5.2		0.333	2.93	103	UREASE ACCESSORY PROTEIN UREF			2OLT	A	0.1824	3.9291	166	5.42		0.395	4.911	166	9		0.353	3.57	143	HYPOTHETICAL PROTEIN
						6JC4	A	0.1156	3.3393	116	5.17		0.312	3.99	113	4.4		0.329	2.97	104	UREASE ACCESSORY PROTEIN UREF			2IIU	B	0.18	3.9683	164	6.1		0.383	4.933	163	9.2		0.322	3.44	124	HYPOTHETICAL PROTEIN
ECU03_0375	ECU03_0375 protein	---		93.4591	0.497	1H2S	B	0.4483	1.6226	55	10.91		0.47	2.511	60	10		0.713	2.05	58	SENSORY RHODOPSIN II TRANSDUCER		---	3SJA	C	0.4121	1.9763	56	3.57		0.44	2.257	57	3.5		0.643	1.88	55	GOLGI TO ER TRAFFIC PROTEIN 1
						5JJN	B	0.4436	1.7289	56	10.71		0.461	2.383	59	10.2		0.68	1.96	58	SENSORY RHODOPSIN II TRANSDUCER			3SJA	G	0.412	1.9771	56	3.57		0.44	2.256	57	3.5		0.643	1.88	55	GOLGI TO ER TRAFFIC PROTEIN 1
						5JJJ	B	0.4409	1.6823	55	10.91		0.454	2.468	60	10		0.688	1.86	56	SENSORY RHODOPSIN II TRANSDUCER			3SJA	J	0.4119	1.9778	56	3.57		0.44	2.257	57	3.5		0.639	1.88	55	GOLGI TO ER TRAFFIC PROTEIN 1
						5JJN	D	0.4395	1.7611	56	10.71		0.447	1.711	52	11.5		0.684	1.88	57	SENSORY RHODOPSIN II TRANSDUCER			3SJA	H	0.4119	1.9781	56	3.57		0.44	2.258	57	3.5		0.639	1.89	55	GOLGI TO ER TRAFFIC PROTEIN 1
						4GYC	B	0.431	1.7037	55	10.91		0.443	1.751	52	11.5		0.68	1.95	57	SENSORY RHODOPSIN II TRANSDUCER			6AHX	A	0.4118	1.6615	53	9.43		0.46	1.927	55	9.1		0.692	2.14	56	PUTATIVE CYTOSOLIC PROTEIN
ECU03_0377	ECU03_0377 protein	---		65.6184	0.499	6CKN	A	0.4088	2.2275	60	1.67		0.42	2.332	52	1.9		0.585	2.4	60	PROTEIN AF-10		0.233	3FWC	D	0.157	3.5743	53	7.55		0.169	2.612	18	5.6		0.224	3.94	42	PROTEIN SUS1
						6SWG	A	0.383	2.3638	62	11.29		0.45	3.191	60	6.7		0.566	2.24	60	PERIPHILIN-1			3FWC	L	0.1556	3.6735	53	5.66		0.167	1.635	17	5.9		0.205	3.54	35	PROTEIN SUS1
						6CKO	B	0.3671	2.4107	59	5.08		0.446	2.752	56	5.4		0.616	2.33	58	PROTEIN AF-10			6ESI	F	0.1551	3.2793	49	10.2		0.224	2.429	26	0		0.293	3.92	49	HISTONE H4
						1H2S	B	0.3609	2.3709	55	1.82		0.409	3.077	52	5.8		0.621	2.47	55	SENSORY RHODOPSIN II TRANSDUCER			6UPK	B	0.1516	2.8526	44	4.55		0.168	1.608	17	0		0.292	3.56	41	HISTONE H4
						4JO7	E	0.3588	2.6769	67	4.48		0.484	2.705	59	3.4		0.513	2.62	63	NUCLEOPORIN P58/P45			4DHX	F	0.1508	3.5246	53	5.66		0.171	2.522	19	10.5		0.215	3.45	34	ENHANCER OF YELLOW 2 TRANSCRIPTION FACTOR HOMOLOG
ECU03_0390	ABC transporter domain-containing protein	ABC TRANSPORTER		88.6633	0.681	7R8C	A	0.6566	1.6984	528	26.33		0.867	2.092	539	26.5		0.74	1.81	535	ISOFORM 4 OF ATP-BINDING CASSETTE SUB-FAMILY G MEMBER 1		0.421	5DO7	B	0.742	0.9442	520	25.58		0.878	1.17	527	25		0.867	1.06	525	ATP-BINDING CASSETTE SUB-FAMILY G MEMBER 8
						7R8C	B	0.6566	1.6984	528	26.33		0.867	2.092	539	26.5		0.74	1.81	535	ISOFORM 4 OF ATP-BINDING CASSETTE SUB-FAMILY G MEMBER 1			5DO7	D	0.69	0.8238	500	26		0.848	1.193	508	25.8		0.839	1.19	514	ATP-BINDING CASSETTE SUB-FAMILY G MEMBER 8
						6FFC	B	0.646	1.6115	530	29.06		0.877	2.153	545	29		0.723	1.8	542	ATP-BINDING CASSETTE SUB-FAMILY G MEMBER 2			5DO7	A	0.4475	2.2084	488	21.31		0.804	3.1	525	22.3		0.572	2.49	502	ATP-BINDING CASSETTE SUB-FAMILY G MEMBER 5
						6FFC	A	0.646	1.6115	530	29.06		0.877	2.153	545	29		0.723	1.8	542	ATP-BINDING CASSETTE SUB-FAMILY G MEMBER 2			5DO7	C	0.4471	2.2048	485	21.44		0.792	3.063	517	22.4		0.572	2.41	495	ATP-BINDING CASSETTE SUB-FAMILY G MEMBER 5
						6HIJ	A	0.6459	1.6117	530	29.06		0.877	2.154	545	29		0.723	1.8	542	ATP-BINDING CASSETTE SUB-FAMILY G MEMBER 2			6FFC	A	0.4318	2.168	471	26.11		0.777	3.097	508	26.8		0.571	2.55	491	ATP-BINDING CASSETTE SUB-FAMILY G MEMBER 2
ECU03_0400	hypothetical protein	hypothetical protein		73.5504	0.613	6O9M	1	0.1105	4.1211	218	8.72		0.42	5.012	206	11.7		0.286	3.78	196	GENERAL TRANSCRIPTION FACTOR IIH SUBUNIT 1		0.353	---	---	---	---	---	---		---	---	---	---		---	---	---	---
						6NMI	C	0.1024	3.9439	198	6.57		0.406	5.166	201	6.5		0.235	3.47	143	GENERAL TRANSCRIPTION FACTOR IIH SUBUNIT 1, P62
ECU03_0410	hypothetical protein	hypothetical protein		81.9547	0.644	4IMY	F	0.3494	2.2486	176	16.48		0.675	2.879	182	15.9		0.536	2.44	178	CYCLIN-T1		---	6GZH	B	0.8585	0.6336	227	14.54		0.982	0.694	227	14.5		0.971	0.63	227	CYCLIN-T1
						4IMY	B	0.348	2.2481	176	16.48		0.675	2.879	182	15.9		0.535	2.44	178	CYCLIN-T1			4EC9	B	0.853	0.7071	227	14.54		0.979	0.768	227	14.5		0.962	0.71	227	CYCLIN-T1
						4IMY	D	0.3466	2.2481	176	15.91		0.675	2.879	182	15.9		0.535	2.44	178	CYCLIN-T1			3BLQ	B	0.8526	0.7103	227	14.54		0.979	0.763	227	14.5		0.965	0.71	227	CYCLIN-T1
						3TNH	B	0.3397	2.2561	172	15.12		0.662	3.046	182	15.9		0.525	2.43	174	CYCLIN-T1			4BCG	B	0.8503	0.7016	227	14.54		0.98	0.759	227	14.5		0.966	0.7	227	CYCLIN-T1
						3MI9	B	0.3389	2.4024	177	16.38		0.667	2.897	182	15.9		0.527	2.62	179	CYCLIN-T1			3TNI	B	0.8503	0.702	227	14.98		0.979	0.779	227	15		0.964	0.7	227	CYCLIN-T1
ECU03_0420	FACT complex subunit	similarity to yeast CDC68		80.4192	0.611	---	---	---	---	---	---		---	---	---	---		---	---	---	---		0.31	---	---	---	---	---	---		---	---	---	---		---	---	---	---
ECU03_0430	WD_REPEATS_REGION domain-containing protein	WD repeats-containing protein		92.9834	0.724	5NNZ	B	0.5764	1.5623	311	21.22		0.746	1.767	312	21.5		0.726	1.56	311	DYNEIN ASSEMBLY FACTOR WITH WDR REPEAT DOMAINS 1		0.481	5NNZ	B	0.6478	0.9928	308	20.78		0.766	1.204	310	20		0.847	1.11	310	DYNEIN ASSEMBLY FACTOR WITH WDR REPEAT DOMAINS 1
						6Y7N	B	0.5762	1.4527	299	28.43		0.734	1.95	308	28.2		0.801	1.61	304	TAKO8			5NNZ	A	0.6343	1.0948	308	20.78		0.761	1.336	310	19.7		0.828	1.19	310	DYNEIN ASSEMBLY FACTOR WITH WDR REPEAT DOMAINS 1
						6Y7N	A	0.576	1.4793	300	28.33		0.729	1.943	306	28.8		0.802	1.61	304	TAKO8			5MZH	A	0.5536	0.7394	308	21.1		0.773	1.065	310	20		0.757	0.92	310	DYNEIN ASSEMBLY FACTOR WITH WDR REPEAT DOMAINS 1
						5NNZ	A	0.5684	1.5664	309	20.71		0.745	1.777	312	20.8		0.728	1.61	311	DYNEIN ASSEMBLY FACTOR WITH WDR REPEAT DOMAINS 1			5NAF	D	0.548	1.5031	299	25.42		0.724	2.047	306	24.5		0.735	1.72	305	F-BOX-LIKE/WD REPEAT-CONTAINING PROTEIN TBL1XR1
						6Y7O	C	0.5679	1.4253	293	28.67		0.718	1.873	301	28.9		0.796	1.59	299	TAKO8			6G6M	A	0.547	1.5352	295	28.47		0.722	1.956	305	27.5		0.735	1.73	302	TAKO8
ECU03_0440	DNA-directed RNA polymerase subunit beta	DNA-DIRECTED RNA POLYMERASE I%2C SECOND LARGEST SUBUNIT		90.0279	0.663	6HLQ	B	0.6756	1.2352	984	41.97		0.938	1.827	1012	41.3		0.83	1.52	1010	DNA-DIRECTED RNA POLYMERASE I SUBUNIT RPA135		0.551	4C2M	B	0.6815	0.8518	956	39.64		0.931	1.967	1004	40.7		0.872	1.16	980	DNA-DIRECTED RNA POLYMERASE I SUBUNIT RPA135
						5W64	B	0.6698	1.2494	986	40.87		0.944	1.839	1019	39.9		0.827	1.48	1007	DNA-DIRECTED RNA POLYMERASE I SUBUNIT RPA135			4C2M	Q	0.6608	0.9973	947	39.18		0.922	2.086	999	40.7		0.841	1.27	972	DNA-DIRECTED RNA POLYMERASE I SUBUNIT RPA135
						5W5Y	B	0.669	1.2374	984	40.85		0.944	1.851	1019	39.9		0.828	1.53	1011	DNA-DIRECTED RNA POLYMERASE I SUBUNIT RPA135			4C3H	B	0.6506	0.9809	943	39.02		0.92	2.22	1000	40.4		0.848	1.31	972	DNA-DIRECTED RNA POLYMERASE I SUBUNIT RPA135
						5W65	B	0.6669	1.2763	987	40.73		0.94	1.883	1016	39.8		0.823	1.5	1009	DNA-DIRECTED RNA POLYMERASE I SUBUNIT RPA135			6HLS	B	0.6488	0.9646	935	38.18		0.901	2.011	974	40.2		0.838	1.22	959	DNA-DIRECTED RNA POLYMERASE I SUBUNIT RPA135
						6RWE	B	0.6665	1.2024	979	42.08		0.938	1.866	1013	41.1		0.833	1.51	1009	DNA-DIRECTED RNA POLYMERASE I SUBUNIT RPA135			4C3J	B	0.6447	0.9728	938	38.81		0.914	2.288	995	40.4		0.842	1.37	971	DNA-DIRECTED RNA POLYMERASE I SUBUNIT RPA135
ECU03_0450	hypothetical protein	hypothetical protein		69.1965	0.372	7JRO	d	0.1295	3.4436	48	2.08		0.136	2.595	20	10		0.326	3.51	46	COX4		0.232	5CTD	B	0.1648	3.0474	49	8.16		0.231	3.026	41	7.3		0.352	3.06	49	COLLAGEN ALPHA-2(I) CHAIN,COLLAGEN ALPHA-2(IX) CHAIN
						7JRP	d	0.1295	3.4436	48	2.08		0.136	2.595	20	10		0.326	3.51	46	COX4			5CTI	B	0.1608	3.1207	49	8.16		0.221	3.653	42	9.5		0.366	3.12	47	COLLAGEN ALPHA-2(I) CHAIN,COLLAGEN ALPHA-2(IX) CHAIN
						2KLU	A	0.1293	4.1986	52	13.46		0.206	3.022	29	6.9		0.285	3.76	55	T-CELL SURFACE GLYCOPROTEIN CD4			5CTI	C	0.1519	3.292	49	4.08		0.209	3.463	39	7.7		0.335	3.08	44	COLLAGEN ALPHA-1(I) CHAIN,COLLAGEN ALPHA-3(IX) CHAIN
						5Y3A	F	0.1269	4.1334	51	3.92		0.137	1.871	18	5.6					RAGULATOR COMPLEX PROTEIN LAMTOR1			5CTD	C	0.1316	2.896	43	6.98		0.209	3.476	38	7.9		0.34	3.13	45	COLLAGEN ALPHA-1(I) CHAIN,COLLAGEN ALPHA-3(IX) CHAIN
						5VWL	A	0.1256	3.0455	52	1.92		0.221	4.247	37	5.4		0.404	3.02	51	CYTOPLASMIC TAIL OF HIV-1 GP41 PROTEIN			2P22	D	0.122	3.3793	47	4.26		0.179	2.959	28	3.6		0.285	3.35	43	HYPOTHETICAL 12.0 KDA PROTEIN IN ADE3-SER2 INTERGENIC REGION
ECU03_0460	Deacetylase sirtuin-type domain-containing protein	SIR2-LIKE PROTEIN INVOLVED IN TELOMERIC SILENCING		84.567	0.656	1ICI	A	0.4737	1.7437	241	21.99		0.609	2.343	243	22.6		0.743	1.91	245	TRANSCRIPTIONAL REGULATORY PROTEIN, SIR2 FAMILY		0.474	2HJH	A	0.6968	0.58	290	25.86		0.785	1.251	288	26		0.875	0.93	288	NAD-DEPENDENT HISTONE DEACETYLASE SIR2
						4BVH	B	0.4609	1.8655	249	30.92		0.643	2.47	258	27.9		0.696	1.99	252	NAD-DEPENDENT PROTEIN DEACETYLASE SIRTUIN-3, MITOCHONDRIAL			2HJH	B	0.6668	0.7696	288	25.69		0.777	1.496	288	26		0.847	1.09	288	NAD-DEPENDENT HISTONE DEACETYLASE SIR2
						4BV3	A	0.4516	1.8096	244	31.56		0.638	2.729	262	27.5		0.692	2.04	250	NAD-DEPENDENT PROTEIN DEACETYLASE SIRTUIN-3, MITOCHONDRIAL			4IF6	A	0.5666	1.1386	254	29.13		0.693	1.909	265	28.7		0.828	1.63	264	NAD-DEPENDENT PROTEIN DEACETYLASE SIRTUIN-1
						4I5I	A	0.4495	1.6861	240	27.92		0.618	2.358	247	30		0.696	1.85	244	NAD-DEPENDENT PROTEIN DEACETYLASE SIRTUIN-1			4KXQ	A	0.5636	1.1466	254	29.13		0.682	1.737	258	29.5		0.822	1.56	263	NAD-DEPENDENT PROTEIN DEACETYLASE SIRTUIN-1
						4I5I	B	0.4491	1.6896	240	27.92		0.616	2.39	247	30		0.696	1.85	244	NAD-DEPENDENT PROTEIN DEACETYLASE SIRTUIN-1			4I5I	B	0.534	1.5015	255	29.02		0.675	2.107	262	28.6		0.782	1.66	259	NAD-DEPENDENT PROTEIN DEACETYLASE SIRTUIN-1
ECU03_0470	GTP-BINDING ADP RIBOSYLATION FACTOR (ARF)	GTP-BINDING ADP RIBOSYLATION FACTOR (ARF)		90.8557	0.659	1KSH	A	0.6318	1.0816	150	38		0.753	1.712	156	37.8		0.846	1.47	155	ARF-LIKE PROTEIN 2		0.492	4KAX	A	0.7726	0.4725	157	33.76		0.813	0.55	157	33.8		0.948	0.47	157	ADP-RIBOSYLATION FACTOR 6
						1KSJ	A	0.6295	1.0991	150	38		0.742	1.79	155	37.4		0.835	1.39	153	ARF-LIKE PROTEIN 2			3VHX	A	0.7603	0.5569	156	33.97		0.806	0.557	156	34		0.943	0.56	156	ADP-RIBOSYLATION FACTOR 6
						5DI3	A	0.613	1.1858	149	34.9		0.748	1.85	157	32.5		0.808	1.53	154	ADP-RIBOSYLATION FACTOR-LIKE PROTEIN 3			3VHX	C	0.7591	0.5697	156	33.97		0.804	0.632	156	34		0.941	0.57	156	ADP-RIBOSYLATION FACTOR 6
						3BH7	A	0.5969	1.205	146	37.67		0.722	1.891	152	36.8		0.803	1.6	152	ADP-RIBOSYLATION FACTOR-LIKE PROTEIN 3			2J5X	A	0.7588	0.6731	158	34.18		0.808	0.826	158	34.2		0.936	0.67	158	ADP-RIBOSYLATION FACTOR 6
						3BH6	A	0.5905	1.2509	146	37.67		0.726	1.867	153	35.3		0.797	1.55	151	ADP-RIBOSYLATION FACTOR-LIKE PROTEIN 3			3VHX	E	0.7586	0.5756	156	33.97		0.804	0.637	156	34		0.943	0.58	156	ADP-RIBOSYLATION FACTOR 6
ECU03_0480	SF3A2 domain-containing protein	SPLICEOSOME-ASSOCIATED PROTEIN 62 (SPLICING FACTOR 3A SUBUNIT 2)		89.2817	0.61	4DGW	C	0.2058	1.8436	86	24.42		0.401	2.874	93	23.7		0.495	2.3	90	PRE-MRNA-SPLICING FACTOR PRP11		0.31	4DGW	C	0.2108	1.4165	82	20.73		0.41	2.269	86	19.8		0.513	1.76	85	PRE-MRNA-SPLICING FACTOR PRP11
						3W1Z	B	0.1628	1.842	77	18.18		0.361	2.705	82	14.6		0.413	2.21	80	HEAT SHOCK PROTEIN 16			6G90	U	0.1882	1.8467	97	18.56		0.464	3.21	105	20		0.426	2.37	103	PRE-MRNA-SPLICING FACTOR PRP11,PRE-MRNA-SPLICING FACTOR PRP11,PRE-MRNA-SPLICING FACTOR PRP11
						7ABI	F	0.1534	1.7315	79	29.11		0.391	2.377	84	29.8		0.395	2.02	82	SPLICING FACTOR 3A SUBUNIT 2			5ZWO	v	0.1735	1.4503	83	21.69		0.42	1.979	86	19.8		0.422	2.09	89	PRE-MRNA-SPLICING FACTOR PRP11
						5NMS	A	0.15	2.0238	76	6.58		0.347	2.875	81	6.2		0.399	2.25	78	25.3 KDA HEAT SHOCK PROTEIN, CHLOROPLASTIC			3NCT	A	0.1104	3.479	81	7.41		0.275	3.796	75	9.3		0.305	3.41	77	PROTEIN PSIB
						5NMS	J	0.15	2.0239	76	6.58		0.347	2.875	81	6.2		0.399	2.25	78	25.3 KDA HEAT SHOCK PROTEIN, CHLOROPLASTIC			3NCT	B	0.1088	3.4798	81	7.41		0.276	3.81	75	9.3		0.311	3.54	79	PROTEIN PSIB
ECU03_0490	DNA-directed RNA polymerase subunit	DNA-DIRECTED RNA POLYMERASE III 12.5kDa SUBUNIT		81.497	0.542	5FJ9	I	0.1696	1.653	46	47.83		0.351	1.843	45	53.3		0.383	1.65	46	DNA-DIRECTED RNA POLYMERASE III SUBUNIT RPC10		0.391	5XOG	I	0.3023	1.1115	63	28.57		0.562	1.485	64	28.1		0.548	1.55	65	DNA-DIRECTED RNA POLYMERASE SUBUNIT
						5FJA	I	0.1691	1.6641	46	45.65		0.349	1.877	45	53.3		0.383	1.67	46	DNA-DIRECTED RNA POLYMERASE III SUBUNIT RPC10			3HOW	I	0.3007	1.009	63	22.22		0.569	1.346	64	21.9		0.56	1.5	65	DNA-DIRECTED RNA POLYMERASE II SUBUNIT RPB9
						5XOG	I	0.1443	2.1241	50	32		0.355	2.208	46	34.8		0.361	2.42	51	DNA-DIRECTED RNA POLYMERASE SUBUNIT			6BM2	I	0.3001	0.9755	63	22.22		0.573	1.307	64	21.9		0.562	1.43	65	DNA-DIRECTED RNA POLYMERASE II SUBUNIT RPB9
						3HOW	I	0.1438	2.0479	50	22		0.392	3.029	54	22.2		0.365	2.58	53	DNA-DIRECTED RNA POLYMERASE II SUBUNIT RPB9			6BLP	I	0.2996	0.9837	63	22.22		0.572	1.303	64	21.9		0.56	1.44	65	DNA-DIRECTED RNA POLYMERASE II SUBUNIT RPB9
						6GYM	I	0.1437	1.9936	50	22		0.393	2.881	53	20.8		0.373	2.55	53	DNA-DIRECTED RNA POLYMERASE II SUBUNIT RPB9			5W4U	I	0.2995	0.9865	63	22.22		0.571	1.301	64	21.9		0.562	1.44	65	DNA-DIRECTED RNA POLYMERASE II SUBUNIT RPB9
ECU03_0500	V-type proton ATPase subunit C	VACUOLAR ATP SYNTHASE SUBUNIT C (V-ATPASE 42kDa SUBUNIT)		88.7273	0.659	7KHR	G	0.3672	3.2651	313	15.97		0.719	4.079	327	20.5		0.474	3.01	296	V-TYPE PROTON ATPASE SUBUNIT C 1		---	1U7L	A	0.7811	1.169	340	18.82		0.933	1.299	340	19.1		0.855	1.17	340	VACUOLAR ATP SYNTHASE SUBUNIT C
						6XBY	G	0.3625	3.2527	309	15.86		0.704	4.058	320	20.3		0.464	3.03	292	V-TYPE PROTON ATPASE SUBUNIT C 1			3J9V	O	0.5865	1.9928	342	18.71		0.9	2.217	347	18.7		0.689	2.05	345	V-TYPE PROTON ATPASE SUBUNIT C
						6VQJ	G	0.3622	3.2251	315	17.14		0.708	4.321	327	22.9		0.472	3.1	306	V-TYPE PROTON ATPASE SUBUNIT C 1			6O7X	O	0.5865	1.9928	342	18.71		0.9	2.217	347	18.7		0.688	2.05	345	V-TYPE PROTON ATPASE SUBUNIT C
						6VQ7	G	0.3622	3.2251	315	17.14		0.708	4.321	327	22.9		0.472	3.1	306	V-TYPE PROTON ATPASE SUBUNIT C 1			5VOZ	O	0.5822	1.9784	340	18.82		0.897	2.372	348	18.7		0.697	2.02	341	V-TYPE PROTON ATPASE SUBUNIT C
						6XBW	G	0.3621	3.3071	313	15.65		0.71	4.037	322	20.5		0.465	3.07	297	V-TYPE PROTON ATPASE SUBUNIT C 1			3J9T	O	0.547	2.0842	335	17.91		0.877	2.527	345	18.8		0.681	2.15	336	V-TYPE PROTON ATPASE SUBUNIT C
ECU03_0510	hypothetical protein	hypothetical protein		78.127	0.661	---	---	---	---	---	---		---	---	---	---		---	---	---	---		0.426	4A0C	B	0.4259	2.2624	979	12.05		0.776	3.233	1049	12.1		0.564	2.5	1002	CULLIN-ASSOCIATED NEDD8-DISSOCIATED PROTEIN 1
																								4A0C	A	0.4078	2.3119	966	11.8		0.77	3.405	1050	12.2		0.556	2.48	983	CULLIN-ASSOCIATED NEDD8-DISSOCIATED PROTEIN 1
																								1U6G	C	0.3205	2.572	890	11.35		0.721	4.135	1028	11.8		0.502	2.73	900	TIP120 PROTEIN
																								3W3Z	A	0.1173	3.6081	601	6.82		0.408	5.387	628	7		0.291	3.5	551	IMPORTIN SUBUNIT BETA-3
																								6FVB	A	0.1027	3.9716	593	9.44		0.415	5.118	633	8.4		0.286	3.66	561	IMPORTIN BETA-LIKE PROTEIN KAP120
ECU03_0520	Heat shock protein homolog ECU03_0520	HEAT SHOCK RELATED 70kDa PROTEIN (HSP 70 FAMILY)		86.7637	0.683	7KZU	A	0.6091	1.2557	510	42.55		0.736	1.651	520	41.7		0.828	1.45	518	CHAPERONE PROTEIN DNAK FUSED WITH SUBSTRATE PEPTIDE, CHAPERONE PROTEIN DNAK FUSED WITH SUBSTRATE PEPTIDE		---	3D2E	A	0.7958	0.8736	609	20.03		0.876	1.193	608	20.4		0.917	0.96	607	HEAT SHOCK PROTEIN HOMOLOG SSE1
						5NRO	A	0.5866	1.7131	566	38.16		0.817	2.463	596	38.6					CHAPERONE PROTEIN DNAK			3D2F	A	0.7899	0.9146	609	20.03		0.886	1.114	614	20					HEAT SHOCK PROTEIN HOMOLOG SSE1
						4B9Q	B	0.5671	1.6911	552	37.86		0.778	2.753	575	38.1					CHAPERONE PROTEIN DNAK			2QXL	B	0.7882	0.9247	607	19.77		0.881	1.242	612	19.8		0.919	1	614	HEAT SHOCK PROTEIN HOMOLOG SSE1
						4B9Q	C	0.5648	1.8874	566	37.28		0.778	2.741	575	38.4		0.747	1.99	587	CHAPERONE PROTEIN DNAK			2QXL	A	0.7627	0.9555	595	20		0.864	1.243	601	20.1					HEAT SHOCK PROTEIN HOMOLOG SSE1
						4B9Q	D	0.5578	1.7099	548	37.96		0.771	2.874	573	38					CHAPERONE PROTEIN DNAK			3D2F	C	0.7509	1.1002	604	19.87		0.878	1.442	614	20.2		0.906	1.03	612	HEAT SHOCK PROTEIN HOMOLOG SSE1
ECU03_0530	V-SNARE coiled-coil homology domain-containing protein	hypothetical protein		81.1083	0.674	3BW6	A	0.3928	1.2946	106	22.64		0.561	1.607	109	22		0.653	1.59	109	SYNAPTOBREVIN HOMOLOG YKT6		0.533	3KYQ	A	0.8067	0.3993	167	31.74		0.944	0.592	168	31.5		0.943	0.54	168	SYNAPTOBREVIN HOMOLOG YKT6
						1H8M	A	0.3762	1.5927	109	22.02		0.556	2.207	114	21.9		0.62	2.01	114	SYNAPTOBREVIN HOMOLOG 1			6J74	C	0.7694	0.809	167	31.74		0.924	0.99	168	31.5		0.902	0.88	168	SYNAPTOBREVIN HOMOLOG YKT6
						3KYQ	A	0.3761	1.5367	127	22.83		0.65	2.393	132	23.5		0.609	2.24	137	SYNAPTOBREVIN HOMOLOG YKT6			6J7X	C	0.7322	0.95	165	29.7		0.909	1.261	168	31.5		0.881	1.16	168	SYNAPTOBREVIN HOMOLOG YKT6
						1IOU	A	0.3727	1.7536	111	22.52		0.566	2.149	113	22.1		0.561	2.88	138	YKT6P			6J7F	C	0.7087	0.9758	164	29.88		0.901	1.474	168	31.5		0.866	1.21	167	SYNAPTOBREVIN HOMOLOG YKT6
						6J7X	C	0.3707	2.0233	135	23.7		0.648	2.33	132	23.5		0.592	2.27	138	SYNAPTOBREVIN HOMOLOG YKT6			3BW6	A	0.4436	0.9022	108	22.22		0.582	1.406	109	22		0.743	1.04	109	SYNAPTOBREVIN HOMOLOG YKT6
ECU03_0540	DNA_MISMATCH_REPAIR_2 domain-containing protein	DNA MISMATCH REPAIR PROTEIN		87.7212	0.68	1W7A	B	0.4055	2.4962	611	24.39		0.828	3.747	670	25.5		0.557	2.69	626	DNA MISMATCH REPAIR PROTEIN MUTS		0.542	2O8B	A	0.6155	1.3048	659	29.74		0.933	2.506	702	29.6		0.83	1.69	683	DNA MISMATCH REPAIR PROTEIN MSH2
						1WBB	B	0.4045	2.5554	613	23.16		0.818	3.746	662	25.1					DNA MISMATCH REPAIR PROTEIN MUTS			2O8D	A	0.6081	1.3468	658	29.79		0.929	2.577	701	29.7		0.826	1.74	683	DNA MISMATCH REPAIR PROTEIN MSH2
						1WB9	B	0.404	2.5594	613	23.16		0.818	3.703	661	25.1		0.554	2.64	617	DNA MISMATCH REPAIR PROTEIN MUTS			2O8F	A	0.6059	1.3634	659	29.74		0.934	2.421	702	29.8		0.81	1.74	684	DNA MISMATCH REPAIR PROTEIN MSH2
						1E3M	B	0.4017	2.4965	605	22.81		0.787	3.93	644	24.1					DNA MISMATCH REPAIR PROTEIN MUTS			2O8C	A	0.6051	1.4374	664	29.82		0.929	2.589	701	29.5					DNA MISMATCH REPAIR PROTEIN MSH2
						1OH8	B	0.399	2.5873	612	23.2		0.813	3.75	659	25		0.552	2.67	620	DNA MISMATCH REPAIR PROTEIN MUTS			2O8E	A	0.5758	1.5932	659	30.2		0.925	2.655	702	29.8		0.819	1.75	681	DNA MISMATCH REPAIR PROTEIN MSH2
ECU03_0550	hypothetical protein	hypothetical protein		80.7955	0.645	---	---	---	---	---	---		---	---	---	---		---	---	---	---		---	---	---	---	---	---	---		---	---	---	---		---	---	---	---
ECU03_0560	Rab-GAP TBC domain-containing protein	hypothetical protein		91.5061	0.659	2QFZ	B	0.5393	1.7887	271	22.51		0.756	2.373	281	22.8		0.679	2.05	279	TBC1 DOMAIN FAMILY MEMBER 22A		0.467	2G77	A	0.7544	0.6795	297	22.22		0.872	1.07	298	22.1		0.873	0.83	300	GTPASE-ACTIVATING PROTEIN GYP1
						2QFZ	A	0.5387	1.7301	269	22.3		0.758	2.353	281	22.8		0.679	1.94	277	TBC1 DOMAIN FAMILY MEMBER 22A			1FKM	A	0.7239	0.8932	292	22.6		0.825	1.721	290	22.4		0.858	1.1	289	PROTEIN (GYP1P)
						5TUB	B	0.5283	1.6011	276	20.65		0.799	2.396	292	19.2		0.677	2.02	289	SHARK TBC1D15 GTPASE-ACTIVATING PROTEIN			2QFZ	A	0.7008	1.0299	281	22.42		0.818	1.308	284	22.2		0.86	1.14	284	TBC1 DOMAIN FAMILY MEMBER 22A
						5TUC	A	0.5283	1.6594	277	21.3		0.795	2.529	293	20.1		0.677	1.98	287	SUS TBC1D15 GAP DOMAIN			2QFZ	B	0.6955	1.0817	281	22.42		0.815	1.44	284	22.2		0.853	1.2	284	TBC1 DOMAIN FAMILY MEMBER 22A
						5TUC	B	0.5238	1.6835	270	21.85		0.767	2.382	282	20.6		0.678	1.95	278	SUS TBC1D15 GAP DOMAIN			6D0S	A	0.5939	1.379	262	24.43		0.741	1.844	265	23.4		0.776	1.55	265	TBC1 DOMAIN FAMILY MEMBER 22B
ECU03_0570	similarity to HYPOTHETICAL PROTEIN YANE_SCHPO	similarity to HYPOTHETICAL PROTEIN YANE_SCHPO		87.203	0.648	6CD8	A	0.6196	1.2564	150	34.67		0.768	2.094	157	33.8		0.805	1.87	158	GLUCOSE-INDUCED DEGRADATION PROTEIN 4 HOMOLOG		---	6CCR	A	0.901	0.5491	179	31.28		0.958	0.882	181	31.5		0.945	0.72	180	GLUCOSE-INDUCED DEGRADATION PROTEIN 4 HOMOLOG
						6WZX	A	0.6112	1.2516	148	35.14		0.771	1.936	156	34		0.817	1.77	155	GLUCOSE-INDUCED DEGRADATION PROTEIN 4 HOMOLOG			6CCT	A	0.7138	0.813	152	33.55		0.799	1.779	156	32.1		0.899	1.18	156	GLUCOSE-INDUCED DEGRADATION PROTEIN 4 HOMOLOG
						6CD8	B	0.6103	1.3134	149	34.9		0.76	2.076	156	35.3		0.802	1.87	156	GLUCOSE-INDUCED DEGRADATION PROTEIN 4 HOMOLOG			6CCU	A	0.6865	1.0558	153	32.68		0.803	1.61	159	32.1		0.867	1.43	157	GLUCOSE-INDUCED DEGRADATION PROTEIN 4 HOMOLOG
						6CD9	A	0.6073	1.2533	148	36.49		0.763	2.454	159	33.3		0.801	1.73	155	GLUCOSE-INDUCED DEGRADATION PROTEIN 4 HOMOLOG			6CD8	A	0.6615	1.0204	151	31.79		0.79	1.461	154	32.5		0.843	1.43	157	GLUCOSE-INDUCED DEGRADATION PROTEIN 4 HOMOLOG
						6CDC	A	0.5992	1.3282	147	36.05		0.764	2.043	157	33.8		0.814	2.03	157	GLUCOSE-INDUCED DEGRADATION PROTEIN 4 HOMOLOG			6CD8	B	0.6569	0.9122	148	31.76		0.778	1.601	153	33.3		0.855	1.43	155	GLUCOSE-INDUCED DEGRADATION PROTEIN 4 HOMOLOG
ECU03_0580	Ubiquitin carboxyl-terminal hydrolase	UBIQUITIN CARBOXY-TERMINAL HYDROLASE		83.5571	0.672	5FWI	C	0.1356	1.6876	332	34.94		0.343	2.876	345	35.1		0.415	2.13	350	UBIQUITIN CARBOXYL-TERMINAL HYDROLASE 7		0.412	5J7T	A	0.2071	3.464	550	22.73		0.527	4.51	601	25		0.487	3.21	497	UBIQUITIN CARBOXYL-TERMINAL HYDROLASE 7
						5J7T	A	0.1309	1.8033	334	35.63		0.346	2.799	347	35.4					UBIQUITIN CARBOXYL-TERMINAL HYDROLASE 7			5FWI	C	0.1975	2.242	436	28.44		0.519	5.024	607	25.4					UBIQUITIN CARBOXYL-TERMINAL HYDROLASE 7
ECU03_0590	Protein YIP	similarity to HYPOTHETICAL INTEGRAL MEMBRANE PROTEIN YIPA_yeast		85.2021	0.619	1AD6	A	0.1624	3.105	111	3.6		0.42	4.172	120	6.7		0.349	3.09	109	RETINOBLASTOMA TUMOR SUPPRESSOR		0.315	2L10	A	0.1915	3.296	115	9.57		0.444	4.365	129	7.8		0.412	3.39	144	TALIN-1
						1GUX	A	0.1557	3.3657	111	11.71		0.39	4.093	112	5.4		0.34	3.3	107	RETINOBLASTOMA PROTEIN			1SJ7	C	0.1906	2.9497	111	9.01		0.395	3.909	116	6		0.364	3.42	114	TALIN 1
						6FMX	A	0.151	3.892	127	7.09		0.425	4.622	132	8.3		0.301	3.36	115	PHOSPHATIDYLGLYCEROPHOSPHATASE B			1SJ7	A	0.1889	2.7374	107	9.35		0.382	3.902	109	11		0.382	3.29	115	TALIN 1
						1O9K	G	0.1488	3.3866	114	8.77		0.43	4.651	127	9.4		0.317	3.13	107	RETINOBLASTOMA-ASSOCIATED PROTEIN			5NL1	B	0.1834	3.2	105	5.71		0.348	3.947	108	3.7		0.349	3.47	89	TALIN-1
						1O9K	E	0.1477	3.4076	114	8.77		0.429	4.611	126	7.1		0.321	3.2	108	RETINOBLASTOMA-ASSOCIATED PROTEIN			5NL1	F	0.1831	3.2048	105	5.71		0.323	3.933	96	11.5		0.356	3.49	90	TALIN-1
ECU03_0600	Homeobox protein HD-8	similarity with homeobox domain-containing protein		83.7329	0.626	2DMP	A	0.2734	2.2558	69	17.39		0.435	4.131	72	19.4		0.466	3.13	89	ZINC FINGERS AND HOMEOBOXES PROTEIN 2		0.378	2ECB	A	0.2662	2.2477	68	17.65		0.484	2.827	75	18.7		0.478	2.56	79	ZINC FINGERS AND HOMEOBOXES PROTEIN 1
						5N9G	H	0.2494	2.9875	78	8.97		0.364	4.304	85	8.2		0.472	2.91	77	TRANSCRIPTION FACTOR TFIIIB COMPONENT B'' HOMOLOG			2CUF	A	0.2413	1.0977	57	17.54		0.467	2.973	71	16.9		0.476	1.62	69	FLJ21616 PROTEIN
						2DA6	A	0.2479	1.6325	64	18.75		0.456	4.147	78	15.4		0.45	3.02	81	HEPATOCYTE NUCLEAR FACTOR 1-BETA			2DA6	A	0.2335	1.2335	59	16.95		0.465	2.337	68	16.2		0.486	2.13	75	HEPATOCYTE NUCLEAR FACTOR 1-BETA
						5N9G	C	0.245	2.9933	77	12.99		0.366	4.054	81	8.6		0.464	2.86	74	TRANSCRIPTION FACTOR TFIIIB COMPONENT B'' HOMOLOG			5ZFZ	A	0.2318	0.6897	61	40.98		0.483	1.482	64	39.1		0.49	1.37	64	DOUBLE HOMEOBOX PROTEIN 4-LIKE PROTEIN 4
						6M3D	C	0.2444	1.0726	61	21.31		0.416	2.286	58	20.7		0.525	1.45	64	SEGMENTATION POLARITY HOMEOBOX PROTEIN ENGRAILED, SEGMENTATION POLARITY HOMEOBOX PROTEIN ENGRAILED			5ZFW	A	0.2311	0.708	61	40.98		0.482	1.536	64	39.1		0.486	1.43	64	DOUBLE HOMEOBOX PROTEIN 4-LIKE PROTEIN 4
ECU03_0610	Homeobox protein HD-7	homeobox domain containing protein		81.5605	0.608	3A01	A	0.3928	0.9402	60	16.67		0.525	0.956	60	16.7		0.724	0.95	60	HOMEODOMAIN-CONTAINING PROTEIN		0.419	2R5Z	A	0.4498	1.4804	67	25.37		0.541	2.679	75	24		0.793	2.34	73	HOMEOTIC PROTEIN SEX COMBS REDUCED
						2R5Z	A	0.39	0.8205	58	29.31		0.511	1.89	60	28.3		0.733	0.82	58	HOMEOTIC PROTEIN SEX COMBS REDUCED			1PUF	A	0.4279	1.0638	63	26.98		0.528	2.196	65	26.2		0.779	2.38	72	HOMEOBOX PROTEIN HOX-A9
						2DA4	A	0.3804	1.8461	67	13.43		0.541	3.577	80	12.5		0.563	3.1	91	HYPOTHETICAL PROTEIN DKFZP686K21156			3A01	A	0.3824	1.0739	60	16.67		0.51	1.828	63	17.5		0.699	1.99	65	HOMEODOMAIN-CONTAINING PROTEIN
						2LY9	A	0.3767	1.7247	63	17.46		0.531	4.156	76	17.1		0.565	3.13	83	ZINC FINGERS AND HOMEOBOXES PROTEIN 1			5ZJR	B	0.382	1.1651	59	25.42		0.493	1.873	62	24.2		0.726	1.32	60	HOMEOBOX PROTEIN EXTRADENTICLE
						4J19	B	0.3755	0.9561	58	18.97		0.5	1.255	59	18.6		0.724	1.45	60	HOMEOBOX-CONTAINING PROTEIN 1			4J19	B	0.3697	1.0341	58	17.24		0.506	1.593	61	18		0.724	1.57	61	HOMEOBOX-CONTAINING PROTEIN 1
ECU03_0620	Probable serine/threonine-protein kinase CHK1 homolog	CHK1-LIKE SER/THR PROTEIN KINASE		84.7942	0.676	5I0B	A	0.3969	1.7145	251	21.91		0.557	2.559	257	21.8		0.696	1.94	256	SERINE/THREONINE-PROTEIN KINASE PAK 4		0.517	4QFG	A	0.497	1.2979	299	26.76		0.739	2.882	338	23.4		0.755	2.1	324	5'-AMP-ACTIVATED PROTEIN KINASE CATALYTIC SUBUNIT ALPHA-1
						4NJD	A	0.3967	1.6355	249	22.09		0.555	2.569	256	21.5		0.695	1.96	256	SERINE/THREONINE-PROTEIN KINASE PAK 4			4QFR	A	0.4909	1.1354	290	26.55		0.727	2.861	333	23.4					5'-AMP-ACTIVATED PROTEIN KINASE CATALYTIC SUBUNIT ALPHA-1
						2J0I	A	0.3902	1.6784	248	21.37		0.557	2.571	257	21.4		0.69	2	256	SERINE/THREONINE-PROTEIN KINASE PAK 4			6E4W	A	0.4874	1.3122	295	26.78		0.731	2.938	336	23.2		0.742	2.09	318	5'-AMP-ACTIVATED PROTEIN KINASE CATALYTIC SUBUNIT ALPHA-1
						5DH3	A	0.389	1.8902	255	22.35		0.559	2.773	262	22.1		0.67	2.11	260	SERINE/THREONINE-PROTEIN KINASE 3			6E4U	A	0.4862	1.0973	289	26.64		0.731	2.856	335	23.3					5'-AMP-ACTIVATED PROTEIN KINASE CATALYTIC SUBUNIT ALPHA-1
						2X4Z	A	0.3791	1.7383	247	21.46		0.548	3.035	259	21.2		0.661	2.07	255	SERINE/THREONINE-PROTEIN KINASE PAK 4			6E4T	A	0.4857	1.3263	295	26.78		0.73	2.978	336	23.2		0.741	2.1	320	5'-AMP-ACTIVATED PROTEIN KINASE CATALYTIC SUBUNIT ALPHA-1
ECU03_0630	Protein kinase domain-containing protein	CALMODULIN-DEPENDENT PROTEIN KINASE		89.5893	0.658	1PHK	A	0.3614	1.7869	230	22.61		0.547	2.684	241	22.8		0.668	2.15	239	PHOSPHORYLASE KINASE		0.444	4FIG	B	0.5848	0.6772	265	22.64		0.674	1.308	270	23		0.884	0.89	269	SERINE/THREONINE-PROTEIN KINASE PAK 4
						4WNO	A	0.3566	1.793	227	23.35		0.532	2.673	234	24.8		0.672	2.2	236	SERINE/THREONINE-PROTEIN KINASE ULK1			4FIG	A	0.5846	0.6791	265	22.64		0.676	1.236	270	23		0.884	0.89	269	SERINE/THREONINE-PROTEIN KINASE PAK 4
						5AUW	A	0.3558	1.8475	229	25.33		0.532	2.728	236	27.1		0.641	2.07	236	DEATH-ASSOCIATED PROTEIN KINASE 1			4FIF	B	0.5826	0.7031	265	22.64		0.674	1.3	270	22.6		0.884	0.91	269	SERINE/THREONINE-PROTEIN KINASE PAK 4
						6QAS	A	0.3551	1.8245	228	23.25		0.532	2.77	236	24.2					SERINE/THREONINE-PROTEIN KINASE ULK1			5UPL	A	0.5816	0.7094	264	22.73		0.674	1.122	269	22.7		0.884	0.95	269	SERINE/THREONINE-PROTEIN KINASE PAK 4
						3GU8	A	0.355	1.8937	232	24.57		0.547	3.013	247	25.5		0.661	2.28	237	DEATH-ASSOCIATED PROTEIN KINASE 1			4FIF	A	0.5807	0.7972	267	22.47		0.674	1.301	270	23		0.881	0.92	269	SERINE/THREONINE-PROTEIN KINASE PAK 4
ECU03_0640	hypothetical protein	hypothetical protein		85.7758	0.613	2ZAE	D	0.4036	2.0454	78	20.51		0.587	3.026	83	18.1		0.594	2.38	79	RIBONUCLEASE P PROTEIN COMPONENT 4		---	3HZ7	A	0.2858	2.2597	59	5.08		0.389	2.508	60	3.3		0.588	2.38	62	UNCHARACTERIZED PROTEIN
						1X0T	A	0.341	1.9967	74	18.92		0.586	2.972	83	20.5		0.536	2.3	79	RIBONUCLEASE P PROTEIN COMPONENT 4			1TIG	A	0.2806	2.4745	66	4.55		0.412	3.234	66	3		0.483	2.48	66	TRANSLATION INITIATION FACTOR 3
						2ZAE	B	0.3219	2.2551	72	19.44		0.527	3.687	82	18.3		0.52	2.6	74	RIBONUCLEASE P PROTEIN COMPONENT 4			3LVK	B	0.2727	2.217	58	5.17		0.384	2.948	61	3.3		0.523	2.39	59	SULFURTRANSFERASE TUSA
						2KI7	B	0.3051	3.0877	80	15		0.522	3.501	83	15.7		0.526	2.89	83	RIBONUCLEASE P PROTEIN COMPONENT 4			2ZQE	A	0.2709	2.3909	61	6.56		0.383	3.024	61	4.9		0.497	2.55	60	MUTS2 PROTEIN
						6K0B	H	0.2769	2.5873	78	16.67		0.536	3.514	83	19.3		0.471	2.62	78	RIBONUCLEASE P PROTEIN COMPONENT 4			2M71	A	0.2693	2.6295	70	1.43		0.48	3.702	78	1.3		0.481	2.48	78	TRANSLATION INITIATION FACTOR IF-3
ECU03_0650	40S ribosomal protein S14	40S ribosomal protein S14		91.6154	0.631	6ZXH	O	0.8986	0.6466	126	57.94		0.919	0.659	126	57.9		0.976	0.65	126	40S RIBOSOMAL PROTEIN S14		0.438	5XYI	O	0.8851	0.7064	130	53.08		0.958	1.101	133	54.1		0.955	1.09	133	RIBOSOMAL PROTEIN S14
						6ZXG	O	0.8981	0.6504	126	57.94		0.919	0.661	126	57.9		0.968	0.65	126	40S RIBOSOMAL PROTEIN S14			5XXU	O	0.7872	1.2248	126	50		0.869	1.79	128	50		0.862	1.38	127	RIBOSOMAL PROTEIN US11
						3JAM	O	0.8892	0.7702	127	60.63		0.917	0.808	127	59.8		0.963	0.77	127	US11			6G18	O	0.7816	1.1952	128	48.44		0.901	1.805	133	51.1		0.856	1.49	131	40S RIBOSOMAL PROTEIN S14
						7A1G	Z	0.8891	0.7705	127	60.63		0.917	0.793	127	59.8		0.955	0.77	127	40S RIBOSOMAL PROTEIN S14-B			6G51	O	0.7772	1.2198	128	48.44		0.898	1.839	133	51.1		0.853	1.51	131	40S RIBOSOMAL PROTEIN S14
						6ZVI	w	0.8792	0.791	127	60.63		0.919	0.941	128	59.4		0.955	0.85	128	40S RIBOSOMAL PROTEIN S14-B			6G53	O	0.7772	1.2198	128	48.44		0.898	1.839	133	51.1		0.853	1.51	131	40S RIBOSOMAL PROTEIN S14
ECU03_0660	UBIQUITIN CARBOXY-TERMINAL HYDROLASE 14	UBIQUITIN CARBOXY-TERMINAL HYDROLASE 14		84.5126	0.638	6AQR	A	0.1796	2.0393	259	23.17		0.432	3.017	279	21.1		0.424	2.37	268	UBIQUITIN CARBOXYL-TERMINAL HYDROLASE 8		---	3IHP	A	0.3518	1.9618	442	21.27		0.769	3.189	494	21.1		0.623	2.49	466	UBIQUITIN CARBOXYL-TERMINAL HYDROLASE 5
						6T9L	K	0.1752	2.1222	260	23.85		0.428	2.918	276	22.5		0.408	2.53	271	UBIQUITIN CARBOXYL-TERMINAL HYDROLASE 8			3IHP	B	0.3474	1.9046	438	22.6		0.769	3.209	496	21.4		0.616	2.42	459	UBIQUITIN CARBOXYL-TERMINAL HYDROLASE 5
						4ZUX	U	0.1751	2.1336	261	23.37		0.428	2.999	277	22		0.412	2.42	268	UBIQUITIN CARBOXYL-TERMINAL HYDROLASE 8			4WA6	D	0.1613	1.8183	230	24.35		0.39	2.727	249	23.7		0.423	2.3	244	UBIQUITIN CARBOXYL-TERMINAL HYDROLASE 8
						3MHS	A	0.1747	2.059	260	23.08		0.435	3.125	282	22.3		0.41	2.4	269	UBIQUITIN CARBOXYL-TERMINAL HYDROLASE 8			3JCR	V	0.1607	2.248	250	16		0.417	3.798	284	15.8		0.422	2.97	275	HSAD1
						4ZUX	Z	0.1744	2.0187	257	23.74		0.43	3.007	278	22.3		0.411	2.42	269	UBIQUITIN CARBOXYL-TERMINAL HYDROLASE 8			6AQR	A	0.1603	1.8287	237	23.21		0.409	2.947	263	22.4		0.415	2.38	254	UBIQUITIN CARBOXYL-TERMINAL HYDROLASE 8
ECU03_0670	Ribonuclease	BELONGS TO THE RIBONUCLEASE HII FAMILY		90.2696	0.657	3PUF	G	0.606	1.3035	214	34.58		0.857	1.84	220	35		0.78	1.64	220	RIBONUCLEASE H2 SUBUNIT A		0.522	3PUF	A	0.6386	0.7344	209	35.89		0.862	1.097	210	35.7		0.851	0.94	211	RIBONUCLEASE H2 SUBUNIT A
						1IO2	A	0.6031	1.5789	198	38.38		0.758	2.176	201	37.8		0.754	1.67	199	RIBONUCLEASE HII			3P56	A	0.6362	0.8362	202	35.15		0.829	1.498	207	33.8		0.816	1.2	208	RIBONUCLEASE H2 SUBUNIT A
						1I3A	A	0.5997	1.5275	190	32.11		0.736	1.858	193	32.1		0.772	1.63	192	RIBONUCLEASE HII			3PUF	P	0.6296	0.8394	205	36.59		0.842	1.127	207	36.2		0.824	1.17	209	RIBONUCLEASE H2 SUBUNIT A
						1UAX	A	0.598	1.6069	197	36.55		0.759	2.098	202	36.6		0.737	1.69	199	RIBONUCLEASE HII			3KIO	A	0.6229	1.0107	206	36.41		0.819	1.55	205	36.1		0.796	1.23	206	RIBONUCLEASE H2 SUBUNIT A
						3P56	A	0.5973	1.5077	211	33.65		0.841	2.11	221	32.6		0.733	1.85	217	RIBONUCLEASE H2 SUBUNIT A			1I39	A	0.6194	1.3208	188	31.38		0.749	1.849	195	32.3		0.81	1.44	191	RIBONUCLEASE HII
ECU03_0680	6-PHOSPHOFRUCTOKINASE (PHOSPHOFRUCTO-1-KINASE ISOENZYME A)	6-PHOSPHOFRUCTOKINASE (PHOSPHOFRUCTO-1-KINASE ISOENZYME A)		83.0423	0.673	3O8O	G	0.5637	1.3912	686	34.69		0.743	1.766	706	33.9		0.777	1.55	699	6-PHOSPHOFRUCTOKINASE SUBUNIT ALPHA		0.52	4XYJ	H	0.6646	0.9126	703	33		0.76	1.149	709	33.3		0.892	0.96	707	ATP-DEPENDENT 6-PHOSPHOFRUCTOKINASE, PLATELET TYPE
						3O8O	A	0.56	1.4076	687	34.79		0.743	1.765	706	33.9		0.775	1.56	700	6-PHOSPHOFRUCTOKINASE SUBUNIT ALPHA			4XYJ	F	0.6603	0.8157	705	33.33		0.762	1.006	709	33.4		0.883	0.85	707	ATP-DEPENDENT 6-PHOSPHOFRUCTOKINASE, PLATELET TYPE
						3O8O	C	0.5596	1.399	686	34.55		0.743	1.776	706	33.9		0.771	1.57	700	6-PHOSPHOFRUCTOKINASE SUBUNIT ALPHA			4XYJ	C	0.6556	0.8647	705	33.33		0.761	1.091	709	33.3		0.876	0.9	707	ATP-DEPENDENT 6-PHOSPHOFRUCTOKINASE, PLATELET TYPE
						3O8O	E	0.5584	1.3972	686	34.55		0.745	1.813	708	34		0.772	1.58	701	6-PHOSPHOFRUCTOKINASE SUBUNIT ALPHA			4XYJ	D	0.6523	0.8696	704	33.24		0.761	1.063	709	33.4		0.873	0.91	707	ATP-DEPENDENT 6-PHOSPHOFRUCTOKINASE, PLATELET TYPE
						4XYK	D	0.5543	1.569	695	33.81		0.746	2.07	715	32.7		0.762	1.78	711	ATP-DEPENDENT 6-PHOSPHOFRUCTOKINASE, PLATELET TYPE			4XYJ	G	0.6515	0.8841	704	33.24		0.76	1.124	709	33.3		0.87	0.93	707	ATP-DEPENDENT 6-PHOSPHOFRUCTOKINASE, PLATELET TYPE
ECU03_0690	hypothetical protein	hypothetical protein		66.464	0.337	1QB2	A	0.1563	2.9944	63	3.17		0.181	1.946	26	3.8		0.304	3.35	62	HUMAN SIGNAL RECOGNITION PARTICLE 54 KD PROTEIN		0.223	4BL6	C	0.1001	3.6609	51	5.88		0.116	2.556	18	11.1		0.314	3.36	47	PROTEIN BICAUDAL D
						6WJV	3	0.1442	3.4041	58	8.62		0.185	3.121	30	16.7		0.253	2.17	31	DNA POLYMERASE EPSILON SUBUNIT C
						1QB2	B	0.1409	3.685	68	4.41		0.176	2.535	25	8		0.3	3.62	60	HUMAN SIGNAL RECOGNITION PARTICLE 54 KD PROTEIN
						1MFQ	C	0.1394	3.1863	62	4.84		0.187	1.656	26	7.7		0.301	3.25	59	SIGNAL RECOGNITION PARTICLE 54KDA PROTEIN
						7C9P	D	0.1271	3.4998	55	14.55		0.193	2.158	28	10.7		0.286	2.7	32	NUCLEAR TRANSCRIPTION FACTOR Y SUBUNIT C-2
ECU03_0700	RNB domain-containing protein	similarity to DIS3 PROTEIN (RNASE II FAMILY)		84.7763	0.665	5JEA	J	0.4936	1.8528	730	36.71		0.868	2.795	772	35.9		0.697	2.13	750	EXOSOME COMPLEX EXONUCLEASE DIS3		0.537	2VNU	D	0.5307	1.5944	628	37.26		0.714	2.105	624	36.9		0.724	1.7	620	EXOSOME COMPLEX EXONUCLEASE RRP44
						2VNU	D	0.4932	1.4272	592	39.86		0.684	2.536	606	37.6		0.718	1.71	591	EXOSOME COMPLEX EXONUCLEASE RRP44			5JEA	J	0.4837	1.4623	684	36.11		0.841	2.865	747	35.2		0.707	2.06	725	EXOSOME COMPLEX EXONUCLEASE DIS3
						5C0X	J	0.4198	2.284	723	36.1		0.846	3.137	768	36.2		0.606	2.61	749	EXOSOME COMPLEX EXONUCLEASE DIS3			2WP8	J	0.4144	1.3883	621	38		0.736	1.765	632	38.1		0.623	1.5	629	EXOSOME COMPLEX EXONUCLEASE DIS3
						4IFD	J	0.4142	2.3978	733	35.33		0.852	3.22	776	35.8		0.6	2.6	749	EXOSOME COMPLEX EXONUCLEASE DIS3			5K36	K	0.402	1.4757	631	37.88		0.743	1.762	638	37.8		0.624	1.57	637	EXOSOME COMPLEX EXONUCLEASE DIS3
						5K36	K	0.364	1.4196	596	40.27		0.716	2.479	627	38		0.622	1.82	619	EXOSOME COMPLEX EXONUCLEASE DIS3			4PMW	B	0.3985	1.9282	570	31.93		0.676	2.845	609	31.2		0.634	2.24	591	DIS3-LIKE EXONUCLEASE 2
ECU03_0710	60S ribosomal protein L34	60S RIBOSOMAL PROTEIN L34		90.4622	0.458	6CB1	g	0.7979	1.1647	101	35.64		0.844	1.174	101	35.6		0.881	1.17	101	60S RIBOSOMAL PROTEIN L34-A		0.358	6CB1	g	0.5251	2.3486	97	32.99		0.665	2.77	101	35.6		0.619	2.37	97	60S RIBOSOMAL PROTEIN L34-A
						4V7F	f	0.7569	1.2808	105	34.29		0.869	1.319	105	34.3		0.827	1.44	106	60S RIBOSOMAL PROTEIN L34			4V7F	f	0.4929	2.224	97	32.99		0.695	3.066	106	34		0.607	2.63	102	60S RIBOSOMAL PROTEIN L34
						6EM5	g	0.7102	1.5297	105	34.29		0.833	1.625	105	34.3		0.77	1.53	105	60S RIBOSOMAL PROTEIN L34-A			4ADX	4	0.4602	2.4397	87	47.13		0.562	2.582	88	47.7		0.631	2.35	84	RPL34E
						4ADX	4	0.6919	1.0838	88	47.73		0.74	1.083	88	47.7		0.889	1.08	88	RPL34E			6EM5	g	0.4189	2.5313	94	34.04		0.627	3.633	107	33.6		0.57	3.01	94	60S RIBOSOMAL PROTEIN L34-A
						1PZW	A	0.1891	1.2131	44	9.09		0.347	1	41	9.8		0.512	2.52	49	TRANSCRIPTION FACTOR GRAUZONE			3VP9	B	0.1879	2.1397	49	4.08		0.25	1.656	31	0		0.468	3.09	55	GENERAL TRANSCRIPTIONAL COREPRESSOR TUP1
ECU03_0730	NUCLEOLAR PROTEIN OF THE GAR FAMILY	NUCLEOLAR PROTEIN OF THE GAR FAMILY		69.0254	0.521	2YH1	A	0.1168	2.0527	95	13.68		0.325	4.054	109	11.9		0.32	2.87	127	SPLICING FACTOR U2AF 65 KDA SUBUNIT		0.448	2LYV	A	0.2376	2.9401	157	19.75		0.494	3.475	167	23.4		0.413	2.78	166	HETEROGENEOUS NUCLEAR RIBONUCLEOPROTEIN A1
						6GD1	A	0.1142	2.3344	97	18.56		0.295	2.754	90	20		0.379	1.65	85	THIOREDOXIN 1,ELAV-LIKE PROTEIN 1			5KVY	A	0.1135	1.5493	87	20.69		0.304	3.32	97	19.6		0.377	1.96	92	POLY(U)-BINDING-SPLICING FACTOR PUF60
						5WPA	A	0.1123	1.646	94	17.02		0.333	2.871	105	15.2		0.357	2.52	104	SPLICING FACTOR, PROLINE- AND GLUTAMINE-RICH			5KVY	B	0.1133	1.5563	87	20.69		0.301	2.825	94	20.2		0.372	1.85	91	POLY(U)-BINDING-SPLICING FACTOR PUF60
						6WMZ	B	0.108	2.1536	103	17.48		0.33	3.612	108	17.6		0.331	2.69	110	NON-POU DOMAIN-CONTAINING OCTAMER-BINDING PROTEIN			5KW1	B	0.1128	1.7318	89	20.22		0.304	3.169	97	19.6		0.371	1.92	92	POLY(U)-BINDING-SPLICING FACTOR PUF60
						7LRQ	A	0.1075	2.3628	106	14.15		0.329	3.517	108	14.8		0.337	2.5	106	SPLICING FACTOR, PROLINE- AND GLUTAMINE-RICH			5KW1	A	0.1115	1.7216	89	20.22		0.305	3.117	97	19.6		0.365	1.92	92	POLY(U)-BINDING-SPLICING FACTOR PUF60
ECU03_0750	RRM domain-containing protein	U1 SMALL NUCLEAR RIBONUCLEOPROTEIN A		86.8916	0.659	6N7P	Y	0.2362	2.3241	95	15.79		0.429	3.024	96	16.7		0.48	2.59	97	NUCLEAR CAP-BINDING PROTEIN SUBUNIT 2		0.561	5MDU	A	0.2339	2.0296	95	14.74		0.474	3.03	100	12		0.477	2.64	102	RPB7-BINDING PROTEIN SEB1
						6D0Y	A	0.2296	2.2379	95	18.95		0.442	3.494	101	16.8		0.486	2.42	94	NUCLEAR CAP-BINDING PROTEIN SUBUNIT 2			6FQR	B	0.2331	3.2286	118	14.41		0.463	3.763	110	17.3		0.423	2.95	102	INSULIN-LIKE GROWTH FACTOR 2 MRNA-BINDING PROTEIN 3
						1N52	B	0.2254	2.3181	96	17.71		0.439	3.299	98	17.3		0.471	2.53	97	20 KDA NUCLEAR CAP BINDING PROTEIN			6FQ1	A	0.2285	3.1626	117	14.53		0.483	4.732	125	16		0.419	2.93	102	INSULIN-LIKE GROWTH FACTOR 2 MRNA-BINDING PROTEIN 3
						1H2T	Z	0.2249	2.1683	93	19.35		0.437	3.347	98	17.3		0.466	2.53	97	20 KDA NUCLEAR CAP BINDING PROTEIN			6FQR	A	0.2281	3.4828	121	14.05		0.454	4.686	123	16.3		0.427	2.73	97	INSULIN-LIKE GROWTH FACTOR 2 MRNA-BINDING PROTEIN 3
						1H2U	Y	0.2246	2.2847	95	18.95		0.437	3.334	98	17.3		0.471	2.34	93	20 KDA NUCLEAR CAP BINDING PROTEIN			4EGL	A	0.216	2.8877	109	13.76		0.475	3.922	110	13.6		0.444	3.03	105	ELAV-LIKE PROTEIN 1
ECU03_0760	Nuclear cap-binding protein subunit 2	similarity to 20kDa NUCLEAR CAP BINDING PROTEIN		90.583	0.593	6D0Y	A	0.5898	0.9535	122	42.62		0.747	1.411	124	41.9		0.777	1.13	124	NUCLEAR CAP-BINDING PROTEIN SUBUNIT 2		0.442	6D0Y	A	0.6816	0.3811	126	42.06		0.801	1.024	128	41.4		0.86	1.09	129	NUCLEAR CAP-BINDING PROTEIN SUBUNIT 2
						1H2T	Z	0.585	0.9952	122	42.62		0.745	1.453	124	41.9		0.767	1.13	123	20 KDA NUCLEAR CAP BINDING PROTEIN			1H2T	Z	0.6788	0.4273	126	42.06		0.8	1.069	128	41.4		0.863	1.12	129	20 KDA NUCLEAR CAP BINDING PROTEIN
						1N52	B	0.5835	1.0987	124	42.74		0.74	1.518	124	41.9		0.753	1.22	125	20 KDA NUCLEAR CAP BINDING PROTEIN			6N7P	Y	0.6753	0.8755	126	38.1		0.777	1.331	128	38.3		0.87	1.27	128	NUCLEAR CAP-BINDING PROTEIN SUBUNIT 2
						6N7P	Y	0.5834	1.194	121	38.02		0.729	1.556	124	38.7		0.795	1.76	126	NUCLEAR CAP-BINDING PROTEIN SUBUNIT 2			1H2U	Y	0.6731	0.4445	126	42.06		0.799	1.071	128	41.4		0.857	1.13	129	20 KDA NUCLEAR CAP BINDING PROTEIN
						1H2U	Y	0.5818	0.9878	122	42.62		0.745	1.434	124	41.9		0.77	1.16	124	20 KDA NUCLEAR CAP BINDING PROTEIN			5OOB	J	0.667	0.4679	126	42.06		0.798	1.062	128	41.4		0.846	1.13	129	NUCLEAR CAP-BINDING PROTEIN SUBUNIT 2
ECU03_0770	Ubiquitin-like domain-containing protein	hypothetical protein		68.4531	0.537	3PGE	A	0.1103	2.2485	82	4.88		0.284	3	79	5.1		0.33	2.67	86	SUMO-MODIFIED PROLIFERATING CELL NUCLEAR ANTIGEN		0.281	4M4E	A	0.1013	3.5046	93	5.38		0.224	5.074	88	10.2		0.311	3.27	88	TNF RECEPTOR-ASSOCIATED FACTOR 4
						3L0W	B	0.1055	2.0175	76	21.05		0.288	2.605	78	20.5		0.345	2.4	79	MONOUBIQUITINATED PROLIFERATING CELL NUCLEAR ANTIGEN
						3L10	B	0.1048	1.7722	73	21.92		0.292	2.736	79	20.3		0.334	2.38	79	MONOUBIQUITINATED PROLIFERATING CELL NUCLEAR ANTIGEN
						5IFS	C	0.1036	1.5484	72	6.94		0.289	2.253	74	8.1		0.351	1.67	73	TETHER CONTAINING UBX DOMAIN FOR GLUT4
						7BBD	B	0.1035	1.6541	70	22.86		0.281	1.974	72	20.8		0.352	2.05	73	POLYUBIQUITIN-B,E3 UBIQUITIN-PROTEIN LIGASE TRIM21
ECU03_0780	hypothetical protein	hypothetical protein		68.3672	0.643	---	---	---	---	---	---		---	---	---	---		---	---	---	---		0.345	4HZK	A	0.1467	3.8034	677	10.04		0.513	5.633	751	11.2		0.311	3.58	633	CRM1 NUCLEAR TRANSPORT RECEPTOR
																								4FGV	A	0.1463	4.2253	735	8.03		0.54	5.533	789	11.9		0.315	3.52	649	CHROMOSOME REGION MAINTENANCE 1 (CRM1) OR EXPORTIN 1 (XPO1)
																								4BSM	A	0.1409	3.4268	581	11.19		0.456	5.555	670	10.1		0.333	3.41	524	EXPORTIN-1
																								3ZKV	A	0.1377	4.027	625	8		0.443	5.397	643	7.3		0.3	3.7	516	CADMUS
																								4HZK	B	0.1374	3.8641	661	11.04		0.499	5.489	727	11.8		0.304	3.66	624	CRM1 NUCLEAR TRANSPORT RECEPTOR
ECU03_0790	Zinc finger C2H2 protein ECU03_0790	similarity to NUCLEAR ZINC FINGER PROTEIN INVOLVED IN TRANSCRIPTIONAL CONTROL		85.5023	0.479	5YEG	A	0.2018	1.8923	86	20.93		0.389	2.694	90	20		0.464	2.14	89	TRANSCRIPTIONAL REPRESSOR CTCF		0.371	2I13	B	0.2203	2.789	106	25.47		0.432	4.12	120	26.7		0.51	2.89	111	AART
						5YEH	A	0.1986	1.8436	85	21.18		0.387	2.556	89	20.2		0.451	2.41	91	TRANSCRIPTIONAL REPRESSOR CTCF			2I13	A	0.2133	3.02	111	24.32		0.419	3.687	111	27		0.47	2.56	103	AART
						5KKQ	D	0.1934	2.0205	88	22.73		0.396	2.79	93	20.4		0.438	2.45	92	TRANSCRIPTIONAL REPRESSOR CTCF			6ML4	A	0.196	3.2164	107	26.17		0.405	3.335	103	26.2		0.469	2.52	98	ZINC FINGER AND BTB DOMAIN-CONTAINING PROTEIN 24
						5YEG	B	0.1931	1.8887	85	21.18		0.387	2.909	91	19.8		0.443	2.45	90	TRANSCRIPTIONAL REPRESSOR CTCF			6ML2	A	0.1936	3.0516	102	26.47		0.381	3.053	96	25		0.457	2.57	92	ZINC FINGER AND BTB DOMAIN-CONTAINING PROTEIN 24
						5YEH	B	0.1913	1.8086	83	21.69		0.384	2.961	91	20.9		0.457	2.66	92	TRANSCRIPTIONAL REPRESSOR CTCF			6ML7	A	0.1922	3.1631	105	25.71		0.403	3.304	103	26.2		0.474	2.5	97	ZINC FINGER AND BTB DOMAIN-CONTAINING PROTEIN 24
ECU03_0800	Ubiquitin-related modifier 1	hypothetical protein		95.0222	0.719	2QJL	A	0.5349	1.704	82	25.61		0.727	2.769	90	22.2		0.716	2.22	86	UBIQUITIN-RELATED MODIFIER 1		0.533	1WGK	A	0.79	0.4452	94	22.34		0.965	0.446	94	22.3		0.979	0.57	96	RIKEN CDNA 2900073H19 PROTEIN
						6YUC	G	0.5241	1.9028	84	23.81		0.695	2.824	87	21.8		0.693	2.27	87	UBIQUITIN-RELATED MODIFIER 1			2PKO	A	0.6842	1.4868	90	24.44		0.814	1.806	90	24.4		0.792	1.48	90	UBIQUITIN-RELATED MODIFIER 1
						3PO0	A	0.5227	1.8916	79	25.32		0.668	2.826	87	24.1		0.688	2.51	86	SMALL ARCHAEAL MODIFIER PROTEIN 1			2QJL	A	0.6687	1.4026	88	25		0.794	1.957	90	23.3		0.789	1.48	89	UBIQUITIN-RELATED MODIFIER 1
						2AX5	A	0.522	2.1018	86	25.58		0.737	2.977	96	24		0.763	1.95	96	HYPOTHETICAL 11.0 KDA PROTEIN IN FAA3-MAS3 INTERGENIC REGION			2AX5	A	0.6271	1.8724	91	25.27		0.806	2.33	96	26		0.802	1.72	95	HYPOTHETICAL 11.0 KDA PROTEIN IN FAA3-MAS3 INTERGENIC REGION
						2PKO	A	0.521	1.6226	80	26.25		0.724	2.743	89	22.5		0.703	2.3	86	UBIQUITIN-RELATED MODIFIER 1			2K9X	A	0.5997	1.6129	87	19.54		0.786	2.564	93	20.4		0.794	1.56	94	UNCHARACTERIZED PROTEIN
ECU03_0810	hypothetical protein	hypothetical protein		87.4416	0.684	2J3W	A	0.6741	1.4207	122	15.57		0.873	2.012	127	14.2		0.823	1.79	126	TRAFFICKING PROTEIN PARTICLE COMPLEX PROTEIN 2		0.579	2J3W	A	0.8206	0.8098	126	13.49		0.96	1.133	127	13.4		0.955	1.01	127	TRAFFICKING PROTEIN PARTICLE COMPLEX PROTEIN 2
						7B70	E	0.672	1.6329	124	10.48		0.848	2.131	127	11		0.766	1.78	126	PROBABLE TRAFFICKING PROTEIN PARTICLE COMPLEX SUBUNIT 2			2J3W	C	0.8126	0.7846	122	13.93		0.928	1.723	125	12.8		0.925	0.77	122	TRAFFICKING PROTEIN PARTICLE COMPLEX PROTEIN 2
						2J3W	C	0.6691	1.3869	118	14.41		0.845	2.405	125	13.6		0.781	1.74	122	TRAFFICKING PROTEIN PARTICLE COMPLEX PROTEIN 2			1H3Q	A	0.6916	1.1683	119	13.45		0.884	2.105	126	12.7		0.85	1.57	123	SEDLIN
						7KMT	K	0.6689	1.5661	119	22.69		0.833	2.032	122	22.1		0.77	1.8	122	TRAFFICKING PROTEIN PARTICLE COMPLEX SUBUNIT 20			1IFQ	B	0.5445	1.8785	111	11.71		0.701	2.953	117	12.8		0.652	2.05	111	VESICLE TRAFFICKING PROTEIN SEC22B
						7B6D	E	0.6307	1.958	126	9.52		0.823	2.229	127	11		0.695	2.04	127	PROBABLE TRAFFICKING PROTEIN PARTICLE COMPLEX SUBUNIT 2			1IFQ	A	0.5421	1.8588	110	12.73		0.703	3.041	119	12.6		0.653	2.14	112	VESICLE TRAFFICKING PROTEIN SEC22B
ECU03_0820	Tubulin beta chain	TUBULIN BETA CHAIN		93.179	0.676	5LXT	B	0.9186	0.7123	426	82.16		0.96	0.842	426	81.7		0.971	0.71	426	TUBULIN BETA-2B CHAIN		0.602	4FFB	B	0.9404	0.2193	418	76.08		0.951	0.795	420	75.7		0.991	0.32	419	TUBULIN BETA CHAIN
						6SES	B	0.9179	0.7014	425	82.12		0.958	0.78	425	82.1		0.969	0.7	425	TUBULIN BETA-2B CHAIN			4U3J	B	0.9091	0.6355	417	75.3		0.941	0.821	417	74.6		0.98	0.64	417	TUBULIN BETA CHAIN
						5S5A	B	0.9176	0.7497	428	82.01		0.963	0.858	428	80.8		0.97	0.75	428	TUBULIN BETA-2B CHAIN			5LXT	B	0.8881	0.8339	423	82.51		0.956	1.003	426	81.7		0.95	0.97	426	TUBULIN BETA-2B CHAIN
						5S60	B	0.9168	0.7251	426	82.16		0.96	0.785	426	81.9		0.969	0.72	426	TUBULIN BETA-2B CHAIN			4TV9	B	0.8845	0.8708	422	82.7		0.95	0.95	423	82.5		0.949	0.92	423	TUBULIN BETA-2B CHAIN
						5S58	B	0.9163	0.7134	425	82.12		0.958	0.794	425	81.9		0.973	0.71	425	TUBULIN BETA-2B CHAIN			5MF4	D	0.8844	0.8448	422	82.23		0.95	1.103	424	81.8		0.944	0.88	424	TUBULIN BETA-2B CHAIN
ECU03_0830	hypothetical protein	hypothetical protein		80.8131	0.607	5OWO	D	0.1003	3.4351	87	9.2		0.111	2.061	25	8		0.179	4.38	58	CYTOPLASMIC DYNEIN 1 HEAVY CHAIN 1		---	2OKM	A	0.159	2.6689	93	8.6		0.331	3.457	96	7.3		0.406	2.91	95	COLLAGEN ADHESIN
																								4UMS	A	0.1484	2.9698	97	1.03		0.333	4.185	101	1		0.388	3.2	99	CELLULOSOMAL ANCHORING SCAFFOLDIN B
																								1AOH	B	0.1457	3.0393	95	4.21		0.326	3.676	97	4.1		0.374	3.15	96	CELLULOSOMAL-SCAFFOLDING PROTEIN A
																								4UYP	C	0.1436	3.29	98	3.06		0.317	3.63	92	3.3					CELLULOSOMAL SCAFFOLDIN ANCHORING PROTEIN C
																								2CCL	A	0.1433	2.9843	94	4.26		0.299	4.3	95	3.2		0.38	3.15	96	CELLULOSOMAL SCAFFOLDING PROTEIN A
ECU03_0840	Small nuclear ribonucleoprotein Sm D3	similarity to SMALL NUCLEAR RIBONUCLEOPROTEIN D3		92.459	0.604	4PJO	O	0.8744	0.6828	81	44.44		0.892	0.726	81	44.4		0.966	0.68	81	SMALL NUCLEAR RIBONUCLEOPROTEIN SM D3		0.44	3JB9	Z	0.8731	0.4934	79	44.3		0.885	0.633	79	44.3		0.972	0.49	79	SMALL NUCLEAR RIBONUCLEOPROTEIN SM D3
						4PJO	a	0.8724	0.7788	82	43.9		0.898	0.818	82	43.9		0.961	0.78	82	SMALL NUCLEAR RIBONUCLEOPROTEIN SM D3			3JCM	J	0.8634	0.4768	78	42.31		0.875	0.621	78	42.3		0.975	0.48	78	SMALL NUCLEAR RIBONUCLEOPROTEIN SM D3
						5GAM	d	0.8594	0.7947	81	41.98		0.882	0.852	81	42		0.954	0.79	81	SMALL NUCLEAR RIBONUCLEOPROTEIN SM D3			3JCM	R	0.8634	0.4768	78	42.31		0.875	0.621	78	42.3		0.975	0.48	78	SMALL NUCLEAR RIBONUCLEOPROTEIN SM D3
						5WSG	U	0.8591	0.7964	81	41.98		0.882	0.85	81	42		0.951	0.8	81	SMALL NUCLEAR RIBONUCLEOPROTEIN SM D3			5ZWO	d	0.8525	0.5873	78	42.31		0.865	0.695	78	42.3		0.972	0.59	78	SMALL NUCLEAR RIBONUCLEOPROTEIN SM D3
						5Y88	l	0.8591	0.7964	81	41.98		0.882	0.85	81	42		0.951	0.8	81	SMALL NUCLEAR RIBONUCLEOPROTEIN SM D3			4PJO	O	0.8443	0.7499	80	45		0.88	1.057	81	44.4		0.945	1.06	81	SMALL NUCLEAR RIBONUCLEOPROTEIN SM D3
ECU03_0850	hypothetical protein	hypothetical protein		72.4646	0.537	4U1D	A	0.1587	2.4765	255	14.12		0.453	4.452	299	12.7		0.357	2.79	264	EUKARYOTIC TRANSLATION INITIATION FACTOR 3 SUBUNIT A		---	4D10	D	0.2709	2.4108	310	7.74		0.54	3.397	336	9.5		0.515	2.57	305	COP9 SIGNALOSOME COMPLEX SUBUNIT 4
						4U1D	B	0.1572	2.5722	255	13.73		0.444	3.983	282	13.1		0.365	2.82	262	EUKARYOTIC TRANSLATION INITIATION FACTOR 3 SUBUNIT A			4D18	L	0.2442	3.1551	333	8.11		0.539	3.897	352	8.8		0.512	2.58	291	COP9 SIGNALOSOME COMPLEX SUBUNIT 4
						4UER	a	0.1572	2.5722	255	13.73		0.444	3.983	282	13.1		0.365	2.82	262	EIF3A			4D18	D	0.2237	3.3463	329	8.21		0.525	4.09	351	8.8		0.503	2.63	282	COP9 SIGNALOSOME COMPLEX SUBUNIT 4
						4U1D	C	0.1559	2.5832	253	13.83		0.436	4.049	278	12.2		0.367	2.78	257	EUKARYOTIC TRANSLATION INITIATION FACTOR 3 SUBUNIT A			6R6H	D	0.214	3.0901	308	7.47		0.506	4.277	336	8.6		0.438	3.13	304	COP9 SIGNALOSOME COMPLEX SUBUNIT 4
						3J8B	A	0.1411	2.6002	253	11.07		0.435	4.453	284	10.2		0.334	2.85	260	EUKARYOTIC TRANSLATION INITIATION FACTOR 3 SUBUNIT A			6R7I	D	0.2089	3.2067	311	8.68		0.513	4.419	349	8.9		0.444	3.25	302	COP9 SIGNALOSOME COMPLEX SUBUNIT 4
[truncated: 7,642 more rows]
