# Supplementary material for: The Rad9–Rad1–Hus1 DNA Repair Clamp is Found in Microsporidia
Source: Genome Biol Evol. 2022 Apr 19;14(4):evac053. doi: 10.1093/gbe/evac053 (PMC9053307; doi:10.1093/gbe/evac053)
Supplement: evac053_Supplementary_Data [file evac053_supplementary_data.zip › Supplementary_Table_2.xlsx]

## Sheet: AF_compared_w_MICAN
Supplementary Table 2. pLDDT scores per AlphaFold predictions (5 models per protein) and comparisons between the most divergent (min TM) and most similar (max TM) AlphaFold models
		plDDTs			TM-scores
Locus		Min	Max		Min	Max	Avg
ECU01_0010		45.156	57.321		0.227	0.358	0.276
ECU01_0020		36.131	52.401		0.379	0.537	0.435
ECU01_0030		30.799	39.445		0.392	0.61	0.487
ECU01_0040		36.298	43.233		0.132	0.306	0.194
ECU01_0050		50.825	54.411		0.178	0.267	0.231
ECU01_0060		34.939	43.137		0.256	0.695	0.392
ECU01_0070		79.121	82.145		0.914	0.98	0.947
ECU01_0080		79.088	82.191		0.93	0.992	0.963
ECU01_0090		69.873	73.784		0.865	0.929	0.9
ECU01_0100		72.613	74.06		0.846	0.933	0.876
ECU01_0110		69.999	72.106		0.846	0.938	0.894
ECU01_0120		78.002	80.487		0.838	0.957	0.872
ECU01_0130		78.902	80.595		0.962	0.987	0.976
ECU01_0140		90.695	92.617		0.968	0.981	0.975
ECU01_0170		93.519	94.993		0.985	0.999	0.991
ECU01_0180		95.448	96.197		0.984	1	0.992
ECU01_0190		94.393	95.169		0.995	0.998	0.997
ECU01_0200		---	---		---	---	---
ECU01_0210		89.862	92.733		0.992	0.998	0.994
ECU01_0220		68.022	70.839		0.947	0.986	0.971
ECU01_0230		74.708	80.499		0.338	0.634	0.457
ECU01_0240		96.221	96.829		0.998	1	0.999
ECU01_0250		85.753	90.571		0.952	0.997	0.977
ECU01_0260		81.297	85.039		0.771	0.811	0.79
ECU01_0280		36.061	45.915		0.253	0.453	0.328
ECU01_0290		83.522	86.335		0.727	0.877	0.785
ECU01_0295		69.049	88.189		0.599	0.901	0.67
ECU01_0310		82.012	93.712		0.694	0.999	0.802
ECU01_0320		65.191	67.23		0.394	0.555	0.462
ECU01_0330		75.676	78.595		0.285	0.66	0.391
ECU01_0340		91.771	92.963		0.987	0.997	0.993
ECU01_0350		64.932	72.392		0.586	0.642	0.616
ECU01_0360		85.88	88.034		0.976	0.988	0.981
ECU01_0370		89.958	90.937		0.935	0.989	0.96
ECU01_0380		92.568	93.228		0.997	0.999	0.998
ECU01_0390		60.642	68.098		0.361	0.714	0.483
ECU01_0400		88.101	89.956		0.983	0.997	0.989
ECU01_0410		67.187	69.172		0.398	0.544	0.431
ECU01_0420		87.399	89.857		0.897	0.992	0.946
ECU01_0430		81.362	83.232		0.528	0.787	0.619
ECU01_0440		62.332	64.579		0.533	0.86	0.637
ECU01_0450		84.552	86.59		0.892	0.945	0.921
ECU01_0460		91.326	94.049		0.992	0.999	0.996
ECU01_0470		65.533	70.824		0.498	0.584	0.538
ECU01_0480		89.158	90.628		0.968	0.996	0.981
ECU01_0490		67.534	69.492		0.732	0.874	0.787
ECU01_0500		80.757	83.568		0.687	0.952	0.758
ECU01_0510		84.137	91.352		0.941	0.986	0.961
ECU01_0520		78.523	80.531		0.917	0.99	0.96
ECU01_0525		49.432	57.244		0.198	0.739	0.388
ECU01_0530		55.217	58.928		0.392	0.49	0.452
ECU01_0540		80.058	84.396		0.739	0.877	0.783
ECU01_0545		85.668	86.755		0.84	0.933	0.88
ECU01_0550		61.463	70.62		0.59	0.807	0.663
ECU01_0555		58.342	61.68		0.419	0.641	0.5
ECU01_0560		79.181	80.946		0.388	0.704	0.538
ECU01_0570		73.391	77.03		0.528	0.697	0.589
ECU01_0580		81.15	86.326		0.446	0.908	0.649
ECU01_0590		83.487	86.831		0.94	0.977	0.952
ECU01_0600		88.354	90.284		0.953	0.981	0.966
ECU01_0610		78.388	85.743		0.652	0.915	0.747
ECU01_0620		90.82	93.062		0.963	0.988	0.975
ECU01_0630		77.207	86.83		0.599	0.652	0.623
ECU01_0640		73.921	75.542		0.882	0.96	0.913
ECU01_0650		92.287	93.975		0.982	0.996	0.989
ECU01_0660		65.385	74.738		0.645	0.857	0.715
ECU01_0670		81.298	85.376		0.793	0.948	0.893
ECU01_0680		88.915	94.418		0.984	0.998	0.992
ECU01_0690		72.336	75.991		0.558	0.924	0.693
ECU01_0700		82.745	85.609		0.98	0.997	0.991
ECU01_0710		65.318	70.618		0.307	0.797	0.458
ECU01_0720		76.006	85.657		0.818	0.912	0.865
ECU01_0730		79.671	83.875		0.923	0.984	0.949
ECU01_0740		81.682	83.007		0.844	0.927	0.889
ECU01_0750		81.253	84.871		0.784	0.949	0.879
ECU01_0760		78.759	81.689		0.662	0.816	0.736
ECU01_0770		41.418	55.141		0.336	0.545	0.418
ECU01_0780		77.495	82.02		0.623	0.696	0.637
ECU01_0790		77.467	83.54		0.419	0.829	0.619
ECU01_0800		93.575	95.012		0.986	1	0.992
ECU01_0810		84.176	86.699		0.992	0.999	0.996
ECU01_0820		59.573	64.257		0.495	0.759	0.578
ECU01_0830		47.572	54.666		0.095	0.295	0.197
ECU01_0840		77.236	80.848		0.532	0.656	0.569
ECU01_0850		91.266	93.392		0.975	0.994	0.987
ECU01_0860		86.217	88.073		0.917	0.952	0.927
ECU01_0870		79.338	84.955		0.562	0.731	0.629
ECU01_0880		91.704	94.728		0.818	0.998	0.885
ECU01_0890		73.556	75.951		0.624	0.75	0.66
ECU01_0900		40.076	49.339		0.253	0.78	0.525
ECU01_0910		42.576	50.664		0.298	0.734	0.483
ECU01_0920		73.692	81.453		0.865	0.936	0.902
ECU01_0930		81.213	86.279		0.938	0.987	0.96
ECU01_0940		88.889	90.8		0.979	0.991	0.987
ECU01_0950		92.818	93.975		0.987	0.998	0.992
ECU01_0955		69.242	75.26		0.684	0.737	0.706
ECU01_0960		89.194	91.205		0.376	0.895	0.564
ECU01_0970		92.751	94.384		0.977	0.999	0.986
ECU01_0975		54.131	85.295		0.589	0.956	0.807
ECU01_0980		79.928	86.404		0.714	0.818	0.753
ECU01_0990		40.936	43.95		0.144	0.35	0.247
ECU01_1000		89.154	90.374		0.974	0.995	0.986
ECU01_1010		85.674	87.397		0.918	0.966	0.937
ECU01_1020		30.973	37.323		0.345	0.527	0.419
ECU01_1030		72.41	78.669		0.413	0.662	0.506
ECU01_1040		82.313	83.915		0.71	0.911	0.788
ECU01_1050		79.684	84.305		0.879	0.978	0.912
ECU01_1060		68.678	79.325		0.903	0.953	0.928
ECU01_1070		33.283	35.855		0.151	0.299	0.208
ECU01_1080		95.097	95.967		0.996	0.999	0.997
ECU01_1090		52.337	54.447		0.318	0.501	0.388
ECU01_1095		83.729	85.977		0.778	0.925	0.829
ECU01_1100		68.92	70.509		0.576	0.676	0.63
ECU01_1110		52.541	75.046		0.326	0.752	0.568
ECU01_1115		92.503	94.687		0.979	0.998	0.988
ECU01_1120		94.276	94.827		0.993	1	0.995
ECU01_1130		78.365	81.357		0.733	0.971	0.854
ECU01_1140		77.926	85.479		0.444	0.959	0.683
ECU01_1150		93.368	94.252		0.997	0.999	0.998
ECU01_1160		75.842	80.191		0.534	0.626	0.571
ECU01_1170		76.212	78.963		0.909	0.934	0.918
ECU01_1180		70.878	74.112		0.682	0.818	0.722
ECU01_1190		67.905	69.047		0.83	0.937	0.895
ECU01_1200		82.596	85.034		0.677	0.828	0.777
ECU01_1210		83.775	86.43		0.772	0.994	0.873
ECU01_1220		91.728	92.92		0.887	0.991	0.947
ECU01_1230		79.171	82.352		0.49	0.883	0.716
ECU01_1240		71.681	75.893		0.817	0.88	0.85
ECU01_1250		73.137	76.716		0.651	0.91	0.799
ECU01_1260		63.481	69.34		0.761	0.934	0.86
ECU01_1270		33.659	36.437		0.327	0.55	0.426
ECU01_1280		81.769	84.983		0.82	0.916	0.847
ECU01_1290		71.062	77.681		0.37	0.698	0.54
ECU01_1300		84.159	88.523		0.928	0.981	0.949
ECU01_1310		87.718	90.288		0.927	0.994	0.96
ECU01_1320		66.247	73.126		0.167	0.703	0.43
ECU01_1330		84.339	86.879		0.572	0.923	0.675
ECU01_1340		83.448	84.881		0.949	0.988	0.974
ECU01_1350		72.637	84.072		0.827	0.961	0.907
ECU01_1360		66.449	69.708		0.548	0.609	0.573
ECU01_1370		74.295	78.738		0.735	0.844	0.793
ECU01_1375		88.801	93.791		0.89	0.994	0.953
ECU01_1380		81.384	84.656		0.876	0.985	0.942
ECU01_1390		82.339	83.151		0.916	0.983	0.952
ECU01_1400		91.269	92.479		0.989	0.996	0.993
ECU01_1410		---	---		---	---	---
ECU01_1420		94.505	95.369		0.994	0.998	0.996
ECU01_1430		95.859	96.325		0.984	0.999	0.993
ECU01_1450		92.256	94.637		0.989	0.999	0.993
ECU01_1470		91.134	92.36		0.97	0.99	0.977
ECU01_1480		78.563	80.275		0.971	0.991	0.979
ECU01_1490		77.602	80.574		0.827	0.969	0.891
ECU01_1500		69.644	72.635		0.814	0.899	0.86
ECU01_1510		72.307	73.751		0.825	0.939	0.872
ECU01_1520		69.093	73.901		0.885	0.922	0.903
ECU01_1530		80.136	83.379		0.953	0.991	0.971
ECU01_1540		80.229	82.563		0.952	0.983	0.97
ECU01_1550		31.955	40.107		0.314	0.698	0.428
ECU01_1560		50.699	52.515		0.181	0.301	0.214
ECU01_1570		36.084	42.797		0.146	0.305	0.2
ECU01_1580		32.823	39.105		0.37	0.669	0.508
ECU01_1590		35.485	52.534		0.356	0.485	0.41
ECU01_1600		44.432	54.363		0.182	0.581	0.275
ECU02_0010		27.078	40.694		0.131	0.424	0.24
ECU02_0020		73.324	78.009		0.902	0.987	0.944
ECU02_0030		76.326	79.965		0.839	0.944	0.884
ECU02_0040		54.509	58.163		0.743	0.906	0.855
ECU02_0050		70.44	73.85		0.793	0.932	0.84
ECU02_0060		70.45	73.703		0.811	0.919	0.856
ECU02_0070		71.289	73.867		0.893	0.97	0.932
ECU02_0080		69.431	71.487		0.805	0.917	0.857
ECU02_0090		76.235	82.234		0.958	0.992	0.973
ECU02_0100		81.548	84.967		0.684	0.886	0.76
ECU02_0110		82.267	85.526		0.879	0.96	0.93
ECU02_0120		54.389	73.97		0.329	0.891	0.58
ECU02_0130		50.907	65.832		0.302	0.795	0.482
ECU02_0140		71.915	75.576		0.655	0.818	0.704
ECU02_0150		77.681	82.269		0.889	0.965	0.928
ECU02_0160		59.879	62.99		0.493	0.649	0.558
ECU02_0170		66.546	68.166		0.597	0.712	0.651
ECU02_0180		59.64	61.453		0.327	0.399	0.356
ECU02_0190		53.333	57.366		0.244	0.409	0.319
ECU02_0200		71.326	71.933		0.582	0.818	0.696
ECU02_0210		77.246	83.124		0.419	0.938	0.576
ECU02_0215		87.713	88.525		0.96	0.991	0.972
ECU02_0220		74.617	76.609		0.865	0.96	0.91
ECU02_0230		93.644	94.433		0.98	0.998	0.989
ECU02_0240		87.324	90.282		0.907	0.994	0.936
ECU02_0250		79.437	87.739		0.515	0.867	0.63
ECU02_0260		46.02	53.925		0.268	0.439	0.336
ECU02_0270		79.163	82.526		0.421	0.787	0.548
ECU02_0280		59.087	66.427		0.623	0.803	0.722
ECU02_0290		90.859	91.68		0.883	0.984	0.946
ECU02_0300		74.107	78.654		0.734	0.968	0.847
ECU02_0310		63.393	84.883		0.596	0.972	0.732
ECU02_0320		71.592	74.586		0.756	0.858	0.8
ECU02_0330		78.438	82.428		0.965	0.993	0.98
ECU02_0340		96.323	96.611		0.997	0.999	0.998
ECU02_0350		82.309	84.885		0.96	0.994	0.981
ECU02_0355		56.176	62.396		0.126	0.362	0.213
ECU02_0360		79.774	81.708		0.602	0.887	0.728
ECU02_0370		42.896	48.338		0.306	0.472	0.394
ECU02_0380		79.123	81.684		0.718	0.905	0.774
ECU02_0390		85.012	88.946		0.951	0.992	0.97
ECU02_0400		39.255	55.285		0.289	0.869	0.467
ECU02_0410		84.821	88.142		0.973	0.993	0.985
ECU02_0420		72.769	81.544		0.641	0.804	0.694
ECU02_0430		89.561	89.909		0.954	0.992	0.971
ECU02_0440		93.705	94.297		0.997	0.999	0.998
ECU02_0450		88.143	89.012		0.867	0.935	0.89
ECU02_0460		51.004	57.565		0.267	0.369	0.297
ECU02_0470		71.01	77.436		0.421	0.658	0.572
ECU02_0480		87.879	91.11		0.973	0.996	0.983
ECU02_0490		69.516	73.886		0.18	0.627	0.264
ECU02_0500		66.313	76.949		0.436	0.713	0.583
ECU02_0510		68.303	71.739		0.463	0.621	0.548
ECU02_0520		81.592	86.245		0.967	0.998	0.98
ECU02_0530		84.22	89.623		0.883	0.968	0.905
ECU02_0540		83.737	85.625		0.652	0.961	0.724
ECU02_0550		56.921	60.465		0.484	0.616	0.527
ECU02_0560		67.291	74.665		0.83	0.917	0.864
ECU02_0565		92.271	94.09		0.971	0.999	0.985
ECU02_0570		81.147	86.229		0.815	0.867	0.833
ECU02_0580		96.015	96.459		0.998	0.999	0.998
ECU02_0590		66.748	69.853		0.558	0.713	0.617
ECU02_0600		81.994	82.627		0.721	0.934	0.821
ECU02_0610		89.947	93.313		0.953	0.998	0.975
ECU02_0615		64.187	88.727		0.541	0.986	0.714
ECU02_0630		88.01	92.574		0.759	0.994	0.892
ECU02_0640		85.597	87.6		0.79	0.855	0.81
ECU02_0650		52.221	55.843		0.261	0.574	0.414
ECU02_0660		82.677	83.511		0.916	0.941	0.924
ECU02_0670		75.735	77.507		0.472	0.848	0.68
ECU02_0680		91.059	92.541		0.964	0.995	0.978
ECU02_0690		80.776	85.811		0.973	0.993	0.983
ECU02_0700		78.234	82.344		0.917	0.931	0.925
ECU02_0705		73.195	77.967		0.554	0.687	0.614
ECU02_0710		71.586	76.695		0.483	0.614	0.516
ECU02_0720		80.232	83.227		0.735	0.917	0.785
ECU02_0730		90.873	91.387		0.959	0.997	0.978
ECU02_0740		89.678	94.328		0.975	0.997	0.987
ECU02_0750		88.745	91.052		0.785	0.979	0.84
ECU02_0760		88.129	90.196		0.83	0.985	0.925
ECU02_0770		86.731	91.288		0.909	0.997	0.943
ECU02_0780		77.463	82.846		0.537	0.825	0.615
ECU02_0785		44.753	51.933		0.271	0.486	0.34
ECU02_0800		91.024	93.096		0.977	0.999	0.986
ECU02_0810		87.934	92.411		0.729	0.993	0.837
ECU02_0820		83.908	85.041		0.977	0.995	0.986
ECU02_0830		64.047	67.326		0.767	0.93	0.853
ECU02_0840		64.208	67.987		0.378	0.71	0.527
ECU02_0850		83.109	87.417		0.68	0.984	0.795
ECU02_0860		91.726	93.285		0.858	0.953	0.903
ECU02_0865		68.721	86.676		0.775	0.974	0.891
ECU02_0870		71.664	76.803		0.43	0.57	0.474
ECU02_0880		89.564	93.75		0.879	0.999	0.929
ECU02_0890		92.074	93.89		0.955	0.994	0.969
ECU02_0900		89.433	91.621		0.884	0.989	0.929
ECU02_0910		73.587	79.811		0.819	0.886	0.832
ECU02_0920		84.761	85.657		0.713	0.885	0.789
ECU02_0930		87.736	88.98		0.975	0.991	0.984
ECU02_0940		93.61	95.087		0.99	0.997	0.994
ECU02_0950		72.742	77.539		0.886	0.972	0.918
ECU02_0960		72.698	81.249		0.551	0.86	0.676
ECU02_0970		83.588	86.02		0.919	0.958	0.942
ECU02_0980		80.676	88.664		0.802	0.936	0.87
ECU02_0990		53.989	55.719		0.239	0.486	0.337
ECU02_1000		81.22	83.347		0.561	0.745	0.605
ECU02_1010		80.756	83.096		0.901	0.978	0.942
ECU02_1020		85.154	91.351		0.925	0.989	0.958
ECU02_1030		84.218	87.582		0.917	0.972	0.938
ECU02_1040		81.3	84.227		0.814	0.906	0.864
ECU02_1050		72.742	77.242		0.532	0.672	0.58
ECU02_1060		87.743	89.466		0.898	0.987	0.935
ECU02_1070		78.032	80.894		0.687	0.802	0.714
ECU02_1080		82.048	87.741		0.498	0.718	0.565
ECU02_1090		86.753	89.563		0.966	0.996	0.98
ECU02_1100		82.556	85.932		0.601	0.98	0.78
ECU02_1110		83.65	86.991		0.824	0.935	0.891
ECU02_1120		83.396	84.976		0.442	0.782	0.599
ECU02_1130		73.179	74.101		0.493	0.789	0.561
ECU02_1140		81.476	84.294		0.961	0.992	0.978
ECU02_1150		77.417	80.346		0.856	0.948	0.909
ECU02_1160		77.185	84.503		0.786	0.86	0.826
ECU02_1170		84.934	88.275		0.619	0.952	0.777
ECU02_1180		87.167	90.121		0.318	0.847	0.51
ECU02_1190		62.972	91.281		0.513	0.858	0.656
ECU02_1200		73.642	79.577		0.902	0.963	0.929
ECU02_1210		89.017	90.085		0.843	0.979	0.918
ECU02_1220		88.572	90.015		0.728	0.892	0.764
ECU02_1230		90.367	90.979		0.968	0.988	0.977
ECU02_1240		79.656	84.356		0.942	0.99	0.963
ECU02_1250		76.53	78.915		0.74	0.922	0.797
ECU02_1260		73.875	76.497		0.606	0.825	0.666
ECU02_1270		91.009	94.974		0.998	0.999	0.998
ECU02_1280		74.082	78.526		0.343	0.516	0.434
ECU02_1290		61.537	65.538		0.221	0.305	0.259
ECU02_1300		91.131	91.591		0.896	0.992	0.958
ECU02_1310		55.052	60.803		0.419	0.705	0.527
ECU02_1320		74.718	84.337		0.622	0.979	0.734
ECU02_1330		89.066	91.738		0.79	0.974	0.836
ECU02_1340		83.57	87.706		0.886	0.968	0.939
ECU02_1350		78.361	80.136		0.557	0.881	0.73
ECU02_1360		93.198	93.704		0.983	0.998	0.989
ECU02_1370		91.333	92.26		0.968	0.986	0.977
ECU02_1380		92.486	93.662		0.995	0.999	0.997
ECU02_1390		79.269	84.482		0.616	0.745	0.669
ECU02_1395		57.312	62.76		0.215	0.44	0.342
ECU02_1400		77.203	82.931		0.773	0.926	0.817
ECU02_1410		93.176	94.923		0.991	0.998	0.994
ECU02_1420		90.827	93.166		0.992	0.999	0.996
ECU02_1430		89.267	90.317		0.963	0.994	0.978
ECU02_1440		82.418	85.174		0.944	0.977	0.965
ECU02_1450		88.163	89.284		0.967	0.99	0.978
ECU02_1460		87.812	88.874		0.942	0.975	0.955
ECU02_1470		85.958	87.689		0.925	0.989	0.956
ECU02_1480		83.775	87.375		0.641	0.914	0.774
ECU02_1490		86.872	88.364		0.761	0.974	0.859
ECU02_1500		87.163	88.877		0.754	0.961	0.829
ECU02_1510		75.067	80.727		0.869	0.96	0.904
ECU02_1520		81.133	82.765		0.925	0.972	0.949
ECU02_1530		83.372	86.402		0.785	0.912	0.815
ECU02_1540		72.236	73.521		0.868	0.926	0.894
ECU02_1550		69.759	74.011		0.892	0.932	0.91
ECU02_1560		77.23	82.267		0.937	0.982	0.958
ECU02_1570		80.311	82.262		0.955	0.981	0.969
ECU02_1580		31.824	46.845		0.274	0.883	0.427
ECU02_1590		48.447	53.697		0.147	0.292	0.205
ECU03_0010		42.257	46.865		0.108	0.184	0.144
ECU03_0020		70.418	75.951		0.814	0.984	0.903
ECU03_0030		49.853	56.302		0.652	0.892	0.721
ECU03_0040		77.565	80.54		0.898	0.967	0.934
ECU03_0050		71.819	77.85		0.813	0.916	0.859
ECU03_0060		55.436	57.445		0.507	0.919	0.719
ECU03_0070		41.291	46.055		0.346	0.615	0.465
ECU03_0080		46.802	49.96		0.274	0.598	0.39
ECU03_0090		69.12	71.515		0.829	0.943	0.871
ECU03_0100		80.918	81.889		0.872	0.971	0.927
ECU03_0110		76.845	79.127		0.962	0.978	0.971
ECU03_0120		68.079	73.063		0.837	0.903	0.86
ECU03_0130		58.573	69.267		0.51	0.909	0.651
ECU03_0150		77.621	86.182		0.876	0.996	0.947
ECU03_0160		82.165	84.56		0.524	0.799	0.651
ECU03_0170		79.374	83.759		0.77	0.958	0.862
ECU03_0180		78.824	80.939		0.535	0.788	0.584
ECU03_0190		58.991	62.206		0.346	0.488	0.426
ECU03_0200		96.117	96.95		0.996	1	0.998
ECU03_0210		71.578	74.345		0.649	0.739	0.701
ECU03_0220		84.875	88.514		0.977	0.996	0.989
ECU03_0230		90.126	91.435		0.97	0.989	0.982
ECU03_0240		82.122	85.994		0.96	0.987	0.972
ECU03_0250		83.381	85.661		0.954	0.981	0.969
ECU03_0260		68.898	81.433		0.387	0.81	0.504
ECU03_0270		81.149	85.111		0.561	0.985	0.825
ECU03_0280		87.981	90.998		0.973	0.99	0.982
ECU03_0290		73.934	78.928		0.839	0.891	0.869
ECU03_0300		90.283	91.828		0.95	0.984	0.972
ECU03_0305		85.47	89.766		0.965	0.996	0.979
ECU03_0310		91.527	94.663		0.938	0.998	0.961
ECU03_0320		88.268	93.418		0.772	0.984	0.831
ECU03_0330		77.889	82.347		0.94	0.983	0.965
ECU03_0340		85.275	88.953		0.9	0.987	0.932
ECU03_0350		64.651	67.243		0.746	0.825	0.791
ECU03_0360		88.148	90.852		0.879	0.988	0.943
ECU03_0370		43.035	65.575		0.301	0.855	0.496
ECU03_0375		91.336	93.459		0.953	0.991	0.973
ECU03_0377		58.892	65.618		0.562	0.9	0.755
ECU03_0390		87.2	88.663		0.98	0.998	0.988
ECU03_0400		69.396	73.55		0.481	0.876	0.679
ECU03_0410		77.671	81.955		0.857	0.986	0.9
ECU03_0420		78.03	80.419		0.692	0.875	0.79
ECU03_0430		91.412	92.983		0.801	0.929	0.838
ECU03_0440		87.347	90.028		0.899	0.993	0.937
ECU03_0450		65.156	69.196		0.411	0.571	0.504
ECU03_0460		82.73	84.567		0.808	0.945	0.868
ECU03_0470		85.884	90.856		0.836	0.997	0.932
ECU03_0480		87.421	89.282		0.616	0.967	0.754
ECU03_0490		79.239	81.497		0.475	0.934	0.63
ECU03_0500		81.305	88.727		0.96	0.992	0.98
ECU03_0510		74.261	78.127		0.604	0.741	0.661
ECU03_0520		84.351	86.764		0.739	0.993	0.837
ECU03_0530		75.339	81.108		0.767	0.954	0.859
ECU03_0540		80.982	87.721		0.737	0.994	0.888
ECU03_0550		77.713	80.795		0.955	0.983	0.967
ECU03_0560		88.452	91.506		0.967	0.992	0.979
ECU03_0570		85.986	87.203		0.898	0.991	0.944
ECU03_0580		79.823	83.557		0.496	0.944	0.724
ECU03_0590		81.204	85.202		0.917	0.98	0.938
ECU03_0600		82.903	83.733		0.93	0.975	0.953
ECU03_0610		77.016	81.56		0.813	0.96	0.892
ECU03_0620		77.545	84.794		0.699	0.777	0.723
ECU03_0630		85.256	89.589		0.949	0.989	0.967
ECU03_0640		82.667	85.776		0.921	0.983	0.952
ECU03_0650		85.777	91.615		0.901	0.995	0.934
ECU03_0660		79.456	84.513		0.845	0.979	0.911
ECU03_0670		88.409	90.27		0.921	0.985	0.951
ECU03_0680		79.512	83.042		0.813	0.985	0.88
ECU03_0690		57.132	66.464		0.284	0.667	0.411
ECU03_0700		81.424	84.776		0.948	0.987	0.962
ECU03_0710		87.034	90.462		0.847	0.986	0.898
ECU03_0730		64.094	69.025		0.393	0.65	0.516
ECU03_0750		77.364	86.892		0.496	0.803	0.562
ECU03_0760		88.32	90.583		0.895	0.955	0.915
ECU03_0770		61.185	68.453		0.429	0.91	0.666
ECU03_0780		62.599	68.367		0.415	0.567	0.467
ECU03_0790		80.046	85.502		0.453	0.853	0.555
ECU03_0800		94.255	95.022		0.975	0.996	0.983
ECU03_0810		79.654	87.442		0.955	0.994	0.975
ECU03_0820		91.1	93.179		0.994	0.999	0.996
ECU03_0830		78.57	80.813		0.744	0.948	0.811
ECU03_0840		91.048	92.459		0.927	0.997	0.955
ECU03_0850		69.829	72.465		0.697	0.819	0.763
ECU03_0860		70.27	83.898		0.778	0.995	0.903
ECU03_0870		72.828	76.483		0.61	0.889	0.693
ECU03_0880		35.698	45.667		0.309	0.456	0.395
ECU03_0890		68.244	69.901		0.631	0.736	0.67
ECU03_0900		87.35	90.428		0.988	0.995	0.992
ECU03_0910		92.438	93.059		0.977	0.99	0.984
ECU03_0920		79.794	90.099		0.877	0.918	0.895
ECU03_0930		88.08	89.095		0.971	0.995	0.981
ECU03_0940		58.357	67.838		0.291	0.407	0.342
ECU03_0950		92.838	93.841		0.971	0.991	0.984
ECU03_0960		91.1	92.172		0.997	0.999	0.998
ECU03_0970		33.136	34.701		0.171	0.317	0.227
ECU03_0980		56.745	63.733		0.513	0.628	0.549
ECU03_0990		42.568	46.11		0.268	0.369	0.304
ECU03_1000		78.712	82.151		0.636	0.969	0.829
ECU03_1010		91.842	92.812		0.982	0.998	0.988
ECU03_1020		76.445	83.403		0.797	0.961	0.868
ECU03_1030		79.222	84.997		0.676	0.979	0.752
ECU03_1040		77.73	81.744		0.512	0.791	0.58
ECU03_1050		93.476	93.897		0.992	0.998	0.995
ECU03_1060		94.944	95.438		0.997	0.999	0.998
ECU03_1070		70.789	74.927		0.596	0.786	0.703
ECU03_1080		86.01	87.341		0.96	0.981	0.967
ECU03_1090		85.686	91.185		0.685	0.987	0.853
ECU03_1100		69.19	75.945		0.729	0.823	0.763
ECU03_1110		95.534	95.738		0.938	0.997	0.965
ECU03_1115		90.712	92.098		0.994	0.998	0.996
ECU03_1120		89.51	91.817		0.964	0.996	0.981
ECU03_1130		88.81	90.77		0.963	0.998	0.976
ECU03_1140		88.649	90.344		0.985	0.997	0.99
ECU03_1150		79.81	81.163		0.721	0.909	0.786
ECU03_1160		82.715	88.044		0.932	0.984	0.962
ECU03_1170		58.225	59.829		0.379	0.543	0.446
ECU03_1175		36.5	49.711		0.223	0.541	0.328
ECU03_1180		64.99	69.842		0.665	0.776	0.71
ECU03_1190		92.398	94.254		0.966	0.997	0.978
ECU03_1200		89.899	91.668		0.974	0.997	0.984
ECU03_1220		87.424	94.03		0.932	0.99	0.957
ECU03_1230		92.314	93.054		0.988	0.999	0.994
ECU03_1240		83.465	89.878		0.985	0.998	0.99
ECU03_1250		77.614	80.271		0.94	0.985	0.961
ECU03_1260		72.605	79.594		0.392	0.626	0.547
ECU03_1270		93.743	95.233		0.994	0.999	0.997
ECU03_1280		77.115	80.29		0.888	0.944	0.906
ECU03_1290		89.614	90.474		0.981	0.997	0.989
ECU03_1300		90.842	93.75		0.982	0.999	0.993
ECU03_1310		34.174	42.381		0.423	0.77	0.528
ECU03_1320		59.451	64.653		0.85	0.968	0.9
ECU03_1330		74.52	80.419		0.677	0.855	0.764
ECU03_1340		40.693	52.264		0.268	0.509	0.374
ECU03_1350		90.622	92.043		0.972	0.992	0.985
ECU03_1360		95.219	95.748		0.976	0.999	0.986
ECU03_1370		91.483	92.269		0.948	0.99	0.963
ECU03_1380		82.47	91.131		0.815	0.997	0.895
ECU03_1390		92.844	94.11		0.989	0.996	0.993
ECU03_1395		70.036	76.03		0.622	0.712	0.663
ECU03_1400		91.112	92.555		0.945	0.995	0.973
ECU03_1410		75.629	82.118		0.739	0.963	0.808
ECU03_1420		67.055	70.457		0.617	0.824	0.75
ECU03_1430		85.315	87.126		0.92	0.978	0.946
ECU03_1440		90.896	91.998		0.972	0.99	0.982
ECU03_1450		32.846	48.181		0.318	0.694	0.51
ECU03_1460		78.759	81.406		0.685	0.892	0.742
ECU03_1470		81.312	88.534		0.918	0.994	0.947
ECU03_1480		69.669	72.613		0.599	0.771	0.666
ECU03_1490		81.811	88.437		0.713	0.907	0.785
ECU03_1500		74.597	80.705		0.48	0.546	0.497
ECU03_1505		57.518	60.368		0.351	0.588	0.469
ECU03_1510		70.196	74.054		0.489	0.658	0.56
ECU03_1520		82.463	83.833		0.89	0.964	0.93
ECU03_1530		65.82	82.448		0.377	0.96	0.485
ECU03_1535		62.281	70.133		0.621	0.86	0.749
ECU03_1540		70.434	76.776		0.786	0.844	0.812
ECU03_1550		71.428	74.748		0.673	0.89	0.763
ECU03_1560		89.651	91.235		0.944	0.979	0.961
ECU03_1570		72.47	86.406		0.674	0.95	0.804
ECU03_1580		82.588	84.371		0.654	0.729	0.693
ECU03_1590		65.405	76.912		0.584	0.831	0.713
ECU03_1600		87.287	91.031		0.788	0.935	0.828
ECU03_1610		37.741	45.148		0.377	0.615	0.482
ECU03_1620		79.251	80.78		0.977	0.992	0.986
ECU04_0010		45.406	55.157		0.254	0.498	0.339
ECU04_0030		44.912	52.355		0.155	0.272	0.201
ECU04_0040		29.799	39.434		0.36	0.58	0.473
ECU04_0050		36.537	43.523		0.157	0.306	0.206
ECU04_0060		48.797	54.565		0.155	0.27	0.201
ECU04_0070		35.93	50.267		0.256	0.683	0.42
ECU04_0080		79.689	82.122		0.949	0.985	0.971
ECU04_0090		76.496	82.635		0.932	0.969	0.952
ECU04_0100		70.512	74.971		0.886	0.92	0.9
ECU04_0110		73.995	78.025		0.786	0.9	0.847
ECU04_0120		81.518	84.29		0.812	0.886	0.848
ECU04_0125		83.01	90.166		0.757	0.908	0.814
ECU04_0130		76.889	78.567		0.806	0.92	0.86
ECU04_0140		87.388	93.459		0.985	0.999	0.991
ECU04_0150		81.352	84.738		0.865	0.982	0.931
ECU04_0155		57.754	59.95		0.684	0.834	0.758
ECU04_0160		92.455	93.581		0.982	0.997	0.989
ECU04_0170		86.725	89.147		0.882	0.98	0.917
ECU04_0180		76.703	82.5		0.485	0.708	0.547
ECU04_0190		68.091	79.916		0.488	0.78	0.643
ECU04_0200		85.809	88.88		0.972	0.999	0.986
ECU04_0210		90.528	91.427		0.989	0.996	0.993
ECU04_0230		75.526	80.172		0.354	0.868	0.559
ECU04_0240		77.719	79.783		0.626	0.854	0.732
ECU04_0250		86.034	87.46		0.97	0.989	0.981
ECU04_0260		84.396	89.564		0.902	0.988	0.938
ECU04_0270		71.275	75.821		0.552	0.668	0.626
ECU04_0280		85.645	88.235		0.812	0.981	0.896
ECU04_0290		82.254	83.347		0.834	0.914	0.863
ECU04_0300		93.694	96.496		0.99	0.999	0.995
ECU04_0310		66.476	75.891		0.99	0.996	0.994
ECU04_0320		78.225	80.658		0.746	0.961	0.871
ECU04_0330		88.479	90.78		0.986	0.998	0.991
ECU04_0340		78.693	82.569		0.931	0.971	0.953
ECU04_0350		88.369	89.175		0.856	0.937	0.91
ECU04_0360		82.037	84.195		0.288	0.914	0.532
ECU04_0370		86.795	88.917		0.945	0.998	0.969
ECU04_0380		90.977	92.607		0.936	0.997	0.965
ECU04_0400		68.209	71.409		0.296	0.62	0.43
ECU04_0410		46.768	60.736		0.323	0.72	0.477
ECU04_0415		67.138	71.849		0.873	0.975	0.91
ECU04_0420		80.834	83.925		0.609	0.863	0.698
ECU04_0430		61.004	67.458		0.581	0.763	0.658
ECU04_0440		79.946	85.965		0.846	0.921	0.87
ECU04_0450		82.244	85.859		0.879	0.978	0.929
ECU04_0460		93.453	94.521		0.997	0.999	0.998
ECU04_0470		86.033	87.045		0.974	0.992	0.983
ECU04_0480		80.761	84.091		0.937	0.99	0.963
ECU04_0485		96.545	96.918		0.997	0.999	0.998
ECU04_0490		79.022	82.496		0.84	0.945	0.877
ECU04_0500		28.4	41.177		0.251	0.562	0.34
ECU04_0510		85.819	86.367		0.769	0.798	0.784
ECU04_0520		32.72	51.435		0.206	0.877	0.343
ECU04_0530		66.756	68.517		0.564	0.769	0.666
ECU04_0540		69.823	77.356		0.458	0.833	0.605
ECU04_0550		82.284	87.085		0.889	0.958	0.922
ECU04_0560		41.977	64.828		0.336	0.722	0.43
ECU04_0570		82.587	85.449		0.953	0.984	0.968
ECU04_0575		82.011	89.167		0.985	0.997	0.992
ECU04_0580		91.518	92.734		0.989	0.997	0.992
ECU04_0590		84.71	87.981		0.904	0.961	0.929
ECU04_0600		95.123	95.595		0.995	0.999	0.997
ECU04_0610		86.915	88.667		0.742	0.971	0.842
ECU04_0620		92.867	94.268		0.982	0.998	0.991
ECU04_0630		90.998	91.489		0.974	0.997	0.986
ECU04_0640		85.928	91.54		0.842	0.997	0.892
ECU04_0650		73.22	80.549		0.767	0.965	0.901
ECU04_0660		76.684	82.142		0.873	0.947	0.901
ECU04_0670		85.423	88.675		0.96	0.995	0.981
ECU04_0680		76.489	77.729		0.791	0.849	0.819
ECU04_0690		47.521	54.556		0.389	0.472	0.432
ECU04_0700		94.942	95.786		0.991	0.999	0.995
ECU04_0710		71.505	75.234		0.635	0.794	0.696
ECU04_0715		38.784	42.509		0.403	0.724	0.525
ECU04_0720		89.759	90.623		0.802	0.969	0.888
ECU04_0725		85.489	88.229		0.979	0.991	0.986
ECU04_0730		96.338	96.722		0.998	0.999	0.999
ECU04_0740		76.947	79.72		0.876	0.97	0.922
ECU04_0750		93.659	94.468		0.995	1	0.997
ECU04_0760		73.964	78.191		0.53	0.84	0.616
ECU04_0770		59.669	64.497		0.505	0.727	0.627
ECU04_0780		84.128	88.938		0.935	0.971	0.949
ECU04_0790		88.595	90.809		0.9	0.993	0.933
ECU04_0800		78.977	84.474		0.676	0.926	0.782
ECU04_0810		82.081	87.327		0.922	0.989	0.951
ECU04_0820		80.255	82.625		0.694	0.952	0.804
ECU04_0830		77.536	81.683		0.906	0.956	0.926
ECU04_0840		91.56	92.617		0.993	0.999	0.997
ECU04_0850		73.222	77.419		0.851	0.954	0.902
ECU04_0860		88.682	90.506		0.987	0.999	0.992
ECU04_0870		88.651	89.512		0.919	0.969	0.949
ECU04_0880		76.517	79.725		0.878	0.979	0.93
ECU04_0890		93.037	94.008		0.982	0.998	0.989
ECU04_0900		93.551	94.852		0.901	0.999	0.938
ECU04_0910		77.325	85.651		0.787	0.915	0.827
ECU04_0920		62.963	79.497		0.662	0.916	0.77
ECU04_0925		80.524	83.087		0.675	0.972	0.74
ECU04_0930		73.451	78.864		0.3	0.527	0.382
ECU04_0940		83.494	85.041		0.666	0.829	0.71
ECU04_0950		88.65	89.459		0.731	0.988	0.865
ECU04_0960		82.012	84.163		0.835	0.987	0.917
ECU04_0970		74.218	76.465		0.61	0.741	0.657
ECU04_0980		72.455	80.187		0.739	0.965	0.883
ECU04_0990		62.276	68.918		0.462	0.625	0.529
ECU04_1000		71.695	75.109		0.389	0.519	0.435
ECU04_1005		83.33	90.058		0.452	0.828	0.528
ECU04_1010		79.322	82.61		0.79	0.982	0.829
ECU04_1015		89.579	91.306		0.777	0.986	0.88
ECU04_1020		85.932	88.899		0.931	0.978	0.955
ECU04_1030		73.96	76.671		0.586	0.758	0.655
ECU04_1040		73.666	79.306		0.579	0.664	0.618
ECU04_1050		62.127	65.537		0.388	0.752	0.468
ECU04_1060		90.821	92.209		0.995	0.999	0.997
ECU04_1070		87.98	89.196		0.848	0.919	0.866
ECU04_1080		58.091	62.848		0.411	0.735	0.526
ECU04_1090		86.284	90.816		0.966	0.989	0.979
ECU04_1100		82.934	89.406		0.946	0.997	0.978
ECU04_1110		83.714	89.574		0.949	0.986	0.967
ECU04_1120		35.445	40.713		0.451	0.865	0.648
ECU04_1130		93.839	95.108		0.974	0.994	0.983
ECU04_1140		88.273	89.045		0.933	0.951	0.941
ECU04_1150		91.853	92.575		0.988	0.998	0.994
ECU04_1160		95.399	95.995		0.995	0.999	0.998
ECU04_1170		80.911	83.461		0.788	0.87	0.827
ECU04_1180		93.169	93.617		0.991	0.998	0.994
ECU04_1190		88.085	92.767		0.992	0.998	0.996
ECU04_1200		77.961	80.485		0.751	0.884	0.82
ECU04_1210		87.228	88.382		0.968	0.994	0.985
ECU04_1220		95.403	96.38		0.997	0.999	0.998
ECU04_1230		68.708	71.683		0.639	0.806	0.712
ECU04_1240		84.148	88.156		0.824	0.974	0.875
ECU04_1250		84.778	85.269		0.844	0.937	0.892
ECU04_1260		79.088	81.063		0.587	0.684	0.617
ECU04_1270		86.016	87.338		0.584	0.927	0.713
ECU04_1280		94.226	94.701		0.997	0.999	0.998
ECU04_1290		79.904	85.85		0.789	0.967	0.869
ECU04_1300		65.903	69.502		0.518	0.702	0.597
ECU04_1310		86.91	89.457		0.822	0.966	0.881
ECU04_1320		93.862	94.695		0.992	0.999	0.996
ECU04_1330		84.833	87.453		0.84	0.902	0.858
ECU04_1340		86.571	90.011		0.965	0.996	0.981
ECU04_1350		75.949	78.532		0.787	0.913	0.829
ECU04_1355		79.296	81.417		0.827	0.963	0.867
ECU04_1357		71.163	77.214		0.912	0.978	0.945
ECU04_1360		92.503	92.733		0.948	0.983	0.965
ECU04_1370		58.967	62.907		0.248	0.551	0.331
ECU04_1380		93.055	93.574		0.907	0.982	0.938
ECU04_1390		79.949	85.432		0.587	0.864	0.679
ECU04_1400		76.691	81.305		0.888	0.977	0.925
ECU04_1410		31.976	34.607		0.214	0.356	0.273
ECU04_1420		74.065	82.472		0.837	0.969	0.894
ECU04_1422		85.863	88.97		0.974	0.995	0.988
ECU04_1425		56.608	57.721		0.352	0.669	0.481
ECU04_1430		83.369	85.133		0.623	0.931	0.78
ECU04_1435		68.151	71.619		0.441	0.695	0.522
ECU04_1440		92.19	92.659		0.943	0.994	0.968
ECU04_1450		92.169	93.994		0.986	0.998	0.994
ECU04_1460		59.708	70.446		0.324	0.626	0.447
ECU04_1470		84.226	86.395		0.979	0.998	0.989
ECU04_1480		80.767	84.665		0.688	0.968	0.82
ECU04_1490		75.26	78.103		0.645	0.871	0.739
ECU04_1500		94.485	95.355		0.987	0.997	0.992
ECU04_1510		92.378	96.063		0.964	0.999	0.984
ECU04_1520		86.228	88.266		0.792	0.994	0.886
ECU04_1530		87.075	89.72		0.938	0.972	0.954
ECU04_1540		88.315	89.07		0.892	0.982	0.937
ECU04_1550		84.905	87.35		0.949	0.983	0.967
ECU04_1560		79.996	89.712		0.749	0.996	0.84
ECU04_1570		54.708	61.912		0.607	0.773	0.682
ECU04_1580		89.853	91.047		0.974	0.991	0.981
ECU04_1590		91.505	92.776		0.991	0.999	0.996
ECU04_1600		67.951	76.329		0.83	0.977	0.891
ECU04_1605		84.448	87.19		0.934	0.99	0.967
ECU04_1610		65.701	68.741		0.447	0.728	0.597
ECU04_1620		83.683	86.424		0.957	0.992	0.977
ECU04_1625		86.645	89.339		0.906	0.966	0.937
ECU04_1630		84.573	88.275		0.967	0.992	0.984
ECU04_1640		88.756	89.714		0.972	0.997	0.988
ECU04_1650		69.203	79.37		0.547	0.982	0.726
ECU04_1660		58.964	66.856		0.617	0.782	0.682
ECU04_1670		67.351	71.557		0.624	0.87	0.728
ECU04_1680		54.304	56.67		0.639	0.895	0.778
ECU04_1690		77.486	79.722		0.852	0.932	0.891
ECU04_1700		74.524	76.68		0.965	0.989	0.978
ECU04_1710		27.004	39.171		0.132	0.304	0.191
ECU05_0010		30.241	38.48		0.367	0.561	0.46
ECU05_0020		36.624	43.397		0.139	0.287	0.197
ECU05_0030		56.385	64.294		0.521	0.606	0.554
ECU05_0040		56.105	60.722		0.554	0.941	0.776
ECU05_0050		72.909	75.552		0.84	0.972	0.883
ECU05_0060		75.568	77.12		0.386	0.578	0.434
ECU05_0070		74.28	78.865		0.801	0.942	0.871
ECU05_0080		89.226	90.406		0.952	0.984	0.962
ECU05_0085		50.541	55.432		0.205	0.369	0.286
ECU05_0090		73.861	87.972		0.711	0.984	0.861
ECU05_0100		80.312	85.55		0.767	0.85	0.794
ECU05_0110		48.089	50.952		0.23	0.469	0.321
ECU05_0120		47.929	57.519		0.356	0.537	0.427
ECU05_0140		70.548	73.128		0.735	0.837	0.774
ECU05_0150		32.252	40.201		0.333	0.585	0.411
ECU05_0160		84.041	89.221		0.927	0.996	0.968
ECU05_0180		83.654	87.577		0.794	0.95	0.861
ECU05_0185		71.26	78.043		0.256	0.659	0.436
ECU05_0190		80.715	86.084		0.786	0.98	0.822
ECU05_0200		77.159	80.677		0.844	0.952	0.886
ECU05_0210		71.578	77.059		0.846	0.987	0.919
ECU05_0220		73.624	80.144		0.794	0.893	0.855
ECU05_0230		71.216	84.645		0.838	0.93	0.894
ECU05_0240		90.626	92.563		0.952	0.997	0.979
ECU05_0250		83.806	86.618		0.869	0.955	0.899
ECU05_0260		95.265	95.647		0.944	0.995	0.977
ECU05_0270		93.759	94.094		0.981	0.998	0.99
ECU05_0275		91.311	93.504		0.978	0.997	0.986
ECU05_0280		90.085	94.575		0.957	0.993	0.972
ECU05_0290		91.32	92.499		0.97	0.998	0.981
ECU05_0300		75.207	81.243		0.576	0.829	0.635
ECU05_0310		90.005	91.313		0.817	0.995	0.891
ECU05_0320		92.501	93.992		0.99	0.999	0.996
ECU05_0330		85.557	87.529		0.828	0.963	0.874
ECU05_0340		82.72	84.926		0.895	0.981	0.934
ECU05_0350		75.037	76.683		0.264	0.569	0.381
ECU05_0360		77.652	83.172		0.827	0.95	0.916
ECU05_0370		88.791	90.77		0.956	0.988	0.973
ECU05_0380		83.462	87.213		0.868	0.981	0.935
ECU05_0390		84.406	86.165		0.804	0.935	0.869
ECU05_0400		82.738	85.367		0.656	0.929	0.762
ECU05_0410		81.601	85.311		0.944	0.988	0.966
ECU05_0420		76.25	82.57		0.62	0.984	0.745
ECU05_0430		84.414	86.901		0.549	0.95	0.71
ECU05_0440		84.931	88.134		0.801	0.946	0.887
ECU05_0450		68.752	72.91		0.5	0.715	0.573
ECU05_0460		91.576	92.198		0.949	0.984	0.965
ECU05_0465		66.115	69.297		0.367	0.591	0.458
ECU05_0470		87.525	91.166		0.905	0.993	0.938
ECU05_0480		83.909	85.578		0.875	0.99	0.941
ECU05_0490		72.352	79.758		0.479	0.825	0.55
ECU05_0495		58.594	66.023		0.409	0.621	0.462
ECU05_0500		78.13	82.264		0.604	0.873	0.691
ECU05_0510		53.132	58.017		0.408	0.672	0.514
ECU05_0520		82.033	84.971		0.472	0.65	0.517
ECU05_0530		74.46	75.287		0.71	0.964	0.805
ECU05_0540		---	---		---	---	---
ECU05_0550		87.314	90.326		0.766	0.986	0.857
ECU05_0560		72.843	77.741		0.708	0.818	0.751
ECU05_0570		94.415	94.729		0.984	0.996	0.991
ECU05_0580		83.735	88.018		0.964	0.997	0.982
ECU05_0590		65.531	71.128		0.715	0.843	0.755
ECU05_0600		72.959	81.048		0.957	0.993	0.979
ECU05_0610		54.648	62.806		0.281	0.443	0.323
ECU05_0620		91.791	92.447		0.939	0.996	0.96
ECU05_0630		61.04	68.188		0.485	0.591	0.555
ECU05_0640		74.614	83.659		0.58	0.953	0.742
ECU05_0650		95.344	95.993		0.993	0.998	0.996
ECU05_0660		82.683	84.758		0.747	0.928	0.833
ECU05_0670		87.068	90.066		0.769	0.931	0.82
ECU05_0680		88.381	91.865		0.961	0.984	0.974
ECU05_0690		90.372	92.032		0.983	0.996	0.99
ECU05_0700		87.241	88.977		0.972	0.991	0.982
ECU05_0710		91.112	91.795		0.964	0.99	0.972
ECU05_0720		66.833	76.364		0.623	0.96	0.738
ECU05_0730		93.346	94.152		0.994	0.997	0.996
ECU05_0740		91.674	94.533		0.992	0.999	0.996
ECU05_0750		71.978	85.495		0.512	0.863	0.604
ECU05_0760		88.46	89.719		0.86	0.922	0.897
ECU05_0770		68.298	82.845		0.468	0.737	0.617
ECU05_0780		77.352	80.362		0.834	0.942	0.892
ECU05_0785		61.072	65.25		0.595	0.933	0.798
ECU05_0790		31.653	38.766		0.347	0.552	0.444
ECU05_0800		79.456	81.629		0.667	0.748	0.7
ECU05_0810		86.737	88.604		0.972	0.996	0.984
ECU05_0820		71.428	76.205		0.628	0.852	0.712
ECU05_0830		71.322	75.783		0.518	0.88	0.608
ECU05_0840		91.701	92.963		0.981	0.997	0.989
ECU05_0850		86.831	88.651		0.952	0.995	0.98
ECU05_0860		96.323	96.584		0.997	1	0.998
ECU05_0870		86.058	87.058		0.862	0.903	0.88
ECU05_0880		53.725	56.788		0.247	0.561	0.338
ECU05_0885		82.514	85.126		0.679	0.878	0.776
ECU05_0890		66.923	73.018		0.455	0.698	0.606
ECU05_0900		89.95	93.692		0.856	0.993	0.889
ECU05_0910		81.524	85.665		0.846	0.961	0.893
ECU05_0920		86.805	91.637		0.902	0.999	0.954
ECU05_0930		89.961	90.61		0.972	0.989	0.981
ECU05_0940		72.82	83.07		0.856	0.989	0.921
ECU05_0950		87.485	90.207		0.813	0.943	0.836
ECU05_0960		36.089	53.05		0.624	0.883	0.714
ECU05_0970		76.173	81.427		0.865	0.917	0.886
ECU05_0980		94.316	95.953		0.955	0.993	0.975
ECU05_0990		84.727	87.983		0.855	0.981	0.875
ECU05_1000		85.661	88.451		0.849	0.943	0.903
ECU05_1010		83.61	88.758		0.893	0.952	0.909
ECU05_1020		89.067	90.081		0.929	0.982	0.953
ECU05_1030		90.746	91.568		0.983	0.997	0.991
ECU05_1040		83.045	91.018		0.854	0.976	0.916
ECU05_1050		79.417	82.939		0.645	0.761	0.695
ECU05_1060		88.269	91.899		0.963	0.998	0.972
ECU05_1070		71.34	73.523		0.831	0.951	0.882
ECU05_1075		57.914	68.765		0.377	0.819	0.493
ECU05_1080		87.407	90.238		0.923	0.998	0.951
ECU05_1090		75.984	79.28		0.749	0.932	0.811
ECU05_1100		74.456	85.182		0.498	0.665	0.573
ECU05_1110		83.36	87.657		0.845	0.974	0.907
ECU05_1120		92.334	92.841		0.997	0.999	0.998
ECU05_1130		90.768	92.59		0.98	0.994	0.987
ECU05_1140		77.022	79.515		0.698	0.981	0.826
ECU05_1150		83.998	86.548		0.888	0.99	0.946
ECU05_1160		63.877	74.006		0.521	0.713	0.584
ECU05_1165		42.889	53.472		0.366	0.554	0.437
ECU05_1170		85.472	89.688		0.73	0.941	0.842
ECU05_1180		63.639	68.885		0.64	0.754	0.715
ECU05_1190		76.386	78.94		0.853	0.912	0.871
ECU05_1200		36.851	40.81		0.351	0.609	0.459
ECU05_1210		83.131	84.768		0.685	0.968	0.81
ECU05_1220		74.219	76.427		0.751	0.96	0.862
ECU05_1230		83.884	87.24		0.919	0.993	0.956
ECU05_1240		90.335	90.75		0.937	0.977	0.949
ECU05_1250		79.23	80.98		0.883	0.968	0.903
ECU05_1260		84.589	86.328		0.889	0.96	0.924
ECU05_1270		80.218	81.568		0.763	0.925	0.846
ECU05_1280		75.756	76.139		0.692	0.796	0.742
ECU05_1290		34.202	53.536		0.333	0.807	0.516
ECU05_1300		72.842	74.532		0.517	0.87	0.731
ECU05_1310		91.102	92.242		0.935	0.969	0.949
ECU05_1320		87.386	92.877		0.887	0.999	0.908
ECU05_1330		69.927	74.422		0.299	0.747	0.443
ECU05_1340		92.409	93.127		0.992	0.998	0.994
ECU05_1350		93.04	93.729		0.99	0.999	0.994
ECU05_1360		90.954	92.639		0.987	0.997	0.992
ECU05_1370		89.394	90.838		0.987	0.998	0.991
ECU05_1380		90.591	92.006		0.957	0.982	0.97
ECU05_1390		93.029	93.481		0.983	0.999	0.991
ECU05_1400		91.571	93.8		0.974	0.995	0.982
ECU05_1410		76.003	77.673		0.764	0.891	0.826
ECU05_1420		92.127	92.681		0.997	0.999	0.998
ECU05_1430		83.577	86.785		0.992	0.999	0.996
ECU05_1440		58.761	62.965		0.346	0.558	0.442
ECU05_1450		88.316	90.22		0.986	0.998	0.993
ECU05_1460		91.103	92.172		0.993	0.998	0.996
ECU05_1470		78.179	84.581		0.76	0.959	0.828
ECU05_1480		78.564	80.956		0.393	0.541	0.45
ECU05_1490		89.492	91.007		0.959	0.99	0.974
ECU05_1495		90.568	93.321		0.995	0.999	0.997
ECU05_1500		84.029	88.035		0.853	0.935	0.87
ECU05_1510		94.644	95.397		0.995	1	0.997
ECU05_1520		92.34	93.097		0.968	0.993	0.982
ECU05_1530		78.108	80.228		0.664	0.877	0.736
ECU05_1540		77.189	84.18		0.876	0.962	0.913
ECU05_1550		62.637	71.259		0.678	0.805	0.737
ECU05_1560		82.926	91.088		0.872	0.975	0.905
ECU05_1570		37.404	42.517		0.196	0.734	0.428
ECU05_1580		64.058	69.59		0.759	0.911	0.85
ECU05_1590		92.088	92.862		0.963	0.982	0.972
ECU05_1600		68.702	70.228		0.805	0.898	0.839
ECU05_1610		68.259	75.738		0.91	0.981	0.938
ECU05_1630		51.721	65.243		0.378	0.743	0.469
ECU05_1640		76.625	79.037		0.937	0.985	0.958
ECU05_1650		60.091	65.829		0.679	0.932	0.771
ECU05_1660		71.827	73.725		0.824	0.951	0.889
ECU05_1670		45.98	53.709		0.379	0.893	0.651
ECU05_1680		70.111	73.674		0.743	0.914	0.827
ECU05_1690		77.006	80.314		0.904	0.99	0.951
ECU06_0010		53.192	57.49		0.672	0.962	0.832
ECU06_0020		71.378	75.968		0.861	0.954	0.908
ECU06_0030		48.942	56.247		0.331	0.457	0.376
ECU06_0040		62.789	67.272		0.604	0.889	0.777
ECU06_0050		33.122	40.019		0.391	0.536	0.465
ECU06_0060		30.139	46.196		0.344	0.63	0.434
ECU06_0070		75.481	80.104		0.911	0.991	0.956
ECU06_0080		69.724	71.6		0.745	0.942	0.831
ECU06_0090		68.924	71.433		0.864	0.923	0.899
ECU06_0100		80.671	81.949		0.954	0.993	0.968
ECU06_0110		70.348	77.114		0.89	0.966	0.924
ECU06_0120		93.527	94.949		0.982	0.997	0.992
ECU06_0130		88.774	90.598		0.76	0.929	0.818
ECU06_0140		81.888	85.502		0.967	0.99	0.978
ECU06_0150		85.839	89.442		0.975	0.997	0.985
ECU06_0155		79.332	84.53		0.605	0.821	0.692
ECU06_0157		57.229	58.707		0.577	0.826	0.689
ECU06_0160		74.05	80.105		0.381	0.871	0.49
ECU06_0170		91.053	92.298		0.97	0.995	0.984
ECU06_0175		73.418	78.172		0.558	0.982	0.722
ECU06_0180		59.602	63.86		0.285	0.45	0.363
ECU06_0185		81.393	83.359		0.475	0.981	0.623
ECU06_0190		82.924	84.507		0.872	0.986	0.926
ECU06_0200		79.741	84.878		0.96	0.992	0.972
ECU06_0210		72.341	75.102		0.629	0.83	0.733
ECU06_0220		89.619	91.098		0.947	0.992	0.974
ECU06_0230		58.128	63.085		0.441	0.538	0.478
ECU06_0240		56.189	61.53		0.416	0.633	0.505
ECU06_0250		26.43	34.507		0.331	0.429	0.362
ECU06_0260		77.527	78.668		0.754	0.909	0.806
ECU06_0270		93.761	95.465		0.991	0.998	0.995
ECU06_0280		88.542	90.387		0.944	0.986	0.969
ECU06_0290		67.244	70.569		0.174	0.417	0.339
ECU06_0300		81.511	83.182		0.948	0.977	0.96
ECU06_0310		92.559	94.33		0.987	0.998	0.992
ECU06_0320		88.044	91.009		0.854	0.92	0.889
ECU06_0330		87.836	92.87		0.783	0.95	0.812
ECU06_0340		71.075	77.826		0.856	0.958	0.918
ECU06_0350		76.939	80.157		0.652	0.771	0.709
ECU06_0360		87.799	89.179		0.686	0.938	0.791
ECU06_0370		75.603	78.67		0.809	0.933	0.848
ECU06_0380		82.358	84.073		0.922	0.967	0.944
ECU06_0390		85.263	88.804		0.935	0.984	0.957
ECU06_0400		91.72	93.036		0.991	0.999	0.996
ECU06_0410		80.126	88.736		0.362	0.891	0.476
ECU06_0415		72.278	74.733		0.533	0.729	0.59
ECU06_0420		72.663	77.986		0.676	0.863	0.731
ECU06_0430		92.359	94.353		0.926	0.993	0.955
ECU06_0435		53.623	66.893		0.383	0.715	0.53
ECU06_0440		88.026	92.953		0.972	0.993	0.981
ECU06_0450		88.133	89.009		0.813	0.965	0.87
ECU06_0460		88.847	91.592		0.948	0.996	0.97
ECU06_0470		86.685	89.132		0.599	0.924	0.757
ECU06_0480		89.038	90.602		0.995	0.999	0.997
ECU06_0490		92.375	93.872		0.993	0.999	0.996
ECU06_0500		63.762	66.925		0.646	0.797	0.734
ECU06_0510		86.714	88.813		0.959	0.994	0.972
ECU06_0520		44.893	47.852		0.397	0.501	0.441
ECU06_0530		75.212	78.93		0.759	0.877	0.791
ECU06_0540		83.915	85.297		0.976	0.991	0.983
ECU06_0550		55.914	64.93		0.685	0.862	0.77
ECU06_0560		33.884	39.974		0.196	0.57	0.288
ECU06_0570		58.814	64.012		0.656	0.878	0.715
ECU06_0575		47.46	55.77		0.228	0.334	0.273
ECU06_0580		79.342	80.758		0.87	0.912	0.883
ECU06_0585		60.001	68.327		0.393	0.902	0.668
ECU06_0590		73.217	80.216		0.418	0.532	0.455
ECU06_0600		84.144	92.909		0.931	0.999	0.955
ECU06_0605		58.177	61.786		0.65	0.885	0.79
ECU06_0610		95.508	97.218		0.997	0.999	0.998
ECU06_0620		91.934	94.13		0.987	0.998	0.991
ECU06_0630		77.972	79.127		0.903	0.957	0.933
ECU06_0640		48.159	51.624		0.163	0.345	0.236
ECU06_0650		93.169	94.729		0.994	0.998	0.996
ECU06_0660		49.026	55.392		0.285	0.4	0.343
ECU06_0670		62.774	68.046		0.552	0.668	0.587
ECU06_0680		78.731	82.173		0.713	0.822	0.766
ECU06_0710		75.686	77.516		0.831	0.954	0.879
ECU06_0720		90.218	92.173		0.977	0.996	0.986
ECU06_0730		84.345	87.112		0.888	0.977	0.921
ECU06_0740		73.76	79.064		0.541	0.742	0.605
ECU06_0750		86.696	88.117		0.969	0.993	0.985
ECU06_0760		65.91	67.888		0.587	0.966	0.746
ECU06_0770		69.227	74.087		0.595	0.802	0.673
ECU06_0780		76.825	86.509		0.692	0.815	0.737
ECU06_0790		93.394	93.836		0.991	0.999	0.996
ECU06_0800		53.442	64.033		0.531	0.86	0.686
ECU06_0810		87.528	89.875		0.957	0.99	0.969
ECU06_0820		71.639	84.206		0.748	0.94	0.852
ECU06_0830		69.646	72.632		0.782	0.931	0.858
ECU06_0840		96.162	96.447		0.999	1	0.999
ECU06_0850		77.02	80.924		0.533	0.801	0.634
ECU06_0860		61.064	65.039		0.289	0.637	0.374
ECU06_0870		79.381	81.947		0.912	0.971	0.944
ECU06_0880		85.227	85.916		0.877	0.944	0.907
ECU06_0890		85.514	87.291		0.906	0.987	0.943
ECU06_0900		89.762	94.262		0.847	0.999	0.891
ECU06_0910		71.659	74.423		0.456	0.781	0.546
ECU06_0920		59.076	73.487		0.52	0.94	0.585
ECU06_0930		81.309	84.372		0.972	0.994	0.985
ECU06_0935		64.041	67.613		0.404	0.876	0.639
ECU06_0940		93.778	94.68		0.987	0.997	0.992
ECU06_0950		72.504	78.215		0.933	0.991	0.957
ECU06_0960		72.506	74.648		0.667	0.875	0.7
ECU06_0970		88.006	90.316		0.98	0.99	0.986
ECU06_0980		91.183	92.437		0.979	0.996	0.989
ECU06_0990		87.219	88.856		0.958	0.994	0.972
ECU06_1000		93.592	94.359		0.993	0.999	0.996
ECU06_1010		49.977	62.835		0.238	0.723	0.479
ECU06_1020		63.516	71.69		0.365	0.612	0.452
ECU06_1030		92.894	93.379		0.993	0.999	0.996
ECU06_1040		93.829	95.168		0.981	0.998	0.987
ECU06_1050		68.736	78.507		0.824	0.916	0.868
ECU06_1060		72.645	77.698		0.519	0.824	0.632
ECU06_1070		37.653	43.903		0.438	0.85	0.579
ECU06_1080		90.184	94.4		0.519	0.986	0.59
ECU06_1090		87.138	88.391		0.724	0.973	0.811
ECU06_1100		81.437	83.435		0.762	0.966	0.841
ECU06_1110		85.902	88.397		0.876	0.98	0.918
ECU06_1120		84.412	87.334		0.741	0.918	0.804
ECU06_1130		84.895	87.346		0.861	0.987	0.918
ECU06_1135		84.71	88.585		0.834	0.952	0.887
ECU06_1140		89.523	92.745		0.992	0.997	0.994
ECU06_1150		93.568	94.326		0.841	0.977	0.934
ECU06_1160		74.646	76.694		0.226	0.732	0.317
ECU06_1170		73.518	84.905		0.748	0.967	0.885
ECU06_1180		36.657	43.87		0.133	0.332	0.208
ECU06_1190		87.138	88.577		0.96	0.994	0.974
ECU06_1200		45.314	50.459		0.196	0.266	0.231
ECU06_1210		51.947	74.295		0.408	0.828	0.618
ECU06_1215		84.989	93.885		0.718	0.992	0.793
ECU06_1217		84.467	85.739		0.603	0.945	0.744
ECU06_1220		73.775	84.156		0.327	0.751	0.53
ECU06_1230		85.484	89.043		0.859	0.983	0.932
ECU06_1240		69.009	71.766		0.79	0.853	0.836
ECU06_1250		73.883	76.448		0.507	0.828	0.689
ECU06_1260		60.362	70.223		0.412	0.873	0.571
ECU06_1270		81.808	86.868		0.571	0.745	0.617
ECU06_1280		92.224	92.897		0.981	0.998	0.987
ECU06_1290		83.69	87.909		0.892	0.997	0.951
ECU06_1300		90.669	93.186		0.973	0.998	0.986
ECU06_1310		78.705	81.429		0.867	0.903	0.883
ECU06_1320		89.98	93.812		0.996	0.999	0.997
ECU06_1330		86.336	87.152		0.881	0.945	0.916
ECU06_1340		76.917	79.699		0.72	0.904	0.796
ECU06_1350		73.023	77.641		0.84	0.973	0.888
ECU06_1360		85.607	89.508		0.906	0.956	0.926
ECU06_1370		73.618	76.379		0.635	0.727	0.682
ECU06_1380		94.626	95.307		0.996	0.999	0.997
ECU06_1390		86.364	89.589		0.424	0.837	0.622
ECU06_1400		70.156	72.711		0.452	0.689	0.511
ECU06_1405		47.533	59.649		0.372	0.729	0.423
ECU06_1410		91.093	92.608		0.922	0.998	0.958
ECU06_1420		81.046	83.486		0.861	0.954	0.912
ECU06_1425		79.624	87.329		0.526	0.932	0.751
ECU06_1430		71.263	74.577		0.608	0.809	0.692
ECU06_1440		82.982	86.626		0.99	0.997	0.995
ECU06_1445		84.337	87.399		0.795	0.968	0.861
ECU06_1450		92.721	93.778		0.926	0.997	0.947
ECU06_1460		92.368	92.711		0.996	0.999	0.998
ECU06_1470		75.41	82.033		0.815	0.982	0.895
ECU06_1480		79.139	89.649		0.968	0.994	0.98
ECU06_1490		94.902	96.138		0.982	0.999	0.992
ECU06_1500		94.881	95.908		0.986	0.999	0.994
ECU06_1510		79.38	81.693		0.632	0.896	0.737
ECU06_1520		83.286	84.547		0.854	0.952	0.891
ECU06_1530		94.59	97.153		0.949	0.998	0.966
ECU06_1540		48.715	53.551		0.318	0.401	0.357
ECU06_1550		92.1	92.137		0.978	0.995	0.988
ECU06_1560		62.04	69.641		0.298	0.486	0.371
ECU06_1570		87.19	88.56		0.908	0.995	0.94
ECU06_1580		74.447	78.123		0.708	0.834	0.754
ECU06_1590		78.012	80.621		0.983	0.991	0.988
ECU06_1600		50.399	60.547		0.608	0.954	0.709
ECU06_1610		71.35	72.845		0.845	0.951	0.876
ECU06_1620		68.841	70.722		0.834	0.92	0.885
ECU06_1630		55.411	56.85		0.663	0.895	0.783
ECU06_1640		71.544	74.985		0.852	0.92	0.879
ECU06_1650		60.642	65.465		0.638	0.768	0.701
ECU06_1660		27.66	43.499		0.277	0.673	0.384
ECU06_1670		51.122	54.309		0.637	0.869	0.692
ECU06_1680		66.234	70.682		0.471	0.801	0.618
ECU06_1690		50.406	57.936		0.302	0.377	0.337
ECU06_1700		72.278	75.499		0.825	0.938	0.884
ECU06_1710		52.02	58.106		0.674	0.944	0.771
ECU07_0010		49.552	54.232		0.134	0.21	0.172
ECU07_0020		33.656	39.162		0.395	0.828	0.468
ECU07_0030		41.372	53.156		0.117	0.327	0.2
ECU07_0040		69.625	76.17		0.919	0.99	0.945
ECU07_0050		50.898	57.635		0.762	0.909	0.81
ECU07_0060		76.721	79.158		0.987	0.997	0.993
ECU07_0070		71.097	72.971		0.839	0.928	0.889
ECU07_0080		80.36	85.782		0.978	0.997	0.988
ECU07_0090		79.765	82.35		0.949	0.989	0.964
ECU07_0100		95.266	96.366		0.994	0.999	0.997
ECU07_0110		63.02	73.94		0.625	0.697	0.666
ECU07_0120		76.236	80.013		0.882	0.981	0.927
ECU07_0130		68.357	71.468		0.665	0.778	0.713
ECU07_0140		72.303	77.914		0.433	0.689	0.531
ECU07_0150		91.533	94.72		0.992	0.998	0.995
ECU07_0160		89.629	90.886		0.95	0.987	0.967
ECU07_0170		48.283	53.472		0.295	0.529	0.415
ECU07_0180		87.077	88.739		0.926	0.984	0.96
ECU07_0190		76.289	83.858		0.828	0.958	0.892
ECU07_0200		76.76	78.669		0.892	0.961	0.93
ECU07_0210		72.292	74.903		0.506	0.667	0.544
ECU07_0220		74.736	80.331		0.685	0.813	0.727
ECU07_0230		75.182	82.813		0.848	0.959	0.905
ECU07_0240		61.207	80.275		0.698	0.825	0.767
ECU07_0250		79.389	81.787		0.736	0.907	0.81
ECU07_0260		75.234	79.915		0.817	0.861	0.838
ECU07_0270		76.502	78.271		0.864	0.91	0.876
ECU07_0280		95.525	96.015		0.985	1	0.994
ECU07_0290		59.925	64.66		0.246	0.685	0.374
ECU07_0300		53.6	65.855		0.535	0.701	0.632
ECU07_0310		82.831	86.779		0.976	0.993	0.985
ECU07_0320		89.697	91.206		0.916	0.994	0.958
ECU07_0330		44.767	50.259		0.204	0.584	0.41
ECU07_0340		73.89	82.834		0.596	0.895	0.679
ECU07_0350		73.518	82.423		0.431	0.724	0.524
ECU07_0355		80.366	82.756		0.851	0.986	0.939
ECU07_0360		89.022	90.908		0.961	0.998	0.979
ECU07_0370		84.19	85.847		0.918	0.966	0.938
ECU07_0380		88.859	91.386		0.974	0.994	0.984
ECU07_0390		80.963	83.569		0.428	0.581	0.502
ECU07_0400		31.286	35.14		0.146	0.362	0.216
ECU07_0410		91.452	92.722		0.982	0.993	0.988
ECU07_0420		44.966	51.595		0.277	0.38	0.331
ECU07_0430		76.864	78.003		0.537	0.894	0.627
ECU07_0440		67.467	72.538		0.623	0.749	0.666
ECU07_0450		79.39	81.431		0.954	0.995	0.977
ECU07_0455		65.989	67.728		0.672	0.778	0.712
ECU07_0460		84	90.152		0.935	0.984	0.962
ECU07_0470		60.337	64.578		0.511	0.722	0.599
ECU07_0480		65.184	69.329		0.482	0.638	0.558
ECU07_0490		76.786	81.581		0.895	0.972	0.941
ECU07_0500		74.365	77.02		0.882	0.97	0.928
ECU07_0510		74.903	81.12		0.724	0.916	0.828
ECU07_0520		86.65	87.756		0.938	0.99	0.965
ECU07_0530		85.2	87.255		0.984	0.995	0.989
ECU07_0540		88.654	91.012		0.956	0.992	0.97
ECU07_0550		34.173	37.971		0.204	0.369	0.298
ECU07_0560		85.487	87.794		0.98	0.992	0.986
ECU07_0570		48.41	65.704		0.257	0.479	0.357
ECU07_0580		56.137	57.524		0.205	0.363	0.294
ECU07_0590		77.182	81.17		0.92	0.994	0.94
ECU07_0600		69.65	73.628		0.81	0.911	0.85
ECU07_0610		69.153	74.682		0.369	0.475	0.416
ECU07_0620		82.562	84.933		0.449	0.692	0.594
ECU07_0630		80.435	84.225		0.825	0.947	0.889
ECU07_0640		78.504	82.075		0.58	0.959	0.803
ECU07_0650		65.508	73.585		0.841	0.984	0.927
ECU07_0660		75.111	78.134		0.769	0.893	0.818
ECU07_0670		64.144	68.5		0.469	0.617	0.524
ECU07_0680		75.867	80.718		0.414	0.447	0.431
ECU07_0690		91.988	93.32		0.964	0.994	0.974
ECU07_0700		82.112	86.194		0.55	0.876	0.728
ECU07_0710		84.48	89.215		0.782	0.984	0.88
ECU07_0720		91.789	92.203		0.965	0.997	0.984
ECU07_0730		31.832	42.68		0.34	0.873	0.6
ECU07_0740		90.431	95.69		0.957	0.998	0.981
ECU07_0750		92.712	93.959		0.99	0.996	0.993
ECU07_0760		79.598	81.844		0.61	0.838	0.669
ECU07_0770		88.274	89.104		0.807	0.931	0.86
ECU07_0780		82.184	85.896		0.662	0.947	0.782
ECU07_0790		73.967	80.904		0.832	0.961	0.887
ECU07_0800		96.259	96.999		0.995	1	0.998
ECU07_0810		79.911	84.333		0.956	0.993	0.98
ECU07_0820		85.173	87.347		0.928	0.983	0.96
ECU07_0830		68.61	71.267		0.631	0.686	0.653
ECU07_0840		95.48	95.878		0.998	0.999	0.999
ECU07_0850		69.155	70.501		0.506	0.724	0.577
ECU07_0860		74.342	82.283		0.894	0.987	0.937
ECU07_0865		79.818	84.56		0.744	0.822	0.784
ECU07_0870		95.383	96.112		0.991	1	0.996
ECU07_0880		81.1	90.345		0.85	0.989	0.904
ECU07_0890		82.51	84.573		0.872	0.966	0.904
ECU07_0900		91.645	93.627		0.951	0.999	0.977
ECU07_0910		84.621	87.945		0.716	0.959	0.838
ECU07_0920		87.081	88.587		0.964	0.975	0.969
ECU07_0930		85.122	87.287		0.624	0.752	0.654
ECU07_0940		87.373	88.411		0.878	0.968	0.92
ECU07_0950		92.334	94.393		0.973	0.995	0.984
ECU07_0960		88.232	92.954		0.989	0.999	0.994
ECU07_0965		59.537	63.29		0.387	0.679	0.5
ECU07_0970		65.896	72.434		0.484	0.783	0.612
ECU07_0980		90.749	94.203		0.983	0.998	0.991
ECU07_0985		73.052	81.879		0.84	0.984	0.93
ECU07_0990		26.878	40.732		0.207	0.472	0.313
ECU07_1000		78.843	81.709		0.873	0.956	0.915
ECU07_1005		91.778	93.139		0.91	0.993	0.943
ECU07_1007		55.009	64.177		0.517	0.889	0.677
ECU07_1010		87.088	89.388		0.755	0.945	0.867
ECU07_1020		71.842	81.286		0.732	0.851	0.774
ECU07_1030		38.487	62.163		0.14	0.596	0.297
ECU07_1040		92.628	93.379		0.993	0.996	0.995
ECU07_1050		91.503	92.457		0.989	0.999	0.994
ECU07_1060		79.224	83.88		0.938	0.964	0.949
ECU07_1070		31.431	62.287		0.223	0.745	0.371
ECU07_1080		69.94	73.725		0.637	0.895	0.736
ECU07_1090		62.246	67.422		0.53	0.686	0.58
ECU07_1100		88.63	90.766		0.958	0.993	0.981
ECU07_1110		47.599	83.598		0.392	0.923	0.654
ECU07_1115		56.098	63.186		0.298	0.699	0.404
ECU07_1120		78.523	81.399		0.827	0.986	0.888
ECU07_1130		65.882	69.615		0.576	0.786	0.67
ECU07_1140		85.823	90.068		0.71	0.921	0.752
ECU07_1150		85.67	87.134		0.954	0.991	0.968
ECU07_1160		46.177	62.244		0.149	0.443	0.276
ECU07_1170		88.343	90.194		0.977	0.998	0.987
ECU07_1180		54.606	60.741		0.442	0.659	0.535
ECU07_1190		88.366	92.251		0.989	0.998	0.994
ECU07_1200		50.266	56.907		0.326	0.682	0.547
ECU07_1210		55.263	58.102		0.336	0.516	0.415
ECU07_1220		77.897	80.682		0.429	0.804	0.536
ECU07_1230		76.836	88.816		0.693	0.997	0.829
ECU07_1240		63.677	74.199		0.59	0.778	0.642
ECU07_1250		77.65	79.77		0.945	0.98	0.956
ECU07_1260		87.791	89.92		0.913	0.95	0.931
ECU07_1270		91.078	92.12		0.997	0.999	0.997
ECU07_1280		86.22	88.86		0.959	0.982	0.975
ECU07_1290		89.738	91.905		0.989	0.999	0.994
ECU07_1300		81.703	85.728		0.523	0.97	0.664
ECU07_1310		74.583	77.654		0.788	0.957	0.868
ECU07_1320		83.005	85.139		0.837	0.982	0.899
ECU07_1330		78.172	83.364		0.532	0.952	0.692
ECU07_1340		70.55	75.716		0.487	0.711	0.595
ECU07_1350		90.893	93.119		0.992	0.999	0.996
ECU07_1360		86.4	87.096		0.891	0.99	0.939
ECU07_1370		81.558	86.057		0.813	0.887	0.846
ECU07_1380		86.439	89.126		0.751	0.925	0.858
ECU07_1390		41.922	47.789		0.45	0.748	0.523
ECU07_1410		89.274	92.303		0.912	0.956	0.933
ECU07_1420		77.31	78.835		0.781	0.906	0.842
ECU07_1430		78.873	81.127		0.868	0.942	0.905
ECU07_1440		72.32	75.959		0.659	0.909	0.793
ECU07_1450		81.787	88.635		0.939	0.998	0.971
ECU07_1460		81.605	91.898		0.292	0.986	0.533
ECU07_1470		74.452	76.756		0.895	0.974	0.935
ECU07_1480		86.881	88.175		0.99	0.997	0.993
ECU07_1490		82.535	84.083		0.533	0.863	0.694
ECU07_1500		73.839	75.36		0.87	0.936	0.905
ECU07_1520		31.879	39.604		0.154	0.623	0.301
ECU07_1530		52.444	61.234		0.208	0.269	0.236
ECU07_1550		29.484	32.906		0.149	0.238	0.19
ECU07_1560		63.147	66.689		0.628	0.802	0.695
ECU07_1570		88.952	91.822		0.968	0.993	0.978
ECU07_1580		75.395	78.495		0.575	0.978	0.808
ECU07_1590		32.101	35.351		0.12	0.191	0.157
ECU07_1600		73.614	76.601		0.666	0.837	0.723
ECU07_1610		90.934	92.033		0.941	0.981	0.96
ECU07_1620		60.557	72.387		0.513	0.725	0.571
ECU07_1630		87.613	89.955		0.886	0.984	0.912
ECU07_1640		68.387	76.953		0.659	0.887	0.736
ECU07_1650		82.287	84.883		0.741	0.836	0.769
ECU07_1655		90.196	91.611		0.959	0.995	0.98
ECU07_1660		87.952	90.35		0.568	0.721	0.601
ECU07_1670		81.98	85.888		0.763	0.972	0.854
ECU07_1680		91.122	93.868		0.975	0.996	0.986
ECU07_1690		79.745	81.791		0.77	0.931	0.828
ECU07_1700		87.682	90.174		0.944	0.99	0.964
ECU07_1710		90.939	91.893		0.987	0.999	0.993
ECU07_1720		89.517	91.661		0.847	0.981	0.936
ECU07_1730		41.071	44.738		0.206	0.336	0.267
ECU07_1740		60.954	64.201		0.479	0.592	0.528
ECU07_1750		89.855	93.372		0.976	0.996	0.986
ECU07_1760		81.663	86.322		0.756	0.903	0.794
ECU07_1770		52.986	57.54		0.304	0.548	0.41
ECU07_1780		89.144	92.776		0.962	0.995	0.979
ECU07_1790		95.276	96.053		0.959	0.995	0.982
ECU07_1800		39.969	48.558		0.249	0.477	0.348
ECU07_1805		58.416	63.417		0.483	0.665	0.574
ECU07_1810		51.898	55.486		0.461	0.644	0.547
ECU07_1820		92.249	94.946		0.75	0.99	0.84
ECU07_1830		89.738	90.246		0.936	0.992	0.971
ECU07_1840		91.055	93.744		0.97	0.996	0.986
ECU07_1850		71.554	73.57		0.851	0.907	0.875
ECU07_1860		36.78	44.32		0.611	0.777	0.67
ECU07_1870		68.165	77.264		0.894	0.98	0.929
ECU07_1880		48.164	51.002		0.671	0.87	0.766
ECU07_1890		63.753	66.986		0.523	0.912	0.733
ECU08_0010		78.961	82.889		0.928	0.977	0.952
ECU08_0020		68.803	73.636		0.88	0.922	0.9
ECU08_0030		71.706	73.917		0.859	0.957	0.905
ECU08_0040		70.343	71.704		0.808	0.928	0.87
ECU08_0050		78.102	79.798		0.839	0.977	0.906
ECU08_0060		78.519	80.18		0.952	0.988	0.971
ECU08_0070		91.114	92.612		0.968	0.996	0.974
ECU08_0080		93.019	94.993		0.987	0.998	0.992
ECU08_0090		95.571	96.274		0.995	1	0.997
ECU08_0100		76.115	80.532		0.715	0.814	0.743
ECU08_0110		58.598	64.587		0.542	0.716	0.631
ECU08_0120		76.408	82.429		0.287	0.948	0.652
ECU08_0130		92.33	93.836		0.984	0.999	0.993
ECU08_0135		92.985	94.419		0.984	0.997	0.992
ECU08_0140		58.602	63.835		0.573	0.789	0.668
ECU08_0145		70.265	78.11		0.353	0.761	0.548
ECU08_0150		82.509	89.697		0.891	0.93	0.91
ECU08_0160		80.176	82.812		0.885	0.949	0.913
ECU08_0170		91.146	91.905		0.979	0.996	0.989
ECU08_0180		92.131	93.271		0.963	0.995	0.981
ECU08_0190		83.927	85.164		0.833	0.996	0.87
ECU08_0200		90.41	92.026		0.99	0.998	0.994
ECU08_0210		64.007	66.485		0.373	0.682	0.477
ECU08_0230		85.742	90.309		0.96	0.995	0.975
ECU08_0240		75.043	80.475		0.852	0.951	0.899
ECU08_0250		88.363	92.914		0.928	0.997	0.968
ECU08_0260		90.047	91.592		0.959	0.983	0.973
ECU08_0265		72	74.674		0.574	0.985	0.782
ECU08_0270		84.758	86.634		0.756	0.988	0.847
ECU08_0280		93.87	94.775		0.977	0.996	0.988
ECU08_0290		71.305	78.063		0.803	0.96	0.851
ECU08_0300		93.011	94.676		0.97	0.996	0.984
ECU08_0310		89.051	90.658		0.996	0.999	0.998
ECU08_0320		80.166	85.334		0.749	0.961	0.838
ECU08_0325		83.816	88.315		0.904	0.983	0.936
ECU08_0330		85.376	89.99		0.766	0.883	0.829
ECU08_0340		86.688	88.11		0.572	0.624	0.582
ECU08_0350		83.981	86.709		0.836	0.936	0.855
ECU08_0360		78.434	79.664		0.769	0.885	0.816
ECU08_0370		91.611	92.531		0.94	0.99	0.964
ECU08_0380		66.079	73.991		0.421	0.573	0.487
ECU08_0390		95.788	96.54		0.99	0.997	0.994
ECU08_0400		86.729	90.356		0.957	0.989	0.974
ECU08_0410		79.929	81.51		0.744	0.845	0.787
ECU08_0420		66.149	68.66		0.293	0.582	0.425
ECU08_0430		40.652	46.566		0.619	0.849	0.7
ECU08_0440		84.134	85.941		0.807	0.872	0.824
ECU08_0450		62.587	72.496		0.671	0.937	0.814
ECU08_0460		89.816	91.189		0.986	0.998	0.992
ECU08_0470		90.922	94.032		0.974	0.998	0.987
ECU08_0480		92.562	94.155		0.983	0.998	0.991
ECU08_0490		90.444	91.567		0.962	0.987	0.977
ECU08_0495		64.29	79.148		0.375	0.852	0.502
ECU08_0500		68.282	70.557		0.538	0.758	0.635
ECU08_0510		85.517	89.299		0.922	0.982	0.953
ECU08_0520		78.256	82.678		0.395	0.866	0.548
ECU08_0530		85.974	87.761		0.985	0.994	0.99
ECU08_0540		40.807	47.865		0.732	0.865	0.786
ECU08_0545		91.18	92.336		0.97	0.996	0.986
ECU08_0550		90.675	92.599		0.909	0.996	0.946
ECU08_0560		40.058	51.533		0.27	0.418	0.34
ECU08_0570		81.415	85.431		0.371	0.668	0.591
ECU08_0575		92.697	95.336		0.969	0.995	0.981
ECU08_0580		46.7	64.104		0.533	0.734	0.633
ECU08_0590		84.383	88.451		0.859	0.948	0.893
ECU08_0600		85.924	90.493		0.822	0.99	0.861
ECU08_0610		91.46	92.173		0.875	0.979	0.946
ECU08_0620		85.242	86.547		0.561	0.979	0.713
ECU08_0630		94.646	95.56		0.989	0.997	0.995
ECU08_0640		84.645	86.409		0.972	0.992	0.983
ECU08_0650		89.979	92.117		0.877	0.996	0.947
ECU08_0655		89.793	90.562		0.985	0.996	0.992
ECU08_0660		85.694	88.93		0.846	0.993	0.921
ECU08_0670		83.949	89.815		0.99	0.996	0.993
ECU08_0680		89.783	90.143		0.87	0.97	0.905
ECU08_0690		93.702	95.111		0.99	0.998	0.995
ECU08_0700		83.308	84.782		0.948	0.988	0.963
ECU08_0710		73.289	76.956		0.53	0.918	0.711
ECU08_0720		71.327	72.602		0.729	0.912	0.804
ECU08_0730		86.595	89.471		0.907	0.989	0.935
ECU08_0740		90.044	92.145		0.982	0.997	0.99
ECU08_0750		55.434	59.099		0.23	0.485	0.335
ECU08_0760		80.418	81.9		0.837	0.889	0.871
ECU08_0765		87.968	89.424		0.935	0.986	0.956
ECU08_0770		92.332	93.184		0.985	0.997	0.991
ECU08_0780		74.746	77.725		0.767	0.886	0.813
ECU08_0790		73.858	75.881		0.624	0.916	0.707
ECU08_0800		81.945	85.67		0.702	0.813	0.727
ECU08_0810		81.678	84.388		0.981	0.995	0.987
ECU08_0830		86.692	91.087		0.786	0.971	0.832
ECU08_0840		74.527	77.974		0.461	0.906	0.544
ECU08_0850		94.412	95.47		0.995	1	0.997
ECU08_0860		88.495	88.925		0.887	0.943	0.912
ECU08_0870		88.587	92.279		0.964	0.995	0.978
ECU08_0880		91.933	93.048		0.984	0.996	0.991
ECU08_0890		86.112	87.693		0.727	0.901	0.784
ECU08_0900		83.479	86.093		0.941	0.975	0.96
ECU08_0910		69.143	71.724		0.449	0.724	0.569
ECU08_0920		68.072	69.638		0.407	0.661	0.476
ECU08_0930		73.367	84.751		0.719	0.876	0.753
ECU08_0940		62.569	66.766		0.274	0.678	0.405
ECU08_0950		83.278	84.497		0.978	0.997	0.988
ECU08_0960		60.154	68.982		0.33	0.596	0.444
ECU08_0970		74.448	79.674		0.415	0.614	0.476
ECU08_0980		57.334	61.165		0.27	0.519	0.376
ECU08_0985		84.283	89.159		0.935	0.972	0.955
ECU08_0990		48.867	53.527		0.112	0.406	0.203
ECU08_1000		81.773	83.352		0.845	0.957	0.879
ECU08_1010		63.334	67.376		0.324	0.467	0.363
ECU08_1020		82.804	86.371		0.948	0.986	0.961
ECU08_1030		78.509	80.782		0.923	0.981	0.95
ECU08_1040		77.352	81.54		0.677	0.841	0.746
ECU08_1050		54.333	58.367		0.202	0.378	0.274
ECU08_1060		88.307	92.157		0.859	0.994	0.9
ECU08_1070		78.182	81.248		0.696	0.859	0.758
ECU08_1080		83.254	84.963		0.868	0.926	0.895
ECU08_1090		86.622	88.819		0.915	0.982	0.951
ECU08_1100		82.234	84.28		0.629	0.94	0.717
ECU08_1110		87.897	94.925		0.968	1	0.982
ECU08_1120		88.094	88.89		0.945	0.99	0.971
ECU08_1130		87.856	92.381		0.99	0.999	0.994
ECU08_1140		57.336	66.549		0.794	0.949	0.884
ECU08_1150		89.867	91.773		0.983	0.994	0.988
ECU08_1160		89.051	91.287		0.919	0.981	0.947
ECU08_1165		69.979	73.614		0.638	0.733	0.687
ECU08_1170		85.396	91.397		0.953	0.994	0.972
ECU08_1180		48.849	55.29		0.377	0.543	0.426
ECU08_1190		88.354	90.416		0.974	0.998	0.986
ECU08_1200		86.351	89.044		0.968	0.993	0.981
ECU08_1210		64.761	67.894		0.674	0.75	0.706
ECU08_1220		83.429	84.523		0.542	0.882	0.685
ECU08_1225		84.372	91.832		0.952	0.996	0.976
ECU08_1230		70.657	75.451		0.619	0.855	0.721
ECU08_1240		85.998	89.281		0.937	0.984	0.962
ECU08_1250		85.154	89.736		0.495	0.881	0.698
ECU08_1260		85.593	87.29		0.947	0.98	0.961
ECU08_1270		83.382	85.243		0.98	0.992	0.988
ECU08_1280		67.942	72.444		0.48	0.919	0.604
ECU08_1290		96.898	97.275		0.997	1	0.998
ECU08_1300		77.666	82.06		0.967	0.994	0.98
ECU08_1320		62.262	67.139		0.565	0.801	0.651
ECU08_1330		81.43	83.735		0.535	0.868	0.668
ECU08_1340		72.078	79.626		0.802	0.888	0.84
ECU08_1350		85.791	90.139		0.976	0.995	0.987
ECU08_1370		85.164	89.521		0.906	0.972	0.939
ECU08_1380		71.069	84.264		0.69	0.813	0.74
ECU08_1390		71.568	74.622		0.686	0.752	0.714
ECU08_1400		55.6	60.302		0.155	0.446	0.294
ECU08_1410		52.366	58.809		0.264	0.522	0.404
ECU08_1420		83.216	88.533		0.921	0.989	0.939
ECU08_1425		94.502	95.067		0.989	0.998	0.994
ECU08_1430		67.497	78.686		0.732	0.907	0.807
ECU08_1440		77.45	79.569		0.878	0.959	0.911
ECU08_1450		91.853	93.709		0.995	0.999	0.997
ECU08_1470		46.808	81.824		0.305	0.699	0.469
ECU08_1480		66.309	72.764		0.557	0.721	0.597
ECU08_1490		61.568	65.869		0.482	0.652	0.563
ECU08_1500		87.382	88.649		0.974	0.994	0.981
ECU08_1510		86.755	90.13		0.585	0.935	0.709
ECU08_1520		85.428	89.813		0.986	0.999	0.993
ECU08_1530		93.493	93.919		0.991	0.999	0.995
ECU08_1540		64.895	67.136		0.423	0.627	0.513
ECU08_1550		54.62	56.686		0.377	0.54	0.452
ECU08_1560		67.56	74.502		0.545	0.826	0.623
ECU08_1570		90.118	94.676		0.942	0.999	0.962
ECU08_1580		94.03	94.219		0.971	0.996	0.983
ECU08_1590		65.509	72.714		0.586	0.828	0.685
ECU08_1600		72.511	76.628		0.819	0.937	0.876
ECU08_1610		82.264	86.641		0.685	0.938	0.819
ECU08_1620		72.741	74.051		0.741	0.828	0.786
ECU08_1630		57.76	61.289		0.455	0.614	0.522
ECU08_1640		83.805	86.91		0.315	0.785	0.529
ECU08_1650		39.235	47.349		0.546	0.823	0.648
ECU08_1660		91.026	92.848		0.917	0.973	0.94
ECU08_1670		72.986	78.02		0.418	0.758	0.526
ECU08_1680		82.743	85.412		0.84	0.913	0.857
ECU08_1690		69.894	72.643		0.539	0.645	0.588
ECU08_1700		71.008	73.646		0.661	0.798	0.728
ECU08_1710		71.057	75.559		0.676	0.756	0.705
ECU08_1720		75.245	79.184		0.701	0.786	0.752
ECU08_1730		69.101	72.491		0.64	0.754	0.69
ECU08_1740		47.56	51.242		0.299	0.558	0.394
ECU08_1750		43.4	48.927		0.314	0.486	0.379
ECU08_1760		54.067	58.688		0.464	0.708	0.523
ECU08_1770		84.812	85.796		0.845	0.965	0.904
ECU08_1780		83.746	85.987		0.83	0.914	0.86
ECU08_1790		80.206	83.657		0.952	0.984	0.969
ECU08_1805		43.385	47.495		0.128	0.259	0.205
ECU08_1820		77.213	79.264		0.423	0.759	0.497
ECU08_1830		82.854	85.456		0.766	0.962	0.84
ECU08_1840		91.067	94.516		0.979	0.998	0.99
ECU08_1850		92.68	93.377		0.993	0.998	0.996
ECU08_1860		88.413	91.194		0.968	0.995	0.983
ECU08_1870		88.324	89.759		0.902	0.938	0.918
ECU08_1880		75.624	77.071		0.515	0.91	0.681
ECU08_1885		59.836	64.455		0.674	0.83	0.746
ECU08_1890		42.266	55.714		0.56	0.832	0.67
ECU08_1900		---	---		---	---	---
ECU08_1910		88.634	91.774		0.818	0.988	0.852
ECU08_1920		87.701	88.533		0.948	0.991	0.967
ECU08_1930		79.049	86.144		0.816	0.973	0.908
ECU08_1950		24.463	30.208		0.132	0.303	0.212
ECU08_1960		83.686	84.805		0.878	0.962	0.902
ECU08_1970		73.355	82.56		0.763	0.957	0.81
ECU08_1980		58.509	64.975		0.227	0.358	0.269
ECU08_1990		32.972	37.842		0.309	0.573	0.437
ECU08_2000		79.009	82.851		0.541	0.811	0.632
ECU08_2010		65.224	74.665		0.931	0.994	0.965
ECU08_2020		61.923	65.458		0.704	0.816	0.747
ECU08_2030		77.408	81.355		0.828	0.944	0.877
ECU08_2040		75.786	79.585		0.662	0.921	0.75
ECU08_2050		50.658	57.314		0.503	0.566	0.541
ECU08_2060		61	72.581		0.903	0.975	0.933
ECU08_2070		70.307	73.154		0.861	0.921	0.888
ECU08_2080		69.615	74.288		0.894	0.932	0.916
ECU08_2090		76.606	81.92		0.894	0.985	0.938
ECU08_2100		80.268	82.306		0.952	0.991	0.973
ECU08_2110		33.316	46.506		0.263	0.752	0.414
ECU08_2120		49.197	54.611		0.159	0.322	0.231
ECU08_2130		35.755	41.918		0.149	0.365	0.26
ECU08_2140		30.342	38.017		0.384	0.57	0.482
ECU09_0010		67.242	73.361		0.942	0.979	0.958
ECU09_0020		74.148	77.429		0.981	0.997	0.987
ECU09_0030		89.86	91.08		0.906	0.955	0.923
ECU09_0040		63.134	70.571		0.824	0.968	0.894
ECU09_0050		37.721	43.955		0.348	0.921	0.512
ECU09_0060		87.363	88.735		0.95	0.992	0.968
ECU09_0070		80.56	82.731		0.86	0.938	0.896
ECU09_0080		57.856	63.95		0.933	0.979	0.955
ECU09_0090		75.961	77.631		0.813	0.855	0.828
ECU09_0100		78.657	80.923		0.299	0.605	0.415
ECU09_0110		76.774	79.596		0.292	0.445	0.356
ECU09_0120		91.165	92.313		0.996	0.999	0.998
ECU09_0130		63.69	71.666		0.988	0.997	0.991
ECU09_0140		93.468	96.227		0.985	0.999	0.994
ECU09_0150		79.029	80.618		0.864	0.942	0.892
ECU09_0160		46.654	51.22		0.322	0.429	0.353
ECU09_0170		83.435	86.631		0.847	0.962	0.896
ECU09_0180		82.155	84.862		0.867	0.922	0.904
ECU09_0190		58.575	66.948		0.57	0.652	0.607
ECU09_0200		82.928	88.73		0.817	0.933	0.874
ECU09_0210		77.662	84.274		0.656	0.965	0.743
ECU09_0220		82.445	86.244		0.777	0.903	0.803
ECU09_0230		81.556	85.854		0.917	0.974	0.937
ECU09_0240		75.029	76.208		0.687	0.761	0.717
ECU09_0250		79.076	83.607		0.982	0.994	0.989
ECU09_0260		80.539	82.681		0.948	0.978	0.963
ECU09_0270		75.192	77.939		0.446	0.717	0.559
ECU09_0275		80.222	85.897		0.757	0.945	0.836
ECU09_0280		71.634	75.27		0.567	0.706	0.627
ECU09_0290		82.306	86.359		0.904	0.974	0.951
ECU09_0300		71.5	73.842		0.781	0.915	0.824
ECU09_0310		86.94	88.957		0.994	0.998	0.996
ECU09_0320		32.987	46.388		0.309	0.665	0.442
ECU09_0330		90.281	92.849		0.967	0.999	0.977
ECU09_0340		78.957	81.504		0.417	0.676	0.542
ECU09_0350		82.422	85.688		0.906	0.996	0.955
ECU09_0360		32.158	41.919		0.281	0.578	0.358
ECU09_0370		83.291	85.173		0.93	0.992	0.966
ECU09_0380		54.235	69.193		0.349	0.691	0.482
ECU09_0390		68.139	73.237		0.509	0.605	0.555
ECU09_0395		86.599	92.797		0.707	0.985	0.831
ECU09_0400		85.461	88.256		0.875	0.988	0.945
ECU09_0410		69.605	74.64		0.739	0.965	0.816
ECU09_0420		86.035	87.792		0.941	0.991	0.971
ECU09_0425		53.897	61.405		0.117	0.423	0.242
ECU09_0430		88.587	90.338		0.99	0.998	0.994
ECU09_0440		81.123	83.383		0.699	0.933	0.74
ECU09_0450		79.871	82.467		0.722	0.845	0.765
ECU09_0460		95.489	95.943		0.995	1	0.997
ECU09_0470		78.824	81.8		0.659	0.749	0.679
ECU09_0480		89.615	90.987		0.955	0.998	0.98
ECU09_0490		70.544	83.005		0.851	0.939	0.888
ECU09_0500		76.378	82.656		0.689	0.938	0.754
ECU09_0510		71.627	76.83		0.591	0.655	0.623
ECU09_0520		89.969	90.795		0.945	0.995	0.964
ECU09_0530		65.95	71.967		0.495	0.768	0.589
ECU09_0540		70.059	72.43		0.478	0.828	0.576
ECU09_0550		86.426	87.974		0.84	0.948	0.899
ECU09_0560		92.551	93.858		0.973	0.995	0.987
ECU09_0570		40.285	43.252		0.414	0.736	0.579
ECU09_0575		42.442	51.098		0.208	0.6	0.363
ECU09_0580		67.99	76.947		0.537	0.76	0.591
ECU09_0590		62.403	65.558		0.476	0.606	0.533
ECU09_0595		65.618	72.607		0.579	0.833	0.736
ECU09_0600		80.56	83.807		0.612	0.953	0.823
ECU09_0610		72.032	77.714		0.59	0.954	0.765
ECU09_0620		43.092	46.298		0.214	0.343	0.284
ECU09_0625		65.668	72.383		0.319	0.961	0.648
ECU09_0630		87.808	90.112		0.991	0.998	0.994
ECU09_0640		89.865	91.757		0.978	0.995	0.987
ECU09_0650		75.733	82.241		0.96	0.994	0.975
ECU09_0660		85.485	87.61		0.975	0.995	0.988
ECU09_0670		96.343	96.825		0.996	0.999	0.998
ECU09_0680		89.272	90.2		0.971	0.996	0.98
ECU09_0690		87.565	90.972		0.958	0.997	0.978
ECU09_0700		76.899	80.093		0.725	0.786	0.75
ECU09_0710		80.003	85.029		0.55	0.826	0.609
ECU09_0720		90.907	93.027		0.867	0.99	0.895
ECU09_0730		83.801	88.323		0.966	0.997	0.985
ECU09_0740		73.581	76.328		0.792	0.892	0.837
ECU09_0750		73.078	77.197		0.756	0.875	0.815
ECU09_0760		84.473	85.893		0.968	0.99	0.981
ECU09_0770		84.895	87.458		0.913	0.992	0.961
ECU09_0780		90.619	94.774		0.978	0.998	0.985
ECU09_0790		82.3	87.128		0.838	0.978	0.888
ECU09_0800		83.015	87.983		0.901	0.969	0.942
ECU09_0810		67.281	81.147		0.8	0.983	0.906
ECU09_0820		81.112	86.49		0.979	0.995	0.988
ECU09_0830		87.563	89.435		0.978	0.994	0.986
ECU09_0840		93.397	94.228		0.995	0.999	0.997
ECU09_0850		77.271	78.785		0.73	0.791	0.751
ECU09_0855		49.867	84.169		0.457	0.955	0.587
ECU09_0860		86.47	87.809		0.906	0.993	0.939
ECU09_0870		88.695	93.347		0.907	0.992	0.957
ECU09_0880		84.662	86.672		0.97	0.996	0.987
ECU09_0890		62.173	65.874		0.214	0.514	0.317
ECU09_0900		73.148	82.255		0.669	0.888	0.743
ECU09_0910		93.868	95.377		0.957	0.989	0.976
ECU09_0920		87.802	90.421		0.906	0.97	0.931
ECU09_0925		83.181	90.249		0.863	0.976	0.935
ECU09_0930		86.263	86.89		0.87	0.947	0.902
ECU09_0940		72.597	75.319		0.716	0.81	0.769
ECU09_0945		71.36	77.529		0.613	0.89	0.708
ECU09_0950		84.503	86.315		0.969	0.995	0.987
ECU09_0960		84.473	89.119		0.979	0.996	0.988
ECU09_0970		60.859	72.077		0.486	0.862	0.629
ECU09_0980		94.847	95.815		0.993	0.999	0.996
ECU09_0990		85.595	88.481		0.961	0.995	0.976
ECU09_1000		87.566	93.813		0.937	0.991	0.961
ECU09_1005		73.763	77.576		0.713	0.835	0.769
ECU09_1010		77.099	77.721		0.369	0.55	0.456
ECU09_1020		79.381	82.323		0.648	0.737	0.685
ECU09_1030		82.123	87.502		0.857	0.954	0.891
ECU09_1040		94.945	96.122		0.992	1	0.996
ECU09_1050		50.402	55.55		0.214	0.492	0.34
ECU09_1060		77.745	82.98		0.849	0.951	0.879
ECU09_1070		91.295	92.335		0.939	0.981	0.954
ECU09_1080		61.645	63.052		0.48	0.642	0.563
ECU09_1100		55.828	65.303		0.526	0.821	0.663
ECU09_1110		80.42	83.29		0.66	0.891	0.77
ECU09_1120		69.64	75.653		0.533	0.881	0.684
ECU09_1160		78.205	79.65		0.651	0.984	0.812
ECU09_1170		95.16	95.779		0.992	0.998	0.995
ECU09_1180		79.945	81.375		0.701	0.822	0.733
ECU09_1190		88.115	89.918		0.994	0.999	0.997
ECU09_1195		93.785	94.845		0.866	0.993	0.934
ECU09_1200		80.792	82.857		0.795	0.941	0.883
ECU09_1210		87.943	90.213		0.979	0.999	0.99
ECU09_1220		74.602	84.978		0.553	0.915	0.68
ECU09_1230		42.601	51.037		0.454	0.585	0.51
ECU09_1240		91.239	93.4		0.926	0.994	0.971
ECU09_1250		90.877	93.698		0.975	0.998	0.984
ECU09_1260		81.129	83.743		0.904	0.962	0.925
ECU09_1270		82.953	84.312		0.7	0.845	0.748
ECU09_1275		77.942	83.202		0.897	0.995	0.936
ECU09_1280		89.617	91.358		0.972	0.999	0.986
ECU09_1290		83.33	88.486		0.438	0.967	0.541
ECU09_1300		81.636	86.792		0.396	0.843	0.494
ECU09_1310		84.984	85.903		0.884	0.98	0.934
ECU09_1320		56.343	61.637		0.341	0.398	0.363
ECU09_1330		90.066	91.682		0.962	0.995	0.984
ECU09_1340		82.23	87.014		0.857	0.986	0.914
ECU09_1350		90.7	91.802		0.987	0.996	0.992
ECU09_1360		76.907	80.36		0.869	0.956	0.907
ECU09_1370		87.921	89.543		0.942	0.975	0.957
ECU09_1375		86.828	88.686		0.978	0.995	0.99
ECU09_1380		78.764	83.71		0.85	0.982	0.89
ECU09_1390		83.281	87.587		0.888	0.981	0.919
ECU09_1400		85.987	86.411		0.899	0.973	0.933
ECU09_1410		49.336	62.747		0.402	0.711	0.55
ECU09_1420		74.9	76.676		0.726	0.809	0.752
ECU09_1430		75.46	84.391		0.827	0.948	0.899
ECU09_1440		76.617	80.22		0.902	0.935	0.912
ECU09_1450		84.271	84.649		0.915	0.949	0.933
ECU09_1460		82.415	87.67		0.969	0.994	0.983
ECU09_1470		70.328	74.731		0.47	0.948	0.713
ECU09_1480		96.975	97.405		0.998	1	0.999
ECU09_1490		93.307	94.553		0.901	0.994	0.952
ECU09_1500		91.929	93.784		0.99	0.999	0.995
ECU09_1510		60.086	77.087		0.404	0.959	0.546
ECU09_1520		88.882	91.33		0.992	0.999	0.996
ECU09_1525		53.936	59.41		0.433	0.724	0.573
ECU09_1530		73.634	75.443		0.702	0.962	0.847
ECU09_1540		72.068	75.782		0.674	0.902	0.768
ECU09_1550		70.357	74.713		0.58	0.772	0.639
ECU09_1560		83.409	84.971		0.708	0.9	0.808
ECU09_1570		84.097	88.116		0.888	0.962	0.919
ECU09_1580		84.525	87.512		0.682	0.917	0.786
ECU09_1590		87.629	89.818		0.881	0.959	0.92
ECU09_1600		73.825	76.072		0.595	0.85	0.708
ECU09_1610		91.038	92.706		0.964	0.996	0.983
ECU09_1615		85.103	86.842		0.96	0.993	0.975
ECU09_1620		59.261	62.674		0.498	0.623	0.55
ECU09_1630		32.208	49.388		0.213	0.383	0.272
ECU09_1640		71.738	75.622		0.482	0.873	0.64
ECU09_1650		80.268	87.044		0.653	0.992	0.699
ECU09_1660		90.471	92.617		0.963	0.994	0.975
ECU09_1670		80.991	85.011		0.826	0.969	0.903
ECU09_1680		91.175	93.441		0.979	0.999	0.989
ECU09_1690		84.649	87.806		0.527	0.778	0.631
ECU09_1695		88.389	91.309		0.958	0.993	0.977
ECU09_1700		88.678	90.032		0.98	0.995	0.991
ECU09_1710		91.59	92.636		0.979	0.997	0.987
ECU09_1720		79.203	80.627		0.864	0.953	0.907
ECU09_1730		78.59	85.054		0.538	0.824	0.623
ECU09_1740		88.042	89.339		0.875	0.972	0.922
ECU09_1750		65.671	76.082		0.599	0.815	0.675
ECU09_1760		90.012	91.386		0.854	0.983	0.905
ECU09_1770		89.193	92.77		0.954	0.995	0.98
ECU09_1780		91.672	92.945		0.994	0.998	0.996
ECU09_1790		73.506	84.337		0.92	0.986	0.958
ECU09_1800		73.527	76.548		0.783	0.852	0.824
ECU09_1805		84.338	91.961		0.881	0.999	0.925
ECU09_1810		74.861	77.542		0.839	0.981	0.909
ECU09_1820		79.779	82.518		0.455	0.789	0.585
ECU09_1830		86.248	88.105		0.931	0.987	0.958
ECU09_1840		74.478	83.239		0.834	0.982	0.882
ECU09_1850		76.609	80.4		0.705	0.909	0.805
ECU09_1860		81.87	83.276		0.562	0.932	0.806
ECU09_1870		73.801	82.2		0.803	0.904	0.854
ECU09_1880		62.625	63.549		0.456	0.628	0.526
ECU09_1890		62.742	69.081		0.523	0.764	0.591
ECU09_1900		69.703	74.904		0.432	0.907	0.618
ECU09_1910		75.623	79.27		0.462	0.761	0.507
ECU09_1920		77.991	84.257		0.73	0.808	0.779
ECU09_1930		83.438	87.775		0.689	0.974	0.807
ECU09_1940		49.518	67.892		0.316	0.655	0.443
ECU09_1950		71.434	79.498		0.726	0.847	0.789
ECU09_1960		89.059	92.472		0.97	0.99	0.981
ECU09_1970		78	81.076		0.558	0.829	0.624
ECU09_1980		83.771	85.507		0.657	0.962	0.826
ECU09_1990		55.022	58.276		0.389	0.685	0.54
ECU09_2000		67.568	71.644		0.778	0.885	0.831
ECU09_2010		71.593	73.975		0.942	0.986	0.968
ECU09_2020		53.101	61.608		0.611	0.887	0.739
ECU09_2030		75.656	80.324		0.804	0.991	0.874
ECU09_2040		42.872	53.913		0.124	0.287	0.188
ECU10_0010		64.536	67.404		0.568	0.902	0.768
ECU10_0020		49.556	52.325		0.597	0.857	0.676
ECU10_0030		67.179	74.332		0.894	0.956	0.922
ECU10_0040		35.429	42.203		0.641	0.813	0.688
ECU10_0050		71.959	73.43		0.866	0.944	0.898
ECU10_0060		92.041	93.549		0.977	0.996	0.987
ECU10_0065		89.617	90.271		0.954	0.99	0.972
ECU10_0070		91.828	95.039		0.735	0.981	0.818
ECU10_0080		52.884	57.439		0.646	0.807	0.706
ECU10_0085		56.841	64.144		0.436	0.767	0.561
ECU10_0090		79.458	85.2		0.821	0.979	0.907
ECU10_0110		23.896	29.149		0.153	0.311	0.199
ECU10_0120		82.683	85.691		0.863	0.956	0.899
ECU10_0130		74.231	82.334		0.751	0.973	0.816
ECU10_0140		86.722	88.265		0.972	0.997	0.981
ECU10_0150		83.622	85.623		0.917	0.953	0.931
ECU10_0160		87.304	91.644		0.82	0.978	0.854
ECU10_0170		76.974	79.685		0.72	0.771	0.744
ECU10_0180		93.585	94.464		0.995	0.999	0.997
ECU10_0190		82.918	89.23		0.946	0.99	0.963
ECU10_0200		84.019	86.519		0.813	0.959	0.857
ECU10_0210		82.261	84.851		0.681	0.95	0.799
ECU10_0220		86.5	88.374		0.956	0.98	0.967
ECU10_0230		89.643	91.813		0.894	0.988	0.952
ECU10_0240		87.928	89.452		0.986	0.996	0.992
ECU10_0250		86.505	89.326		0.914	0.999	0.944
ECU10_0260		87.071	87.959		0.92	0.975	0.945
ECU10_0270		87.322	91.595		0.955	0.998	0.977
ECU10_0280		77.494	79.954		0.976	0.997	0.984
ECU10_0290		77.566	83.082		0.545	0.684	0.605
ECU10_0300		82.64	86.803		0.9	0.983	0.948
ECU10_0310		78.439	82.407		0.674	0.917	0.807
ECU10_0320		81.815	83.099		0.821	0.947	0.896
ECU10_0330		72.031	74.6		0.159	0.537	0.304
ECU10_0340		94.088	95.889		0.983	0.998	0.991
ECU10_0345		41.343	71.089		0.353	0.637	0.425
ECU10_0350		91.484	92.427		0.935	0.989	0.959
ECU10_0355		84.607	88.301		0.452	0.916	0.62
ECU10_0360		78.153	86.039		0.967	0.996	0.987
ECU10_0370		59.625	63.039		0.231	0.529	0.369
ECU10_0380		93.59	94.673		0.994	0.999	0.996
ECU10_0390		73.278	82.401		0.759	0.855	0.808
ECU10_0400		87.982	93.75		0.893	0.999	0.933
ECU10_0410		82.463	87.665		0.898	0.992	0.939
ECU10_0420		75.203	77.405		0.926	0.957	0.934
ECU10_0430		59.633	61.612		0.226	0.563	0.355
ECU10_0440		88.776	89.802		0.867	0.997	0.951
ECU10_0445		36.758	41.585		0.243	0.623	0.33
ECU10_0450		66.486	73.181		0.456	0.71	0.512
ECU10_0460		76.77	79.738		0.937	0.991	0.962
ECU10_0470		77.182	80.322		0.582	0.937	0.742
ECU10_0480		93.331	94.959		0.976	0.993	0.982
ECU10_0490		87.379	88.919		0.97	0.994	0.982
ECU10_0500		80.89	82.94		0.303	0.689	0.455
ECU10_0510		94.316	95.288		0.987	0.998	0.992
ECU10_0520		76.267	78.849		0.962	0.979	0.972
ECU10_0530		85.494	86.384		0.822	0.912	0.864
ECU10_0540		77.121	80.402		0.961	0.99	0.978
ECU10_0550		93.323	94.634		0.965	0.999	0.976
ECU10_0560		88.456	91.242		0.98	0.995	0.987
ECU10_0570		80.171	84.628		0.902	0.949	0.919
ECU10_0580		80.312	84.319		0.773	0.949	0.859
ECU10_0590		82.111	86.2		0.928	0.952	0.94
ECU10_0600		84.089	86.017		0.508	0.822	0.646
ECU10_0610		88.317	91.028		0.993	0.998	0.995
ECU10_0620		86.986	88.401		0.954	0.996	0.977
ECU10_0630		87.324	89.162		0.983	0.993	0.987
ECU10_0640		---	---		---	---	---
ECU10_0650		69.775	74.977		0.805	0.966	0.865
ECU10_0660		87.432	88.247		0.886	0.957	0.918
ECU10_0670		86.945	91.198		0.991	0.998	0.995
ECU10_0680		76.445	77.397		0.793	0.852	0.814
ECU10_0690		85.31	86.733		0.541	0.961	0.705
ECU10_0700		78.744	87.023		0.708	0.961	0.775
ECU10_0710		81.87	82.485		0.866	0.929	0.901
ECU10_0720		78.881	87.282		0.916	0.991	0.957
ECU10_0730		89.216	91.362		0.878	0.993	0.952
ECU10_0740		85.37	86.181		0.906	0.958	0.931
ECU10_0750		92.742	97.284		0.965	0.999	0.984
ECU10_0760		71.518	74.399		0.484	0.692	0.557
ECU10_0770		70.012	77.893		0.518	0.775	0.601
ECU10_0780		85.614	89.096		0.933	0.988	0.97
ECU10_0790		70.948	71.668		0.624	0.778	0.685
ECU10_0800		88.973	91.375		0.962	0.995	0.979
ECU10_0810		80.893	82.691		0.408	0.73	0.528
ECU10_0820		82.101	84.372		0.85	0.905	0.876
ECU10_0830		83.606	85.215		0.618	0.877	0.706
ECU10_0840		74.251	78.291		0.63	0.877	0.715
ECU10_0850		62.76	76.905		0.584	0.822	0.703
ECU10_0860		81.084	87.931		0.92	0.991	0.952
ECU10_0870		87.466	88.655		0.927	0.972	0.944
ECU10_0880		84.425	85.363		0.946	0.979	0.96
ECU10_0890		87.922	88.83		0.99	0.998	0.995
ECU10_0900		88.845	90.505		0.703	0.861	0.761
ECU10_0910		82.526	83.095		0.895	0.948	0.914
ECU10_0920		91.63	92.244		0.986	0.998	0.991
ECU10_0930		44.316	50.19		0.192	0.313	0.255
ECU10_0940		92.774	93.386		0.986	0.995	0.992
ECU10_0950		86.555	89.646		0.722	0.995	0.804
ECU10_0960		92.53	93.753		0.993	0.998	0.996
ECU10_0970		79.1	82.639		0.753	0.93	0.845
ECU10_0980		72.225	82.195		0.511	0.928	0.678
ECU10_0990		84.259	92.899		0.547	0.995	0.656
ECU10_1000		72.082	74.774		0.689	0.808	0.745
ECU10_1010		74.666	77.742		0.886	0.961	0.919
ECU10_1020		76.414	79.157		0.262	0.772	0.499
ECU10_1030		56.271	60.155		0.354	0.429	0.38
ECU10_1040		83.023	88.12		0.979	0.998	0.988
ECU10_1045		81.957	87.674		0.769	0.974	0.85
ECU10_1050		65.564	70.838		0.213	0.524	0.33
ECU10_1060		94.31	95.053		0.928	0.995	0.974
ECU10_1070		68.328	69.528		0.615	0.715	0.656
ECU10_1080		87.676	88.276		0.943	0.975	0.962
ECU10_1090		79.967	84.826		0.576	0.652	0.597
ECU10_1100		75.652	79.708		0.653	0.743	0.689
ECU10_1110		74.771	77.953		0.409	0.718	0.56
ECU10_1120		76.946	86.243		0.567	0.985	0.671
ECU10_1130		80.464	85.604		0.657	0.957	0.732
ECU10_1140		79.809	81.775		0.848	0.958	0.907
ECU10_1150		48.504	54.166		0.387	0.584	0.472
ECU10_1155		90.074	93.492		0.77	0.978	0.878
ECU10_1160		73.42	78.427		0.527	0.753	0.584
ECU10_1170		83.349	84.756		0.685	0.822	0.766
ECU10_1180		86.527	90.547		0.814	0.952	0.869
ECU10_1190		81.325	84.146		0.945	0.993	0.966
ECU10_1200		88.852	89.854		0.882	0.984	0.936
ECU10_1210		80.027	81.835		0.927	0.972	0.944
ECU10_1220		43.783	67.684		0.312	0.916	0.565
ECU10_1230		79.765	85.982		0.857	0.981	0.931
ECU10_1240		89.664	91.77		0.904	0.991	0.961
ECU10_1250		74.622	76.138		0.362	0.485	0.399
ECU10_1260		92.945	93.658		0.994	0.999	0.996
ECU10_1270		77.441	81.03		0.76	0.815	0.787
ECU10_1280		94.139	94.557		0.968	0.995	0.981
ECU10_1290		88.167	91.335		0.964	0.996	0.978
ECU10_1300		87.81	94.463		0.753	0.998	0.841
ECU10_1310		91.654	92.896		0.943	0.998	0.968
ECU10_1320		73.307	79.313		0.689	0.883	0.734
ECU10_1330		89.96	90.41		0.705	0.992	0.784
ECU10_1340		81.342	85.878		0.867	0.981	0.937
ECU10_1350		88.284	89.894		0.867	0.982	0.914
ECU10_1360		76.147	79.942		0.623	0.97	0.756
ECU10_1370		86.861	89.842		0.928	0.991	0.951
ECU10_1380		50.022	54.671		0.227	0.362	0.301
ECU10_1390		86.17	87.851		0.924	0.976	0.946
ECU10_1400		88.673	89.589		0.927	0.992	0.96
ECU10_1410		73.701	76.697		0.713	0.836	0.778
ECU10_1420		73.909	81.55		0.731	0.983	0.792
ECU10_1430		82.799	86.632		0.619	0.945	0.715
ECU10_1440		91.424	95.596		0.969	0.999	0.986
ECU10_1450		92.389	93.056		0.984	0.998	0.991
ECU10_1460		89.311	90.692		0.767	0.977	0.828
ECU10_1465		90.98	92.754		0.921	0.995	0.959
ECU10_1470		78.108	84.926		0.655	0.932	0.804
ECU10_1480		75.078	78.947		0.486	0.745	0.611
ECU10_1490		88.594	89.793		0.976	0.993	0.986
ECU10_1500		27.901	31.928		0.204	0.682	0.331
ECU10_1505		74.407	76.509		0.578	0.691	0.626
ECU10_1510		90.609	91.571		0.989	0.998	0.993
ECU10_1520		60.339	68.469		0.635	0.812	0.704
ECU10_1530		89.392	91.303		0.979	0.998	0.988
ECU10_1540		90.627	94.484		0.938	0.998	0.973
ECU10_1550		83.452	85.909		0.854	0.957	0.899
ECU10_1560		67.207	74.784		0.608	0.886	0.679
ECU10_1570		88.12	92.605		0.752	0.996	0.835
ECU10_1575		76.542	92.981		0.405	0.934	0.527
ECU10_1580		70.688	74.557		0.705	0.816	0.77
ECU10_1590		77.797	82.483		0.706	0.956	0.813
ECU10_1600		87.122	91.342		0.485	0.695	0.613
ECU10_1610		78.123	79.601		0.855	0.942	0.894
ECU10_1620		67.014	70.351		0.341	0.711	0.486
ECU10_1630		51.999	66.324		0.586	0.766	0.655
ECU10_1640		83.429	85.021		0.92	0.966	0.941
ECU10_1650		65.46	67.98		0.788	0.898	0.847
ECU10_1660		65.021	69.467		0.692	0.759	0.713
ECU10_1680		83.423	84.394		0.895	0.993	0.946
ECU10_1690		96.61	97.074		0.997	1	0.999
ECU10_1695		87.577	90.303		0.985	0.994	0.989
ECU10_1700		82.32	84.007		0.889	0.991	0.93
ECU10_1710		87.815	90.083		0.717	0.943	0.823
ECU10_1720		93.248	94.49		0.981	0.993	0.989
ECU10_1730		63.678	72.99		0.356	0.538	0.47
ECU10_1740		70.229	75.508		0.383	0.816	0.523
ECU10_1750		64.951	73.133		0.842	0.918	0.876
ECU10_1760		90.975	91.787		0.944	0.993	0.971
ECU10_1770		94.284	95.291		0.998	0.999	0.998
ECU10_1780		73.811	76.415		0.447	0.778	0.547
ECU10_1790		91.512	93.074		0.967	0.996	0.984
ECU10_1800		31.504	61.802		0.213	0.63	0.328
ECU10_1810		71.931	73.694		0.821	0.931	0.866
ECU10_1820		46.75	49.845		0.272	0.537	0.357
ECU10_1830		36.57	41.425		0.28	0.706	0.422
ECU10_1840		69.795	77.11		0.612	0.952	0.709
ECU10_1850		79.314	80.376		0.918	0.989	0.95
ECU10_1860		41.062	56.661		0.495	0.697	0.608
ECU10_1870		52.512	64.798		0.428	0.596	0.51
ECU10_1880		36.257	42.971		0.137	0.354	0.212
ECU10_1890		32.85	39.604		0.351	0.577	0.477
ECU11_0010		56.14	62.536		0.548	0.924	0.683
ECU11_0020		48.79	56.934		0.314	0.429	0.356
ECU11_0030		63.763	67.273		0.596	0.811	0.739
ECU11_0040		73.973	79.254		0.905	0.994	0.943
ECU11_0050		71.205	73.05		0.806	0.934	0.86
ECU11_0060		43.632	53.618		0.33	0.963	0.552
ECU11_0070		71.418	73.654		0.823	0.957	0.905
ECU11_0080		50.224	57.263		0.435	0.685	0.525
ECU11_0090		71.638	78.415		0.904	0.988	0.953
ECU11_0100		51.718	65.44		0.392	0.733	0.478
ECU11_0120		67.729	76.518		0.907	0.983	0.94
ECU11_0130		69.429	71.585		0.834	0.892	0.869
ECU11_0140		92.149	92.944		0.941	0.989	0.964
ECU11_0150		66.364	69.792		0.659	0.951	0.798
ECU11_0170		85.101	86.104		0.862	0.967	0.893
ECU11_0180		83.238	84.384		0.83	0.914	0.864
ECU11_0190		69.292	71.788		0.403	0.59	0.459
ECU11_0200		37.287	40.808		0.192	0.438	0.279
ECU11_0210		50.247	61.745		0.514	0.777	0.632
ECU11_0220		68.883	74.807		0.618	0.752	0.656
ECU11_0225		89.661	92.745		0.955	0.997	0.976
ECU11_0230		94.012	95.417		0.984	0.999	0.992
ECU11_0240		87.846	90.779		0.972	0.997	0.982
ECU11_0250		70.273	78.438		0.626	0.936	0.736
ECU11_0260		72.041	75.143		0.655	0.876	0.713
ECU11_0270		74.805	78.024		0.821	0.966	0.877
ECU11_0280		65.643	71.424		0.357	0.703	0.493
ECU11_0290		71.296	79.737		0.597	0.927	0.693
ECU11_0300		83.283	88.265		0.959	0.996	0.972
ECU11_0310		62.01	63.084		0.388	0.765	0.597
ECU11_0320		84.019	87.017		0.796	0.991	0.896
ECU11_0330		77.854	83.556		0.583	0.806	0.66
ECU11_0340		78.052	83.011		0.842	0.933	0.891
ECU11_0350		89.833	91.305		0.983	0.997	0.988
ECU11_0360		89.808	91.067		0.895	0.993	0.957
ECU11_0370		84.331	88.134		0.902	0.991	0.94
ECU11_0375C		88.503	92.678		0.979	0.996	0.99
ECU11_0380		37.015	40.555		0.128	0.466	0.294
ECU11_0390		88.306	90.036		0.9	0.959	0.937
ECU11_0400		87.698	90.069		0.816	0.959	0.885
ECU11_0410		85.906	89.295		0.861	0.94	0.894
ECU11_0420		63.787	67.507		0.285	0.487	0.338
ECU11_0430		93.015	94.703		0.933	0.995	0.968
ECU11_0440		68.133	73.29		0.497	0.746	0.556
ECU11_0450		67.565	76.39		0.354	0.762	0.496
ECU11_0460		74.752	82.03		0.851	0.959	0.894
ECU11_0470		69.92	72.42		0.583	0.637	0.598
ECU11_0480		93.843	94.38		0.995	0.999	0.997
ECU11_0490		82.12	88.175		0.583	0.974	0.776
ECU11_0500		77.083	85.609		0.724	0.916	0.824
ECU11_0505		82.855	84.042		0.865	0.93	0.895
ECU11_0510		86.22	88.421		0.91	0.987	0.943
ECU11_0520		31.606	39.427		0.257	0.495	0.354
ECU11_0530		92.832	93.641		0.995	0.998	0.997
ECU11_0540		87.948	90.839		0.972	0.989	0.984
ECU11_0550		67.321	74.914		0.498	0.592	0.529
ECU11_0560		73.658	80.832		0.952	0.995	0.968
ECU11_0570		77.156	82.98		0.646	0.961	0.726
ECU11_0580		84.861	85.617		0.898	0.98	0.936
ECU11_0585		76.301	83.169		0.777	0.961	0.872
ECU11_0590		89.669	93.343		0.98	0.998	0.99
ECU11_0600		84.453	85.843		0.889	0.954	0.912
ECU11_0610		84.909	86.738		0.963	0.994	0.978
ECU11_0620		88.284	92.126		0.99	0.997	0.994
ECU11_0630		70.246	73.762		0.515	0.756	0.583
ECU11_0635		87.015	88.502		0.881	0.992	0.946
ECU11_0640		86.146	89.158		0.795	0.885	0.827
ECU11_0650		62.82	66.958		0.141	0.55	0.303
ECU11_0660		92.525	93.103		0.957	0.994	0.966
ECU11_0670		87.815	88.59		0.857	0.962	0.907
ECU11_0680		75.256	84.794		0.737	0.9	0.786
ECU11_0690		90.468	91.706		0.971	0.994	0.982
ECU11_0700		82.853	84.733		0.756	0.92	0.814
ECU11_0710		86.989	87.929		0.976	0.995	0.984
ECU11_0720		85.976	88.167		0.846	0.962	0.888
ECU11_0730		80.626	85.084		0.634	0.786	0.702
ECU11_0740		53.4	57.467		0.399	0.744	0.544
ECU11_0750		89.639	91.28		0.948	0.996	0.969
ECU11_0760		86.412	87.905		0.933	0.99	0.961
ECU11_0770		88.558	89.802		0.899	0.97	0.938
ECU11_0780		87.52	89.129		0.953	0.992	0.977
ECU11_0790		92.46	94.306		0.989	0.999	0.993
ECU11_0800		77.287	81.847		0.908	0.975	0.936
ECU11_0810		83.187	88.105		0.553	0.981	0.647
ECU11_0820		89.062	90.055		0.982	0.993	0.988
ECU11_0830		84.999	88.982		0.887	0.997	0.928
ECU11_0840		65.169	68.783		0.759	0.853	0.809
ECU11_0850		89.882	91.261		0.981	0.996	0.989
ECU11_0860		84.476	86.916		0.896	0.987	0.945
ECU11_0870		86.663	89.074		0.952	0.995	0.968
ECU11_0880		93.655	94.466		0.993	0.998	0.996
ECU11_0890		91.006	93.618		0.981	0.999	0.992
ECU11_0900		75.267	79.696		0.77	0.875	0.816
ECU11_0910		71.733	74.863		0.283	0.489	0.356
ECU11_0920		87.814	90.445		0.934	0.995	0.97
ECU11_0930		78.045	86.6		0.739	0.919	0.852
ECU11_0935		63.571	68.852		0.71	0.956	0.824
ECU11_0940		76.079	82.78		0.952	0.994	0.973
ECU11_0950		78.409	83.329		0.759	0.808	0.778
ECU11_0960		81.576	83.066		0.911	0.955	0.93
ECU11_0970		89.276	91.631		0.973	0.995	0.987
ECU11_0980		67.018	79.039		0.657	0.836	0.713
ECU11_0990		56.423	70.642		0.258	0.571	0.419
ECU11_1000		62.446	67.026		0.529	0.678	0.571
ECU11_1010		76.28	77.856		0.655	0.735	0.694
ECU11_1020		59.903	63.836		0.244	0.519	0.374
ECU11_1030		71.71	77.818		0.713	0.813	0.751
ECU11_1040		75.025	76.986		0.933	0.975	0.96
ECU11_1050		83.942	86.893		0.99	0.998	0.993
ECU11_1060		77.665	80.14		0.935	0.984	0.964
ECU11_1065		63.254	74.262		0.502	0.952	0.711
ECU11_1070		89.147	90.221		0.938	0.972	0.955
ECU11_1080		93.47	95.603		0.988	0.999	0.993
ECU11_1090		79.182	81.505		0.848	0.946	0.877
ECU11_1100		87.711	89.896		0.949	0.977	0.966
ECU11_1110		62.542	67.724		0.302	0.728	0.516
ECU11_1120		83.638	86.984		0.954	0.987	0.967
ECU11_1130		62.31	68.047		0.446	0.772	0.593
ECU11_1140		84.029	86.01		0.791	0.886	0.831
ECU11_1150		90.485	91.311		0.944	0.987	0.963
ECU11_1160		79.334	91.271		0.62	0.993	0.805
ECU11_1170		79.428	84.737		0.617	0.926	0.677
ECU11_1180		78.714	80.834		0.904	0.946	0.926
ECU11_1190		79.673	83.913		0.944	0.994	0.971
ECU11_1200		85.133	86.292		0.945	0.99	0.972
ECU11_1210		72.972	74.367		0.875	0.934	0.904
[truncated: 96 more rows]
